# Supplementary material for: Identification of MYH6 as the potential gene for human ischaemic cardiomyopathy
Source: J Cell Mol Med. 2021 Oct 26;25(22):10736–46. doi: 10.1111/jcmm.17015 (PMC8581323; doi:10.1111/jcmm.17015)
Supplement: Supplementary file 2 — Table S1 [file JCMM-25-10736-s003.xlsx]

## Sheet: GO analysis for two datasets
GSE5406											GSE57338
ONTOLOGY	ID	Description	GeneRatio	BgRatio	pvalue	p.adjust	qvalue	geneID	Count		ONTOLOGY	ID	Description	GeneRatio	BgRatio	pvalue	p.adjust	qvalue	geneID	Count
BP	GO:0006986	response to unfolded protein	40/1229	169/18493	1.058e-12	5.93645e-09	5.14523e-09	HSP90AA1/ATF4/THBS1/TSPYL2/DERL1/THBS4/HSPD1/DNAJB1/ASNS/GOSR2/HSPE1/EIF2AK3/HSPB1/HSPH1/DNAJC3/DNAJB5/HYOU1/CREB3/HSP90AB1/CDK5RAP3/GFPT1/SEC31A/SHC1/HSP90B1/HSPA2/ATF3/SRPRA/WFS1/XBP1/KDELR3/HSPA9/PTPN1/HSPB2/HSPA6/DERL2/DNAJB2/DNAJA1/CHAC1/SSR1/DNAJB9	40		BP	GO:0016570	histone modification	261/7868	456/18493	1.21217e-10	3.95984e-07	2.99378e-07	ATXN7L3/BCL6/PRDM5/CDK2/ATM/RNF168/SNCA/ZBTB7B/GATA2/BRPF3/CARM1/EPC1/PRMT2/BRD4/NCOA3/APBB1/JMJD1C/WDR5/ING4/USP51/KMT2A/DNMT1/MTA2/BRMS1/POLE3/NACC2/MBD3/SETMAR/FMR1/HCFC1/TAF1/SETD1A/TET1/DOT1L/MBIP/NAP1L2/PKN1/SAP30L/RNF20/BRD7/BAP1/JMJD6/JAK2/AKAP8/USP22/ZMPSTE24/ATF2/MSL1/BRCA1/MCRS1/LRRK2/RPS6KA4/EID1/HDAC9/KMT2B/HMG20B/MIER2/MAPK8/EPC2/BAZ1A/HIST1H1C/EZH1/ATXN3/SREBF1/PRKCD/TRIM37/TAF6L/N…	261
BP	GO:0035966	response to topologically incorrect protein	42/1229	189/18493	2.72369e-12	7.6413e-09	6.62286e-09	HSP90AA1/ATF4/THBS1/TSPYL2/DERL1/THBS4/HSPD1/DNAJB1/ASNS/GOSR2/HSPE1/SDF2L1/EIF2AK3/HSPB1/HSPH1/DNAJC3/RNF126/DNAJB5/HYOU1/CREB3/HSP90AB1/CDK5RAP3/GFPT1/SEC31A/SHC1/HSP90B1/HSPA2/ATF3/SRPRA/WFS1/XBP1/KDELR3/HSPA9/PTPN1/HSPB2/HSPA6/DERL2/DNAJB2/DNAJA1/CHAC1/SSR1/DNAJB9	42		BP	GO:1903829	positive regulation of cellular protein localization	191/7868	318/18493	1.78231e-10	3.95984e-07	2.99378e-07	PTN/TPR/BID/CCT2/WNK3/XPO4/CEP290/TRIM8/EPHA3/FCER1G/GSK3A/ENTR1/PCNT/KCNJ11/SH3GLB1/FZD5/MAVS/EDEM2/PRKCE/RNF31/RHOG/TMEM30B/MIEF1/GAS8/EPB41L2/ITGA3/BAP1/JAK2/BICD1/MCRS1/LRRK2/SPTBN1/GPSM2/ECT2/NUTF2/TP63/CDK5RAP3/NGFR/LRP4/CCT7/MAPK8/SORL1/TCP1/PRKCD/CCT6A/OAZ2/NMT1/STAC2/UBE2J2/PRNP/HRAS/VPS11/CD247/C2CD5/SMO/ZPR1/MARK4/YWHAH/MICALL2/ICE1/RUFY3/BCAS3/MIEF2/ERBB2/DMAP1/PINX1/APC/TFDP2/CCT5/IT…	191
BP	GO:0006457	protein folding	41/1229	218/18493	1.16135e-09	2.17212e-06	1.88261e-06	FKBP5/HSP90AA1/FKBP9/CCT2/NPPA/DERL1/CDC37L1/BAG3/FKBP4/PPIC/HSPD1/DNAJB1/CHORDC1/GRPEL1/HSPE1/HSPB1/HSPH1/CCT5/DNAJC3/GNB5/CRYAB/CCT7/BAG2/DNAJB5/NFYC/MPDU1/CCT3/HSP90AB1/CD74/EMC6/CCT4/GNB1/HSP90B1/HSPA2/WFS1/HSPA9/CCT6A/LTBP4/HSPA6/DNAJB2/DNAJA1	41		BP	GO:0006520	cellular amino acid metabolic process	194/7868	324/18493	1.8658e-10	3.95984e-07	2.99378e-07	GGT5/SDSL/VARS/HAAO/CRYM/EGLN1/GNMT/GATM/GFPT2/HMGCL/CARNS1/YARS/IVD/ACAD8/ALDH7A1/FARSA/MRI1/PLOD1/AZIN2/ACCS/SLC7A6/WARS2/ASRGL1/AZIN1/RIMKLB/ACADSB/AASS/SHMT2/ASPA/NMNAT3/ALDH5A1/PTS/SRR/CTPS1/MTRR/GHR/SEPHS2/SEPSECS/TARS2/OAT/NOS3/HMGCLL1/PCYOX1L/QDPR/DALRD3/KYAT1/SLC7A8/DDAH2/ASNSD1/MPST/AUH/OAZ2/GLUL/DGLUCY/HOGA1/AHCY/GATB/ARG2/GCAT/DLST/GCLM/NQO1/HYKK/AADAT/SERINC5/CARS/SLC7A7/PCYOX1/NIT2/…	194
BP	GO:0006413	translational initiation	35/1229	194/18493	5.6194e-08	7.88262e-05	6.83201e-05	ATF4/EIF3I/RPLP0/EIF2B4/EIF3B/EIF1AX/EIF2AK3/EIF1AY/HSPB1/EIF5/RPS4Y1/DNAJC3/RPS5/EIF4EBP1/EIF4G1/RPLP1/EIF4E/RPL14/DDX3X/IMPACT/RPL35/POLR2D/RPL9/CCL5/RPS16/PPP1CA/ABCE1/RPS7/RPS6/RPL6/EIF3L/EIF2D/RPL24/MTOR/KHDRBS1	35		BP	GO:0016569	covalent chromatin modification	265/7868	470/18493	6.98001e-10	1.11104e-06	8.39989e-07	ATXN7L3/BCL6/PRDM5/CDK2/ATM/RNF168/SNCA/ZBTB7B/GATA2/BRPF3/CARM1/EPC1/PRMT2/MBD2/BRD4/NCOA3/APBB1/JMJD1C/WDR5/ING4/USP51/KMT2A/DNMT1/MTA2/BRMS1/POLE3/NACC2/MBD3/SETMAR/FMR1/HCFC1/TAF1/SETD1A/TET1/DOT1L/MBIP/NAP1L2/PKN1/SAP30L/RNF20/BRD7/BAP1/JMJD6/JAK2/AKAP8/USP22/ZMPSTE24/ATF2/MSL1/BRCA1/MCRS1/LRRK2/RPS6KA4/EID1/HDAC9/KMT2B/HMG20B/MIER2/MAPK8/EPC2/BAZ1A/HIST1H1C/EZH1/ATXN3/SREBF1/PRKCD/TRIM37/TA…	265
BP	GO:0034976	response to endoplasmic reticulum stress	41/1229	264/18493	3.15775e-07	0.000354362	0.000307132	ATF4/THBS1/TSPYL2/DERL1/THBS4/ASNS/GOSR2/SDF2L1/EIF2AK3/AUP1/DNAJC3/ATP2A2/HYOU1/CREB3/ITPR1/CEBPB/UBE2G2/CDK5RAP3/TMX1/OS9/GFPT1/SEC31A/SHC1/SRPX/ERLIN2/HSP90B1/ATF3/FLOT1/SRPRA/WFS1/CAV1/XBP1/KDELR3/PTPN1/DERL2/RASGRF1/DNAJB2/CHAC1/SSR1/DNAJB9/UFL1	41		BP	GO:0098781	ncRNA transcription	74/7868	103/18493	1.53147e-09	1.95017e-06	1.4744e-06	GTF3A/INTS2/SNAPC2/SNAPC3/ZNF143/SPIN1/INTS12/CCNT1/ELL2/SMARCA4/TAF11/INTS11/GTF3C2/TAF6/CD3EAP/RPRD2/POLR1B/ELL/ICE1/POLR2H/SRRT/CCNT2/TAF13/POLR2K/GTF2B/POLR2J/H2AFY/INTS3/CCNK/POLR2D/MARS/GTF3C5/MTOR/NPM3/PIH1D1/INTS1/GTF2E2/GTF3C3/RPRD1A/POLR2A/NCBP1/GTF2E1/SMARCB1/INTS5/NABP1/SNAPC1/GTF2F1/NOP53/GTF3C6/IPPK/POLR2E/H2AFY2/GTF2A1/POLR2L/POLR2I/INTS14/SIRT7/SNAPC5/INTS13/INTS9/NABP2/RPAP2/INTS…	74
BP	GO:0034620	cellular response to unfolded protein	26/1229	133/18493	5.69219e-07	0.000527206	0.000456939	ATF4/TSPYL2/DERL1/ASNS/GOSR2/EIF2AK3/DNAJC3/HYOU1/CREB3/CDK5RAP3/GFPT1/SEC31A/SHC1/HSP90B1/HSPA2/ATF3/SRPRA/WFS1/XBP1/KDELR3/HSPA9/PTPN1/HSPA6/DERL2/SSR1/DNAJB9	26		BP	GO:1900180	regulation of protein localization to nucleus	84/7868	121/18493	1.91626e-09	2.03347e-06	1.53738e-06	TPR/NF2/CCT2/NF1/BMP4/TRIM8/MDFIC/MFHAS1/MAVS/RAB23/JAK2/MCRS1/LRRK2/ECT2/NUTF2/CDK5RAP3/NGFR/CCT7/FERMT1/AGTR2/TCP1/PRKCD/CCT6A/LZTS2/SMO/ZPR1/APOD/DMAP1/DCLK2/PINX1/CABP1/CCT5/EFCAB7/HCLS1/KAT7/SMAD3/FYN/TRIM28/PDE2A/SRC/PIK3R1/CCT3/OTUD7B/PTGS2/PYHIN1/HDAC3/IPO5/TGFB1/BAG3/POLR1A/ANGPT1/PIN1/CCT8/STK11/PKIG/CHP1/TMEM173/SESN2/AKT1/MAPK1/ZC3H12A/SIRT1/DCLK3/CCT4/LILRB4/HYAL2/JUP/IGF1/RBM22/GLI3…	84
BP	GO:0035967	cellular response to topologically incorrect protein	28/1229	151/18493	6.57715e-07	0.000527206	0.000456939	ATF4/TSPYL2/DERL1/ASNS/GOSR2/SDF2L1/EIF2AK3/DNAJC3/RNF126/HYOU1/CREB3/CDK5RAP3/GFPT1/SEC31A/SHC1/HSP90B1/HSPA2/ATF3/SRPRA/WFS1/XBP1/KDELR3/HSPA9/PTPN1/HSPA6/DERL2/SSR1/DNAJB9	28		BP	GO:0071478	cellular response to radiation	118/7868	186/18493	6.59118e-09	4.85496e-06	3.67053e-06	PTN/MFAP4/MME/ELK1/BCL2L1/ATM/TENT2/CAMKMT/SFRP1/NAMPT/POLH/OPN3/RHNO1/POLE3/IMPACT/RHBDD1/FMR1/TAF1/RAD1/NFATC4/HSF1/ZMPSTE24/BLM/GPR52/CRY2/ECT2/EGR1/TP53INP1/TRIAP1/GADD45A/GUCA1C/PPEF1/NOC2L/CRYAB/CDKN1A/GTF2H5/NMT1/POLK/HRAS/CRY1/XPC/TANK/H2AFX/POLD1/USP47/BAX/NET1/MAP3K20/COPS9/RGR/MGMT/PIK3R1/ERCC1/PTGS2/BAK1/INO80/MYC/TGFB1/DDB2/FIGNL1/RUVBL2/GRB2/TNKS1BP1/SFRP2/ZBTB1/GRK4/SWI5/EP300/PDE6…	118
BP	GO:0006403	RNA localization	36/1229	231/18493	1.50028e-06	0.000810997	0.000702906	RRS1/CCT2/DDX39A/AGFG1/ZNF593/SRSF3/PCID2/CCT5/MRPL18/SHQ1/SRSF4/EIF4E/CCT7/NUP37/POLR2D/THOC5/TGFBR2/CCT3/XPOT/NUP88/SNUPN/ABCE1/CCT4/HNRNPU/NHP2/FLOT1/BCCIP/CCT6A/HNRNPA1/ENY2/CDC40/UPF1/NXT1/KHDRBS1/U2AF1/ARC	36		BP	GO:0006914	autophagy	259/7868	466/18493	6.86268e-09	4.85496e-06	3.67053e-06	EIF4G1/FBXL2/RNF41/ATG9A/ATM/SNCA/CTSK/ATG14/ATG4D/TRIM22/TRIM8/CAPN1/USP30/NAMPT/SESN3/UBQLN4/TBC1D25/GSK3A/ATP6V0C/HIF1A/VPS4A/SPATA18/S100A9/SH3GLB1/FZD5/EI24/ATP13A2/SOGA1/C6orf106/TPCN1/RMC1/VPS41/EMC6/CLEC16A/ATP6V1C2/SRPX/UCHL1/ATP5IF1/SNF8/PHF23/MCOLN1/PIK3CB/RAB23/CHMP4B/ANXA7/ZMPSTE24/C19orf12/TAB2/CLU/RRAGB/LRRK2/TMEM150A/ATP6V0A2/TP53INP1/NPC1/ABL1/LZTS1/RETREG1/MAPK8/RAB33B/SREBF1/SE…	259
BP	GO:1904874	positive regulation of telomerase RNA localization to Cajal body	8/1229	15/18493	1.5708e-06	0.000810997	0.000702906	CCT2/CCT5/SHQ1/CCT7/CCT3/CCT4/NHP2/CCT6A	8		BP	GO:0061919	process utilizing autophagic mechanism	259/7868	466/18493	6.86268e-09	4.85496e-06	3.67053e-06	EIF4G1/FBXL2/RNF41/ATG9A/ATM/SNCA/CTSK/ATG14/ATG4D/TRIM22/TRIM8/CAPN1/USP30/NAMPT/SESN3/UBQLN4/TBC1D25/GSK3A/ATP6V0C/HIF1A/VPS4A/SPATA18/S100A9/SH3GLB1/FZD5/EI24/ATP13A2/SOGA1/C6orf106/TPCN1/RMC1/VPS41/EMC6/CLEC16A/ATP6V1C2/SRPX/UCHL1/ATP5IF1/SNF8/PHF23/MCOLN1/PIK3CB/RAB23/CHMP4B/ANXA7/ZMPSTE24/C19orf12/TAB2/CLU/RRAGB/LRRK2/TMEM150A/ATP6V0A2/TP53INP1/NPC1/ABL1/LZTS1/RETREG1/MAPK8/RAB33B/SREBF1/SE…	259
BP	GO:0098754	detoxification	24/1229	123/18493	1.5877e-06	0.000810997	0.000702906	TXNRD1/PRDX6/SLC30A1/MT1X/HBB/ADH5/NOS3/RGN/MT1M/PRDX1/SOD3/GPX3/SELENOT/MT2A/KDM3B/GSTZ1/MGST2/GSTK1/HBD/MT1HL1/S100A9/CAT/MT1H/CCS	24		BP	GO:1900182	positive regulation of protein localization to nucleus	58/7868	78/18493	1.12198e-08	7.14367e-06	5.40087e-06	TPR/CCT2/TRIM8/MAVS/JAK2/MCRS1/LRRK2/ECT2/NUTF2/CDK5RAP3/NGFR/CCT7/TCP1/PRKCD/CCT6A/SMO/ZPR1/DMAP1/PINX1/CCT5/EFCAB7/HCLS1/KAT7/SMAD3/FYN/TRIM28/SRC/PIK3R1/CCT3/PTGS2/PYHIN1/HDAC3/IPO5/TGFB1/BAG3/CCT8/STK11/TMEM173/SESN2/AKT1/MAPK1/ZC3H12A/CCT4/HYAL2/JUP/IGF1/RBM22/GLI3/CHP2/HSP90AB1/PARP9/MAPK14/LIF/CD2AP/UBR5/DKC1/TERT/MED1	58
BP	GO:0006790	sulfur compound metabolic process	49/1229	362/18493	1.58991e-06	0.000810997	0.000702906	LUM/GLRX2/AMD1/FASN/HMGCL/AASS/CIAO2B/OGN/SLC19A2/OMD/PCYOX1L/FMOD/ACOT9/CBS/GSTA4/PCCB/GCLM/ALDH5A1/TPST2/TXN2/GGT5/CHST2/B4GALT5/AHCY/SULT1A2/HPGDS/SCD/ISCU/OGDH/GSTZ1/MGST2/ACSF2/GSTK1/SULT1A1/B4GALT3/PEMT/HSPA9/MTRR/GNMT/PDK4/MPST/ELOVL5/PPT1/BGN/SLC26A2/SUOX/CHAC1/ACSM3/ACSL4	49		BP	GO:0034504	protein localization to nucleus	160/7868	269/18493	1.36905e-08	7.71645e-06	5.83392e-06	BCL6/TPR/SUN2/RANGAP1/NF2/STAT3/CCT2/NF1/BMP4/TRIM8/CEP57/KPNA2/BBS4/MDFIC/MFHAS1/MAVS/KPNA5/CTDNEP1/RANBP17/RAB23/BCL3/ZBTB7A/JAK2/RANBP6/MCRS1/LRRK2/ECT2/NUTF2/CDK5RAP3/NGFR/IPO4/CCT7/FERMT1/AGTR2/TCP1/RRS1/TOR1AIP1/NUP88/SUN1/PRKCD/CCT6A/RERE/ARNTL/NUP188/PRICKLE1/IPO7/LZTS2/SMO/ZPR1/APOD/PYGO1/ARL2BP/DMAP1/DCLK2/PINX1/ABCA7/CABP1/CCT5/HEATR3/TAF3/EFCAB7/HCLS1/KAT7/SMAD3/FYN/TMCO6/KPNA1/TRIM28…	160
BP	GO:0030968	endoplasmic reticulum unfolded protein response	23/1229	116/18493	1.9504e-06	0.000911976	0.000790426	ATF4/TSPYL2/DERL1/ASNS/GOSR2/EIF2AK3/DNAJC3/HYOU1/CREB3/CDK5RAP3/GFPT1/SEC31A/SHC1/HSP90B1/ATF3/SRPRA/WFS1/XBP1/KDELR3/PTPN1/DERL2/SSR1/DNAJB9	23		BP	GO:0033157	regulation of intracellular protein transport	141/7868	232/18493	1.45433e-08	7.71645e-06	5.83392e-06	TPR/RANGAP1/NF1/BMP4/XPO4/CEP290/GSK3A/MDFIC/PCNT/SH3GLB1/FZD5/MAVS/ATP13A2/EDEM2/RNF31/ATP5IF1/TMEM30B/UBE2J1/RAB23/MIEF1/BAP1/JAK2/LRRK2/ECT2/NUTF2/FERMT1/AGTR2/SORL1/SREBF1/PRKCD/INPP5K/OAZ2/UBE2J2/PRNP/HRAS/VPS11/C2CD5/SMO/ZPR1/APOD/XPO5/MICALL2/ICE1/RUFY3/BCAS3/MIEF2/ERBB2/DMAP1/ZC3H3/BNIP3L/CABP1/ITGB2/EFCAB7/HCLS1/SMAD3/RIPOR1/PAK1/PDCD5/FYN/SEC16A/TRIM28/GCC2/ABLIM3/PDE2A/PIK3R1/PTGS2/SH3…	141
BP	GO:0030198	extracellular matrix organization	47/1229	348/18493	2.74871e-06	0.00118638	0.00102826	LUM/HTRA1/LAMA4/ECM2/CTSK/THBS1/COL15A1/JAM2/ITGA5/EFEMP2/COL1A2/MFAP4/SERPINE1/COL14A1/FMOD/OLFML2A/TNFRSF11B/ITGB5/JAM3/COL16A1/FBLN2/PDPN/LAMB2/PTX3/COL1A1/KAZALD1/ICAM2/A2M/SULF1/RECK/MMP2/FAP/FBLN1/ITGAX/CFLAR/COL3A1/NID2/VIPAS39/CRISPLD2/TIMP1/FLOT1/FERMT1/ABL1/BGN/COL4A5/ADAMTS9/RAMP2	47		BP	GO:0009314	response to radiation	246/7868	443/18493	1.81334e-08	8.88118e-06	6.71449e-06	PTN/CCND1/PITPNM1/MFAP4/MME/ELK1/BCL2L1/ATM/RNF168/NF1/TENT2/CAMKMT/SFRP1/NAMPT/NR2F6/HIF1A/KRAS/MSH2/MAPK10/POLH/CXCL12/OPN3/APP/PPP1CC/KIT/RHNO1/ZRANB3/POLE3/IMPACT/RHBDD1/FMR1/JUN/RELA/TAF1/RAD1/SCARA3/SMC1A/NFATC4/PRIMPOL/PPP1CA/BCL3/HSF1/POLG/PENK/ZMPSTE24/BLM/GPR52/BRCA1/CRY2/BEST1/PER3/MEIS2/ECT2/EGR1/TP53INP1/CCL11/NHEJ1/DDHD2/MAPK8/XRCC4/PPM1D/MRNIP/TRIAP1/GADD45A/GUCA1C/TIGAR/PPEF1/NOC2…	246
BP	GO:0043062	extracellular structure organization	52/1229	402/18493	3.01884e-06	0.00120368	0.00104325	LUM/HTRA1/LAMA4/ECM2/CTSK/THBS1/COL15A1/JAM2/ITGA5/EFEMP2/COL1A2/PRKACB/PLA2G2A/MFAP4/SERPINE1/COL14A1/FMOD/OLFML2A/TNFRSF11B/ITGB5/JAM3/COL16A1/FBLN2/PDPN/LAMB2/PTX3/COL1A1/KAZALD1/ICAM2/A2M/SULF1/RECK/MMP2/FAP/FBLN1/ITGAX/CFLAR/COL3A1/NID2/VIPAS39/PDCD6IP/CRISPLD2/TIMP1/FLOT1/SDC4/FERMT1/ABL1/LPL/BGN/COL4A5/ADAMTS9/RAMP2	52		BP	GO:0016573	histone acetylation	99/7868	153/18493	2.45601e-08	1.11696e-05	8.44461e-06	SNCA/GATA2/BRPF3/EPC1/NCOA3/APBB1/WDR5/ING4/KMT2A/POLE3/MBD3/HCFC1/TAF1/MBIP/NAP1L2/BRD7/USP22/ZMPSTE24/ATF2/MSL1/BRCA1/MCRS1/RPS6KA4/EID1/EPC2/BAZ1A/TAF6L/NOC2L/CRTC2/LDB1/MAP3K7/WBP2/JADE3/NAA50/TAF9B/PCGF2/DMAP1/MEAF6/KAT7/GTF2B/SPI1/LEF1/MUC1/ZNF451/TGFB1/ARRB1/BEND3/YEATS2/ELP3/RUVBL2/TRIM16/MSL3/JADE1/OGT/TADA2B/PIH1D1/EP300/BRPF1/SET/BRD8/SMARCB1/NOS1/POLE4/KAT2A/TAF1L/NCOA1/SIRT1/CHEK1/NA…	99
BP	GO:1904816	positive regulation of protein localization to chromosome, telomeric region	7/1229	12/18493	3.31487e-06	0.00120368	0.00104325	CCT2/CCT5/CCT7/GNL3L/CCT3/CCT4/CCT6A	7		BP	GO:0071214	cellular response to abiotic stimulus	184/7868	319/18493	2.99225e-08	1.19073e-05	9.00234e-06	PTN/ATP1A1/MFAP4/MME/ELK1/BCL2L1/YBX3/ATM/TENT2/CAMKMT/SFRP1/NAMPT/TLR3/POLH/SLC2A1/PKD2/OPN3/NSMF/RHNO1/POLE3/IMPACT/RHBDD1/FMR1/TAF1/RAD1/LTBR/MBIP/NFATC4/MCOLN1/HSF1/SLC38A2/ZMPSTE24/BLM/GPR52/CRY2/TNFRSF1A/ECT2/FADD/EGR1/TP53INP1/HVCN1/DAG1/BMP6/MAPK8/MYD88/CASP1/TRIAP1/GADD45A/PTAFR/GUCA1C/PPEF1/NOC2L/NPPA/CRYAB/CDKN1A/DYSF/GTF2H5/NMT1/DDX3X/POLK/REST/HRAS/CRY1/XPC/TANK/GPLD1/GNA11/H2AFX/POL…	184
BP	GO:0071559	response to transforming growth factor beta	37/1229	249/18493	3.43234e-06	0.00120368	0.00104325	ASPN/HTRA1/MXRA5/THBS1/PARD3/PDGFD/COL1A2/LTBP2/FERMT2/FMOD/HIPK2/ITGB5/RASL11B/PENK/COL1A1/TGFBR3/MAP3K7/HYAL2/TGFBR2/UBC/HSP90AB1/CITED2/CFLAR/COL3A1/CILP/CX3CR1/PBLD/DAB2/CAV1/ID1/LTBP4/PXN/STRAP/FERMT1/FYN/DNM2/USP9Y	37		BP	GO:0104004	cellular response to environmental stimulus	184/7868	319/18493	2.99225e-08	1.19073e-05	9.00234e-06	PTN/ATP1A1/MFAP4/MME/ELK1/BCL2L1/YBX3/ATM/TENT2/CAMKMT/SFRP1/NAMPT/TLR3/POLH/SLC2A1/PKD2/OPN3/NSMF/RHNO1/POLE3/IMPACT/RHBDD1/FMR1/TAF1/RAD1/LTBR/MBIP/NFATC4/MCOLN1/HSF1/SLC38A2/ZMPSTE24/BLM/GPR52/CRY2/TNFRSF1A/ECT2/FADD/EGR1/TP53INP1/HVCN1/DAG1/BMP6/MAPK8/MYD88/CASP1/TRIAP1/GADD45A/PTAFR/GUCA1C/PPEF1/NOC2L/NPPA/CRYAB/CDKN1A/DYSF/GTF2H5/NMT1/DDX3X/POLK/REST/HRAS/CRY1/XPC/TANK/GPLD1/GNA11/H2AFX/POL…	184
BP	GO:0034605	cellular response to heat	21/1229	104/18493	3.97645e-06	0.00131246	0.00113754	HSP90AA1/CDKN1A/THBS1/BAG3/FKBP4/FGF1/HSPD1/DNAJB1/CHORDC1/MYOF/HSPH1/ATP2A2/CRYAB/BAG2/POLR2D/HSP90AB1/MAPK1/HSPA2/HSPA9/HSPA6/MTOR	21		BP	GO:0006475	internal protein amino acid acetylation	104/7868	163/18493	3.29776e-08	1.23511e-05	9.33786e-06	NAA10/SNCA/GATA2/POR/BRPF3/EPC1/NCOA3/APBB1/WDR5/ING4/KMT2A/POLE3/EHHADH/MBD3/HCFC1/TAF1/MBIP/NAP1L2/BRD7/USP22/ZMPSTE24/ATF2/MSL1/BRCA1/MCRS1/RPS6KA4/EID1/EPC2/BAZ1A/TAF6L/NOC2L/CRTC2/LDB1/MAP3K7/WBP2/JADE3/NAA50/TAF9B/PCGF2/DMAP1/MEAF6/KAT7/GTF2B/BAG6/SPI1/LEF1/MUC1/ZNF451/TGFB1/ARRB1/BEND3/YEATS2/ELP3/RUVBL2/TRIM16/MSL3/JADE1/OGT/TADA2B/PIH1D1/EP300/BRPF1/SET/BRD8/SMARCB1/NOS1/POLE4/KAT2A/TAF1…	104
BP	GO:0071560	cellular response to transforming growth factor beta stimulus	36/1229	242/18493	4.51355e-06	0.00140697	0.00121945	ASPN/HTRA1/THBS1/PARD3/PDGFD/COL1A2/LTBP2/FERMT2/FMOD/HIPK2/ITGB5/RASL11B/PENK/COL1A1/TGFBR3/MAP3K7/HYAL2/TGFBR2/UBC/HSP90AB1/CITED2/CFLAR/COL3A1/CILP/CX3CR1/PBLD/DAB2/CAV1/ID1/LTBP4/PXN/STRAP/FERMT1/FYN/DNM2/USP9Y	36		BP	GO:0051169	nuclear transport	204/7868	360/18493	3.71191e-08	1.30636e-05	9.87654e-06	BCL6/THOC5/TPR/RANGAP1/STAT3/AGFG1/NF1/BMP4/XPO4/BACH2/CEP57/KPNA2/MDFIC/SRSF5/PPP1R12A/MAVS/ANP32A/KPNA5/PPP1CC/SNRPB/PSIP1/NUP62CL/THOC6/DDX39A/RANBP17/MX2/RAB23/KHDRBS1/BCL3/AKAP13/JAK2/NOL6/RANBP6/HTATIP2/LRRK2/RBM26/ATXN1/ECT2/NUTF2/YTHDC1/IPO4/NUP205/ZNF593/HMGA1/FERMT1/AGTR2/FIP1L1/RRS1/NUP88/PRKCD/ANP32C/MAGOHB/MALT1/DUSP16/RERE/ARNTL/RNPS1/NUP188/PRICKLE1/CPSF4/LSG1/IPO7/LZTS2/SMO/NEMF/Z…	204
BP	GO:0006520	cellular amino acid metabolic process	44/1229	324/18493	4.90885e-06	0.00144966	0.00125645	GLUL/HMGCL/ATF4/AASS/SLC7A6/EGLN1/SLC1A3/NOS3/ASNS/YARS/PCYOX1L/CBS/AARS/PTS/NIT2/GCLM/ALDH5A1/SARS/EEF1E1/TXN2/PSAT1/GGT5/WARS/AHCY/CRYM/GATM/SLC7A2/IARS/AMT/GFPT1/DGLUCY/CARS/GSTZ1/GARS/GLS/PEMT/MTRR/HDC/DDAH2/GFPT2/HARS/GNMT/MPST/ASPA	44		BP	GO:1902893	regulation of pri-miRNA transcription by RNA polymerase II	32/7868	37/18493	3.95625e-08	1.30636e-05	9.87654e-06	STAT3/BMP4/HIF1A/IL10/JUN/RELA/NFATC4/SRF/NGFR/SMARCA4/SMAD1/TEAD1/BMPR1A/SMAD3/SPI1/GNL3/PPARD/SMAD6/TGFB1/PPARA/PDGFB/YY1/TGFB2/NFIB/TP53/LILRB4/APLN/WT1/FOS/HDAC4/TERT/KLF5	32
BP	GO:0072593	reactive oxygen species metabolic process	39/1229	276/18493	6.50476e-06	0.00182491	0.00158168	HSP90AA1/PRDX6/CDKN1A/POR/THBS1/HBB/STAT3/NOS3/HSPD1/RGN/PRDX1/SOD3/GPX3/EPHX2/ATP5IF1/HK2/PTX3/BCR/CRYAB/TGFBR2/SLC7A2/HSP90AB1/CFLAR/PTGIS/CX3CR1/CAV1/PID1/DDAH2/HBD/PDK4/RIPK1/FYN/AKR1C3/MTOR/TUSC2/SIRT3/CAT/DNM2/CCS	39		BP	GO:0043967	histone H4 acetylation	50/7868	66/18493	4.10353e-08	1.30636e-05	9.87654e-06	EPC1/APBB1/WDR5/ING4/KMT2A/HCFC1/USP22/ZMPSTE24/MSL1/BRCA1/MCRS1/JADE3/NAA50/DMAP1/MEAF6/KAT7/SPI1/LEF1/MUC1/ARRB1/BEND3/RUVBL2/TRIM16/MSL3/JADE1/OGT/PIH1D1/EP300/BRD8/SMARCB1/KAT2A/NCOA1/SIRT1/NAA60/ATG5/KAT5/JADE2/MORF4L1/TADA3/KANSL1/KAT6B/YEATS4/KANSL1L/KAT6A/EP400/KAT8/MSL2/ING3/IRF4/RUVBL1	50
BP	GO:0009266	response to temperature stimulus	32/1229	208/18493	7.42461e-06	0.00188086	0.00163018	GLRX2/HSP90AA1/CDKN1A/THBS1/BAG3/FKBP4/FGF1/NOS3/HSPD1/CXCL12/DNAJB1/CHORDC1/EIF2B4/EIF2AK3/MYOF/HSPH1/DNAJC3/ATP2A2/YBX3/CRYAB/BAG2/TMEM135/POLR2D/HSP90AB1/ZNF516/MAPK1/HSPA2/HSPA9/HSPA6/MTOR/LPL/DNAJA1	32		BP	GO:0018393	internal peptidyl-lysine acetylation	101/7868	158/18493	4.49651e-08	1.3633e-05	1.0307e-05	SNCA/GATA2/POR/BRPF3/EPC1/NCOA3/APBB1/WDR5/ING4/KMT2A/POLE3/MBD3/HCFC1/TAF1/MBIP/NAP1L2/BRD7/USP22/ZMPSTE24/ATF2/MSL1/BRCA1/MCRS1/RPS6KA4/EID1/EPC2/BAZ1A/TAF6L/NOC2L/CRTC2/LDB1/MAP3K7/WBP2/JADE3/NAA50/TAF9B/PCGF2/DMAP1/MEAF6/KAT7/GTF2B/BAG6/SPI1/LEF1/MUC1/ZNF451/TGFB1/ARRB1/BEND3/YEATS2/ELP3/RUVBL2/TRIM16/MSL3/JADE1/OGT/TADA2B/PIH1D1/EP300/BRPF1/SET/BRD8/SMARCB1/NOS1/POLE4/KAT2A/TAF1L/NCOA1/SIRT1…	101
BP	GO:0044839	cell cycle G2/M phase transition	33/1229	218/18493	7.64862e-06	0.00188086	0.00163018	HSP90AA1/PCNT/CDKN1A/TUBG1/TUBB4B/TUBA1A/AKAP8/PAFAH1B1/BLM/BRD4/FHL1/CUL1/RAD51C/CDK5RAP3/SYF2/PHLDA1/ODF2/DYNC1I2/HSPA2/ABCB1/CEP290/USP47/CCNA2/CNTRL/TUBA4A/NINL/CDK2/MAPRE1/SKP2/KHDRBS1/BABAM2/DNM2/ARPP19	33		BP	GO:0043900	regulation of multi-organism process	209/7868	371/18493	4.75851e-08	1.37716e-05	1.04118e-05	FCN3/PDE5A/HTRA1/FBXL2/NECTIN2/DDX60/HERC5/TRIM8/EDNRB/IFITM3/RSAD2/MDFIC/EIF2AK2/VPS4A/CCL5/TSPAN32/DDX58/MX1/SIGLEC16/IFITM2/MAVS/OAS1/IL10/CACNA1H/FMR1/TIMP1/JUN/AGO2/TKFC/SNF8/OAS3/CFL1/CHMP4B/ZMPSTE24/PKN2/PLCB1/UNC13B/SELENOK/FUCA2/OSBP/BMP6/HPGDS/CD74/P2RX7/IFIT1/TSPAN6/CCNT1/ILF3/FAM111A/SMARCA4/PTAFR/NPLOC4/CX3CL1/TOP2B/PUM1/INPP5K/APOBEC3C/TAF11/FOXP1/NPPC/RIPK2/ARG2/APOBEC3G/GSN/ADA/DD…	209
BP	GO:0000086	G2/M transition of mitotic cell cycle	31/1229	199/18493	7.91852e-06	0.00188086	0.00163018	HSP90AA1/PCNT/CDKN1A/TUBG1/TUBB4B/TUBA1A/PAFAH1B1/BLM/BRD4/FHL1/CUL1/RAD51C/CDK5RAP3/SYF2/PHLDA1/ODF2/DYNC1I2/HSPA2/ABCB1/CEP290/USP47/CCNA2/CNTRL/TUBA4A/NINL/CDK2/MAPRE1/SKP2/KHDRBS1/DNM2/ARPP19	31		BP	GO:0006913	nucleocytoplasmic transport	202/7868	357/18493	5.0451e-08	1.39662e-05	1.05589e-05	BCL6/THOC5/TPR/RANGAP1/STAT3/AGFG1/NF1/BMP4/XPO4/BACH2/CEP57/KPNA2/MDFIC/SRSF5/PPP1R12A/MAVS/ANP32A/KPNA5/PPP1CC/SNRPB/NUP62CL/THOC6/DDX39A/RANBP17/MX2/RAB23/KHDRBS1/BCL3/AKAP13/JAK2/NOL6/RANBP6/HTATIP2/LRRK2/RBM26/ATXN1/ECT2/NUTF2/YTHDC1/IPO4/NUP205/ZNF593/FERMT1/AGTR2/FIP1L1/RRS1/NUP88/PRKCD/ANP32C/MAGOHB/MALT1/DUSP16/RERE/ARNTL/RNPS1/NUP188/PRICKLE1/CPSF4/LSG1/IPO7/LZTS2/SMO/NEMF/ZPR1/APOD/SEH…	202
BP	GO:0008625	extrinsic apoptotic signaling pathway via death domain receptors	18/1229	84/18493	8.04504e-06	0.00188086	0.00163018	THBS1/BCL2L1/BAG3/BEX3/TIMP3/NOS3/SERPINE1/HMGB2/DELE1/DDX3X/FEM1B/MOAP1/CFLAR/SORT1/PEA15/ATF3/RIPK1/RAF1	18		BP	GO:0043966	histone H3 acetylation	45/7868	58/18493	5.60381e-08	1.44303e-05	1.09098e-05	BRPF3/WDR5/ING4/KMT2A/POLE3/MBIP/NAP1L2/BRCA1/TAF6L/CRTC2/LDB1/MAP3K7/WBP2/JADE3/TAF9B/MEAF6/KAT7/SPI1/LEF1/ZNF451/YEATS2/TRIM16/JADE1/PIH1D1/BRPF1/SMARCB1/POLE4/KAT2A/SIRT1/CHEK1/NAA60/TAF5L/SUPT7L/JADE2/DR1/BRD1/TADA3/KAT6B/SUPT3H/LIF/SGF29/TAF10/KAT6A/PIWIL2/IRF4	45
BP	GO:0034504	protein localization to nucleus	38/1229	269/18493	8.56397e-06	0.0019221	0.00166592	RANGAP1/RRS1/CCT2/BAG3/IPO7/BCL6/STAT3/MFHAS1/SUN2/EIF2AK3/IPO5/CCT5/COL1A1/CCT7/NOLC1/HYAL2/MDFIC/CCT3/HSP90AB1/KPNA2/CDK5RAP3/NUP88/SNUPN/CCT4/MCRS1/IPO4/MAPK1/XPA/HNRNPU/PKIG/TRIM28/CCT6A/ARL2BP/FERMT1/FYN/AKR1C3/DVL1/NXT1	38		BP	GO:0097193	intrinsic apoptotic signaling pathway	167/7868	287/18493	5.66604e-08	1.44303e-05	1.09098e-05	BID/BCL2L1/YBX3/ATM/ANKRD2/HIF1A/MSH2/S100A9/CXCL12/EDA2R/NME5/NACC2/ZNF622/CREB3/MOAP1/NFATC4/PRKRA/IFI6/BCL3/JAK2/CREB3L1/BRCA1/HIPK2/TNFRSF1A/CLU/CEBPB/LRRK2/NBN/PPP1R15A/TP63/SELENOK/HINT1/ABL1/CD74/PDK1/PRKCD/TRIAP1/S100A8/PTPMT1/NOC2L/CDKN1A/HYOU1/PIAS4/MYBBP1A/DDX3X/ITPR1/HRAS/TAF9B/RPS7/BCL2L11/IVNS1ABP/STK25/USP47/SFPQ/BAX/JMY/MARCH7/BAG6/ENO1/OPA1/NKX3-1/MAEL/FBH1/SRC/PIK3R1/PTTG1IP/PTG…	167
BP	GO:1904872	regulation of telomerase RNA localization to Cajal body	8/1229	18/18493	8.91844e-06	0.00192467	0.00166815	CCT2/CCT5/SHQ1/CCT7/CCT3/CCT4/NHP2/CCT6A	8		BP	GO:1903320	regulation of protein modification by small protein conjugation or removal	133/7868	221/18493	8.488e-08	2.07858e-05	1.57148e-05	ARRDC3/WDR48/USP4/GSK3A/UFL1/HMG20A/CHFR/ARRDC4/RPS2/PRKCE/RELA/TAF1/MAD2L2/PHF23/RNF20/DERL1/RASD2/BRCA1/AXIN1/LRRK2/DCUN1D2/CDK5RAP3/EGR1/HMG20B/ABL1/NDFIP1/UBE2S/OTUD4/MALT1/CENPX/DCUN1D5/FBXO5/RIPK2/PIAS4/DYSF/BAG2/PRICKLE1/FAM107A/FEM1A/CRY1/COMMD1/DCUN1D3/RPS7/CTNNB1/TANK/IVNS1ABP/DAXX/PINX1/SPHK1/RNF139/PER2/NXN/MARCH7/NOD2/AIMP2/SPRTN/FYN/GNL3/FKBP1A/PTTG1IP/UBE2L3/RNF40/PRKN/TNFAIP3/ARRB…	133
BP	GO:0002181	cytoplasmic translation	19/1229	93/18493	9.4778e-06	0.00193807	0.00167976	EIF3I/ETF1/RPLP0/EIF3B/AARS/EIF5/EIF4EBP1/EIF4G1/RPLP1/YBX3/RPL9/FTSJ1/RPL6/EIF3L/EIF2D/RPL24/MTOR/GSPT1/CPEB3	19		BP	GO:0002446	neutrophil mediated immunity	270/7868	499/18493	9.17325e-08	2.16319e-05	1.63545e-05	SERPINA3/HMOX2/NHLRC3/RNASE2/ACE/KCMF1/MME/CD59/SPTAN1/CCT2/CD47/TIMP2/PRDX6/CEP290/SIGLEC9/TSPAN14/SLCO4C1/CAPN1/FCER1G/VPS35L/ATP6V0C/NME2/SLC11A1/ALOX5/CRISPLD2/S100A9/JAGN1/FPR1/ANPEP/WDR1/TUBB4B/DEGS1/IMPDH1/MGST1/HBB/RHOG/ADGRE3/DSC1/ATP8A1/CD14/CD63/NBEAL2/CTSC/ARMC8/RAP1A/ENPP4/TLR2/CD53/RAB37/MVP/FUCA2/HVCN1/DGAT1/RAB5C/RHOF/PNP/ITGAL/STXBP2/PRKCD/PSMD3/C6orf120/S100A8/SURF4/PTAFR/DNAJC1…	270
BP	GO:0009408	response to heat	25/1229	145/18493	9.87077e-06	0.00193807	0.00167976	HSP90AA1/CDKN1A/THBS1/BAG3/FKBP4/FGF1/NOS3/HSPD1/CXCL12/DNAJB1/CHORDC1/EIF2B4/MYOF/HSPH1/ATP2A2/CRYAB/BAG2/POLR2D/HSP90AB1/MAPK1/HSPA2/HSPA9/HSPA6/MTOR/DNAJA1	25		BP	GO:0042119	neutrophil activation	269/7868	498/18493	1.18223e-07	2.58385e-05	1.95348e-05	SERPINA3/HMOX2/NHLRC3/RNASE2/KCMF1/MME/CD59/SPTAN1/CCT2/CD47/TIMP2/PRDX6/CEP290/SIGLEC9/TSPAN14/SLCO4C1/CAPN1/FCER1G/VPS35L/ATP6V0C/NME2/PREX1/SLC11A1/ALOX5/CRISPLD2/S100A9/CCL5/FPR1/ANPEP/TUBB4B/DEGS1/IMPDH1/MGST1/HBB/RHOG/ADGRE3/DSC1/ATP8A1/CD14/CD63/NBEAL2/CTSC/ARMC8/RAP1A/ENPP4/TLR2/CD53/RAB37/MVP/FUCA2/HVCN1/DGAT1/RAB5C/RHOF/PNP/ITGAL/STXBP2/PRKCD/PSMD3/C6orf120/S100A8/SURF4/PTAFR/DNAJC13/AD…	269
BP	GO:0006979	response to oxidative stress	54/1229	441/18493	1.00184e-05	0.00193807	0.00167976	HMOX2/GLRX2/TXNRD1/ATF4/PRDX6/AREG/HBB/PDGFD/ANKRD2/FOSL1/EGLN1/NOS3/HSPD1/RGN/DHCR24/PRDX1/SELENOP/SOD3/HSPB1/GCLM/GPX3/MAPKAP1/TXN2/ATP2A2/PENK/COL1A1/CRYAB/IMPACT/ACOX2/HYAL2/FZD1/GUCY1B1/MCL1/CFLAR/MAPK1/MSRB1/XPA/ZNF580/CCNA2/KCNA5/STAU1/APEX1/CHUK/PXN/MSRB2/CDK2/RIPK1/FYN/ABL1/AKR1C3/CAT/DNM2/CCS/FER	54		BP	GO:0072331	signal transduction by p53 class mediator	131/7868	218/18493	1.19528e-07	2.58385e-05	1.95348e-05	BOP1/CDK2/NOP2/ATM/PLA2R1/ANKRD2/CARM1/E2F4/MSH2/ING4/EDA2R/TAF1/CDKN1B/BRD7/BCL3/ZMPSTE24/BRCA1/HIPK2/NBN/SSRP1/TP63/CDK5RAP3/TP53INP1/HINT1/CD74/TTC5/PCBP4/PPM1D/RRS1/TRIAP1/GADD45A/E2F8/NOC2L/MDM4/TAF11/CDKN1A/KMT5A/MYBBP1A/TAF6/TAF9B/RPS7/TAF15/BAX/YJU2/MEAF6/TFDP2/JMY/TAF13/MARCH7/TAF3/BAG6/SPRED2/TAF4/HEXIM1/TP53RK/PTTG1IP/PYHIN1/FHIT/RPF2/MUC1/PRKN/L3MBTL1/AURKA/BATF/BCL2L12/DYRK3/RRP8/TNK…	131
BP	GO:0042254	ribosome biogenesis	39/1229	282/18493	1.0871e-05	0.00193807	0.00167976	RRS1/IMP4/NOP16/MRTO4/RPLP0/ZNF593/NIP7/DDX21/RPS5/PES1/SHQ1/RIOK3/IMP3/RPL14/NOLC1/DDX3X/GNL3L/RPL35/BYSL/RPS16/EXOSC4/PDCD11/NUP88/ABCE1/GTPBP4/RPS7/RPS27L/RPS6/NGDN/NHP2/BCCIP/RPL6/WDR46/TFB1M/POP5/RPL24/PWP2/UTP3/GNL2	39		BP	GO:0045862	positive regulation of proteolysis	198/7868	352/18493	1.2358e-07	2.58385e-05	1.95348e-05	FURIN/MTCH1/WDR48/BID/STAT3/VSIR/ANTXR1/SNCA/F3/CASC2/GSK3A/ADRM1/PSME4/S100A9/PCOLCE2/HIP1R/EDEM2/CHFR/APP/RHBDD1/FMR1/BCL2L13/TAF1/ATP5IF1/CASP12/HSF1/C6/JAK2/CTSC/ADAM9/CLU/AXIN1/NEK5/LRRK2/FADD/NGFR/NUB1/NGF/BEX3/ATXN3/CASP1/S100A8/PSME3/KEAP1/RIPK2/BAG2/PRELID1/PRICKLE1/GSN/DDX3X/REST/IFI27L2/F2R/ANKIB1/ASPH/MEFV/PSMC5/FBXW8/RAD23A/TANK/BCL2L11/PDCD2/GPLD1/RNF144B/FBLN1/ROBO1/IL33/FGFR4/BAX/…	198
BP	GO:0070972	protein localization to endoplasmic reticulum	25/1229	146/18493	1.11712e-05	0.00193807	0.00167976	SSR3/SPCS3/RPLP0/SEC61A1/RAB3GAP1/RPS4Y1/RPS5/RPLP1/RPL14/SPCS2/RPL35/RPL9/SEC61G/RPS16/OS9/RTN4/RPS7/RPS6/SRPRA/ANK2/KDELR3/BCAP29/RPL6/RPL24/SRP19	25		BP	GO:0007015	actin filament organization	220/7868	397/18493	1.26082e-07	2.58385e-05	1.95348e-05	PLEKHH2/NF2/SPTAN1/CD47/CDC42EP4/EVL/TESK1/SFRP1/ADD3/BBS4/RICTOR/ZYX/PREX1/DPYSL3/ALMS1/HIP1R/CXCL12/WDR1/VASP/RHOD/NCKAP1/PRKCE/LIMA1/WASF1/PFN4/RHOG/RGS4/CLASP2/MAD2L2/ARHGEF10L/SH3PXD2B/CGNL1/CFL1/CLASP1/PHLDB2/JAK2/COBL/SRF/RHOBTB1/EMP2/MARCKS/ARHGAP28/SPTBN1/ARHGAP12/CCL11/TMSB4Y/CDC42EP2/ARPC5L/ABL1/RHOF/ARPC1B/HCK/MYOC/RASA1/FMN1/PRKCD/SLIT2/CDC42EP1/PLS3/WHAMM/CX3CL1/INPP5K/PPP1R9B/TNFAI…	220
BP	GO:1904814	regulation of protein localization to chromosome, telomeric region	7/1229	14/18493	1.2759e-05	0.00193807	0.00167976	CCT2/CCT5/CCT7/GNL3L/CCT3/CCT4/CCT6A	7		BP	GO:0002283	neutrophil activation involved in immune response	264/7868	488/18493	1.29862e-07	2.58385e-05	1.95348e-05	SERPINA3/HMOX2/NHLRC3/RNASE2/KCMF1/MME/CD59/SPTAN1/CCT2/CD47/TIMP2/PRDX6/CEP290/SIGLEC9/TSPAN14/SLCO4C1/CAPN1/FCER1G/VPS35L/ATP6V0C/NME2/SLC11A1/ALOX5/CRISPLD2/S100A9/FPR1/ANPEP/TUBB4B/DEGS1/IMPDH1/MGST1/HBB/RHOG/ADGRE3/DSC1/ATP8A1/CD14/CD63/NBEAL2/CTSC/ARMC8/RAP1A/ENPP4/TLR2/CD53/RAB37/MVP/FUCA2/HVCN1/DGAT1/RAB5C/RHOF/PNP/ITGAL/STXBP2/PRKCD/PSMD3/C6orf120/S100A8/SURF4/PTAFR/DNAJC13/ADGRE5/VAMP8/…	264
BP	GO:0000302	response to reactive oxygen species	33/1229	224/18493	1.36752e-05	0.00193807	0.00167976	GLRX2/AREG/HBB/PDGFD/FOSL1/EGLN1/NOS3/HSPD1/RGN/PRDX1/SOD3/COL1A1/CRYAB/IMPACT/HYAL2/GUCY1B1/CFLAR/MAPK1/ZNF580/CCNA2/KCNA5/APEX1/CHUK/PXN/CDK2/RIPK1/FYN/ABL1/AKR1C3/CAT/DNM2/CCS/FER	33		BP	GO:0051260	protein homooligomerization	186/7868	328/18493	1.36376e-07	2.63123e-05	1.9893e-05	C1QTNF1/C1QTNF2/BID/KCND3/NACC1/TGM2/EVL/SLC6A1/CEP57/GPX3/FCER1G/GNMT/LETM1/ALOX5AP/CRBN/DPYSL3/SAMHD1/FLOT1/EHD1/VASP/PKD2/GOPC/RYR3/SHKBP1/NACC2/MGST1/KCTD7/ATP5IF1/CLPP/RXRA/MCOLN1/TMCC1/CHMP4B/DERL1/HSF1/P2RX6/SHMT2/BLM/ALDH5A1/MARCKS/CLU/SRR/CUBN/ECT2/TP63/CD3G/GBP5/DYNC1LI2/ITPR3/ANXA6/TWNK/KCNA5/CBY1/SLC1A1/CBR4/TNFAIP1/EHD3/CRYAB/MICU1/HM13/CRTC2/GLUL/KCTD21/PRNP/CD247/PCBD2/CLYBL/FGFRL1…	186
BP	GO:0097191	extrinsic apoptotic signaling pathway	33/1229	224/18493	1.36752e-05	0.00193807	0.00167976	THBS1/BCL2L1/BAG3/BEX3/TIMP3/NOS3/SERPINE1/HMGB2/GCLM/IL6R/DELE1/DDX3X/FEM1B/HYAL2/PPP1CA/MCL1/MOAP1/NRP1/CFLAR/SRPX/SORT1/PEA15/ATF3/PSME3/CAV1/KRT8/RIPK1/IL33/FYN/TNFRSF12A/CTNNA1/MKNK2/RAF1	33		BP	GO:0001701	in utero embryonic development	177/7868	311/18493	1.94236e-07	3.63735e-05	2.74997e-05	NRK/MYH6/ACVRL1/SLC39A1/MYH10/EPN1/AMOT/BCL2L1/HS6ST1/YBX3/SOX6/ETNK2/MAP2K1/GATA2/HOPX/EGLN1/PRDM1/HIF1A/MSH2/FZD5/PKD2/CCM2/HEG1/IL10/ZFAND5/BYSL/MBD3/COL4A3BP/TGFBR2/TET1/KIDINS220/RXRA/APBA3/HSF1/C6/SOX18/SRF/OCRL/SLC30A1/EDNRA/CEBPB/CUBN/NBN/MAFG/BIRC6/RDH10/SYF2/GNA12/NOS3/NSDHL/SLC39A3/E2F8/INPP5K/PLCD3/KEAP1/PLK4/NMT1/JAG2/TANC2/ADA/RIC8A/TBX3/SMO/ZPR1/ELL/FBXW8/IFITM5/CTNNB1/BCL2L11/BMPR…	177
BP	GO:2001233	regulation of apoptotic signaling pathway	49/1229	391/18493	1.37604e-05	0.00193807	0.00167976	MAGED1/THBS1/BCL2L1/ANKRD2/TIMP3/NOS3/CXCL12/SERPINE1/NKX3-1/HMGB2/TMEM14A/EIF2AK3/HSPB1/GCLM/ATP5IF1/IVNS1ABP/YBX3/HYOU1/CREB3/DDX3X/FEM1B/HYAL2/PPP1CA/MCL1/MOAP1/CD74/NRP1/CFLAR/GSN/SRPX/CX3CR1/RPS7/PEA15/ATF3/USP47/PSME3/WFS1/CAV1/XBP1/PTPN1/CIDEB/RIPK1/FYN/TNFRSF12A/S100A9/DNAJA1/CTSH/CTNNA1/RAF1	49		BP	GO:0090316	positive regulation of intracellular protein transport	99/7868	158/18493	2.55033e-07	4.51143e-05	3.41081e-05	TPR/XPO4/CEP290/GSK3A/PCNT/SH3GLB1/FZD5/MAVS/EDEM2/RNF31/TMEM30B/MIEF1/BAP1/JAK2/LRRK2/ECT2/NUTF2/SORL1/PRKCD/OAZ2/UBE2J2/PRNP/HRAS/VPS11/C2CD5/SMO/ZPR1/MICALL2/ICE1/RUFY3/BCAS3/MIEF2/ERBB2/DMAP1/ITGB2/EFCAB7/HCLS1/SMAD3/RIPOR1/PAK1/PDCD5/FYN/SEC16A/TRIM28/ABLIM3/PIK3R1/PTGS2/UBE2L3/HDAC3/IPO5/KIF5B/B3GAT3/TCF7L2/TGFB1/BAG3/HTRA2/ANP32B/EDEM1/ITGB1BP1/KCNB1/SAR1A/TENM1/CSNK2A2/HPS4/ITGAM/CHP1/STO…	99
BP	GO:1903405	protein localization to nuclear body	6/1229	10/18493	1.41681e-05	0.00193807	0.00167976	CCT2/CCT5/CCT7/CCT3/CCT4/CCT6A	6		BP	GO:0051098	regulation of binding	205/7868	369/18493	2.61275e-07	4.51143e-05	3.41081e-05	EIF4G1/LARP6/ACE/IFIT2/MARK3/BMP4/ZFP90/CARM1/MBD2/ADAM15/CRBN/HIP1R/FLOT1/APP/IL10/HMGB2/TNKS/FMR1/JUN/TAF1/DPH3/MAD2L2/DOT1L/NFATC4/PPP1CA/GAS8/DERL1/BCL3/HSF1/ZBTB7A/JAK2/NRG1/ZMPSTE24/HIPK2/LRRK2/ARHGAP28/DZIP1/CEBPG/H1F0/ZNF462/ABL1/SYAP1/ZNF593/NGF/MAPK8/IFIT1/SORL1/PRKCD/FAM129B/ACTB/RIPK2/B2M/BAG2/RARA/SMO/PEX19/MFNG/CTNNB1/NRP1/ID1/XIRP1/PINX1/BAX/HFE/UBASH3B/PER2/AMFR/MEN1/GTF2B/SMAD3/N…	205
BP	GO:1904851	positive regulation of establishment of protein localization to telomere	6/1229	10/18493	1.41681e-05	0.00193807	0.00167976	CCT2/CCT5/CCT7/CCT3/CCT4/CCT6A	6		BP	GO:1904951	positive regulation of establishment of protein localization	238/7868	437/18493	2.63387e-07	4.51143e-05	3.41081e-05	IL1RL1/TPR/MYH10/BID/CCT2/XPO4/C2CD2L/CEP290/GSK3A/HIF1A/CD38/PCNT/DDX58/SH3GLB1/FZD5/TM7SF3/IL17RA/MAVS/CHUK/ATP13A2/APBB1/EDEM2/WLS/IL17RB/IL10/PRKCE/RNF31/SCAMP5/TMEM30B/CD14/MIEF1/NLGN2/BAP1/JAK2/ADAM9/GOLPH3/ANO1/LRRK2/SPTBN1/TLR2/UNC13B/ECT2/NUTF2/TP63/SELENOK/PLA2G6/ABL1/BMP6/CCT7/MAPK8/P2RX7/FERMT1/AGTR2/SORL1/TCP1/CASP1/PRKCD/CCT6A/NR1H2/OAZ2/NADK/GLUL/RIPK2/VEGFC/NMT1/UBE2J2/PRNP/IFIH1/…	238
BP	GO:1904867	protein localization to Cajal body	6/1229	10/18493	1.41681e-05	0.00193807	0.00167976	CCT2/CCT5/CCT7/CCT3/CCT4/CCT6A	6		BP	GO:0018205	peptidyl-lysine modification	201/7868	361/18493	2.74616e-07	4.51143e-05	3.41081e-05	PRDM5/SNCA/GATA2/POR/BRPF3/TGM2/CAMKMT/VIPAS39/EPC1/METTL22/BRD4/NCOA3/HMG20A/APBB1/WDR5/ING4/KMT2A/DNMT1/POLE3/MBD3/SETMAR/HCFC1/PLOD1/RELA/TAF1/SETD1A/DOT1L/MBIP/NAP1L2/BRD7/JMJD6/USP22/ZMPSTE24/ATF2/MSL1/RASD2/BRCA1/SENP6/MCRS1/RPS6KA4/EID1/HDAC9/KMT2B/EGR1/HMG20B/EEF1AKMT2/EPC2/BAZ1A/HIST1H1C/EZH1/SENP7/LIAS/TAF6L/NOC2L/PIAS2/HIST1H1E/CRTC2/LDB1/PIAS4/MAP3K7/KMT5A/SMYD3/WBP2/IFIH1/KLF15/JADE3…	201
BP	GO:0090670	RNA localization to Cajal body	8/1229	19/18493	1.45071e-05	0.00193807	0.00167976	CCT2/CCT5/SHQ1/CCT7/CCT3/CCT4/NHP2/CCT6A	8		BP	GO:0043312	neutrophil degranulation	261/7868	485/18493	2.7634e-07	4.51143e-05	3.41081e-05	SERPINA3/HMOX2/NHLRC3/RNASE2/KCMF1/MME/CD59/SPTAN1/CCT2/CD47/TIMP2/PRDX6/CEP290/SIGLEC9/TSPAN14/SLCO4C1/CAPN1/FCER1G/VPS35L/ATP6V0C/NME2/SLC11A1/ALOX5/CRISPLD2/S100A9/FPR1/ANPEP/TUBB4B/DEGS1/IMPDH1/MGST1/HBB/RHOG/ADGRE3/DSC1/ATP8A1/CD14/CD63/NBEAL2/CTSC/ARMC8/RAP1A/ENPP4/TLR2/CD53/RAB37/MVP/FUCA2/HVCN1/DGAT1/RAB5C/RHOF/PNP/ITGAL/STXBP2/PRKCD/PSMD3/C6orf120/S100A8/SURF4/PTAFR/DNAJC13/ADGRE5/VAMP8/…	261
BP	GO:0090671	telomerase RNA localization to Cajal body	8/1229	19/18493	1.45071e-05	0.00193807	0.00167976	CCT2/CCT5/SHQ1/CCT7/CCT3/CCT4/NHP2/CCT6A	8		BP	GO:0034976	response to endoplasmic reticulum stress	153/7868	264/18493	2.83558e-07	4.51354e-05	3.4124e-05	CCND1/TMUB1/GSK3A/EIF2AK2/UFL1/FLOT1/EDEM2/COL4A3BP/RHBDD1/JUN/CREB3/SRPX/ERLIN2/SCAMP5/DNAJB12/UBE2J1/DERL1/AUP1/CUL7/CREB3L1/POMT2/CLU/CEBPB/LRRK2/PPP1R15A/TSPYL2/CDK5RAP3/THBS4/SELENOK/PLA2G6/HDGF/TMX1/ATXN3/NPLOC4/CREBRF/HM13/HYOU1/PPP2R5B/GOSR2/ATF6B/UBE2J2/YIF1A/ITPR1/FAM129A/EXTL1/CCL2/BCL2L11/ATP2A2/BAX/RNF139/AMFR/MYDGF/GFPT1/THBS1/TLN1/BAG6/OPA1/UBXN6/PIK3R1/OS9/PRKN/ERLEC1/PPP2CB/SVIP/…	153
BP	GO:0090672	telomerase RNA localization	8/1229	19/18493	1.45071e-05	0.00193807	0.00167976	CCT2/CCT5/SHQ1/CCT7/CCT3/CCT4/NHP2/CCT6A	8		BP	GO:0018394	peptidyl-lysine acetylation	103/7868	166/18493	2.96304e-07	4.60139e-05	3.47882e-05	SNCA/GATA2/POR/BRPF3/EPC1/NCOA3/APBB1/WDR5/ING4/KMT2A/POLE3/MBD3/HCFC1/TAF1/MBIP/NAP1L2/BRD7/USP22/ZMPSTE24/ATF2/MSL1/BRCA1/MCRS1/RPS6KA4/EID1/EPC2/BAZ1A/TAF6L/NOC2L/CRTC2/LDB1/MAP3K7/WBP2/KLF15/JADE3/NAA50/TAF9B/PCGF2/DMAP1/MEAF6/KAT7/GTF2B/BAG6/SPI1/LEF1/MUC1/ZNF451/TGFB1/ARRB1/BEND3/YEATS2/ELP3/RUVBL2/TRIM16/MSL3/JADE1/OGT/TADA2B/PIH1D1/EP300/BRPF1/SET/BRD8/SMARCB1/NOS1/POLE4/KAT2A/TAF1L/NCOA1…	103
BP	GO:0090685	RNA localization to nucleus	8/1229	19/18493	1.45071e-05	0.00193807	0.00167976	CCT2/CCT5/SHQ1/CCT7/CCT3/CCT4/NHP2/CCT6A	8		BP	GO:0032956	regulation of actin cytoskeleton organization	186/7868	331/18493	3.2365e-07	4.84675e-05	3.66432e-05	PLEKHH2/NF2/SPTAN1/CD47/CDC42EP4/EVL/EPHA3/TESK1/SFRP1/ADD3/BBS4/RICTOR/PREX1/ALMS1/HIP1R/CXCL12/WDR1/VASP/RHOD/PDGFRB/NCKAP1/ARHGDIA/JAM3/PRKCE/LIMA1/WASF1/PFN4/RGS4/CLASP2/ARHGEF10L/SH3PXD2B/CFL1/CLASP1/PHLDB2/AKAP13/RHOBTB1/ARHGAP28/SPTBN1/ECT2/TAOK1/FES/CCL11/TMSB4Y/CDC42EP2/ARPC5L/ABL1/RHOF/ARPC1B/HCK/MYOC/RASA1/FMN1/PRKCD/TEK/SLIT2/CDC42EP1/WHAMM/CX3CL1/INPP5K/SPTB/RHOBTB2/GSN/BST1/PFN1/FAM…	186
BP	GO:0022613	ribonucleoprotein complex biogenesis	57/1229	485/18493	1.94172e-05	0.00253372	0.00219602	HSP90AA1/RRS1/SNRPB/IMP4/NOP16/EIF3I/MRTO4/RPLP0/ZNF593/EIF3B/NIP7/EIF5/DDX21/RPS5/CELF1/PRMT5/PES1/SHQ1/RIOK3/IMP3/RPL14/NOLC1/DDX3X/GNL3L/RPL35/POLR2D/BYSL/RPS16/EXOSC4/HSP90AB1/PDCD11/NUP88/SNUPN/ABCE1/GTPBP4/RPS7/CLNS1A/RPS27L/RPS6/NGDN/SNRPD1/NHP2/BCCIP/SNRPG/RPL6/EIF3L/ADAR/EIF2D/WDR46/TFB1M/POP5/STRAP/RPL24/PWP2/UTP3/AGO1/GNL2	57		BP	GO:0032970	regulation of actin filament-based process	208/7868	376/18493	3.27329e-07	4.84675e-05	3.66432e-05	PLEKHH2/ATP1A1/NF2/SPTAN1/CD47/CDC42EP4/EVL/EPHA3/TESK1/SFRP1/ADD3/BBS4/RICTOR/PREX1/ALMS1/HIP1R/CXCL12/WDR1/VASP/RHOD/PDGFRB/NCKAP1/ARHGDIA/JAM3/PRKCE/LIMA1/WASF1/PFN4/RGS4/CLASP2/ARHGEF10L/SH3PXD2B/CFL1/CLASP1/PHLDB2/AKAP13/RHOBTB1/ARHGAP28/SPTBN1/ECT2/TAOK1/FES/CCL11/TMSB4Y/CDC42EP2/ARPC5L/ABL1/RHOF/ARPC1B/HCK/MYOC/RASA1/FMN1/PRKCD/TEK/SLIT2/CDC42EP1/WHAMM/CX3CL1/INPP5K/SPTB/RHOBTB2/GSN/BST1/P…	208
BP	GO:0042119	neutrophil activation	58/1229	498/18493	2.14766e-05	0.00273875	0.00237373	HMOX2/SERPINA3/HSP90AA1/NFASC/CCT2/PRDX6/HBB/CD59/TUBB4B/COMMD3/ARMC8/QSOX1/NIT2/PNP/DNAJC3/PTX3/BCR/CD55/ADA2/PTPRN2/LTA4H/DDX3X/FUCA1/CCL5/HSP90AB1/COMMD9/DIAPH1/ITGAX/GSN/GYG1/MAPK1/PSMD12/CEP290/GRN/CRISPLD2/PDAP1/IQGAP2/SPTAN1/DSC1/STOM/ENPP4/VAT1/DNASE1L3/HSPA6/TOLLIP/RAB3A/PSMD3/TMEM30A/ILF2/S100A9/PGAM1/RAB7A/PSMC3/DNAJC13/CD63/CAT/CTSH/TMC6	58		BP	GO:0009615	response to virus	178/7868	315/18493	3.47351e-07	5.02632e-05	3.80008e-05	FCN3/HTRA1/IFI44L/RNASE2/IFIT2/DDX60/NCBP3/BCL2L1/IFIT3/TRIM22/HERC5/IFITM3/RSAD2/EIF2AK2/DDX17/CCL5/TSPAN32/DDX58/MX1/IFI44/SAMHD1/IFITM2/MAVS/TLR3/CXCL12/CHUK/OAS1/SLFN13/FMR1/RELA/POLR3H/TKFC/MX2/PRKRA/OAS3/CFL1/IFI6/OAS2/DDX21/BCL3/PENK/ZMPSTE24/GBF1/KCNJ8/CLU/FADD/SELENOK/CCL11/IFIT1/TSPAN6/HMGA1/ILF3/FAM111A/NPLOC4/PUM1/CXCR4/APOBEC3C/HNRNPUL1/APOBEC3G/RTP4/IKBKG/IFIH1/DDX3X/SERINC5/FGR/LYS…	178
BP	GO:0002446	neutrophil mediated immunity	58/1229	499/18493	2.2773e-05	0.00283166	0.00245425	HMOX2/SERPINA3/HSP90AA1/NFASC/CCT2/PRDX6/HBB/CD59/TUBB4B/COMMD3/ARMC8/QSOX1/NIT2/PNP/DNAJC3/PTX3/BCR/CD55/ADA2/PTPRN2/LTA4H/DDX3X/FUCA1/HSP90AB1/COMMD9/DIAPH1/ITGAX/GSN/GYG1/MAPK1/PSMD12/CEP290/GRN/CRISPLD2/PDAP1/IQGAP2/SPTAN1/DSC1/STOM/ENPP4/VAT1/DNASE1L3/HSPA6/TOLLIP/RAB3A/PSMD3/TMEM30A/ILF2/S100A9/PGAM1/RAB7A/TUSC2/PSMC3/DNAJC13/CD63/CAT/CTSH/TMC6	58		BP	GO:1901605	alpha-amino acid metabolic process	132/7868	223/18493	3.60639e-07	5.10264e-05	3.85778e-05	GGT5/SDSL/HAAO/CRYM/EGLN1/GNMT/GATM/GFPT2/HMGCL/CARNS1/IVD/ACAD8/ALDH7A1/MRI1/PLOD1/AZIN2/ACCS/ASRGL1/AZIN1/AASS/SHMT2/ASPA/NMNAT3/ALDH5A1/SRR/CTPS1/MTRR/GHR/SEPHS2/SEPSECS/OAT/NOS3/HMGCLL1/QDPR/KYAT1/DDAH2/ASNSD1/MPST/AUH/GLUL/DGLUCY/HOGA1/AHCY/ARG2/GCAT/DLST/GCLM/HYKK/AADAT/SERINC5/SLC7A7/NIT2/PLOD3/HNMT/ASS1/HIBCH/GFPT1/ATP7A/PEMT/MTR/P4HTM/CRTAP/BCAT1/KYNU/MCCC1/MTHFR/CTH/GSTZ1/SLC6A8/GCLC/AD…	132
BP	GO:0002283	neutrophil activation involved in immune response	57/1229	488/18493	2.32145e-05	0.00283166	0.00245425	HMOX2/SERPINA3/HSP90AA1/NFASC/CCT2/PRDX6/HBB/CD59/TUBB4B/COMMD3/ARMC8/QSOX1/NIT2/PNP/DNAJC3/PTX3/BCR/CD55/ADA2/PTPRN2/LTA4H/DDX3X/FUCA1/HSP90AB1/COMMD9/DIAPH1/ITGAX/GSN/GYG1/MAPK1/PSMD12/CEP290/GRN/CRISPLD2/PDAP1/IQGAP2/SPTAN1/DSC1/STOM/ENPP4/VAT1/DNASE1L3/HSPA6/TOLLIP/RAB3A/PSMD3/TMEM30A/ILF2/S100A9/PGAM1/RAB7A/PSMC3/DNAJC13/CD63/CAT/CTSH/TMC6	57		BP	GO:0007229	integrin-mediated signaling pathway	67/7868	99/18493	3.72136e-07	5.15085e-05	3.89423e-05	CD47/FCER1G/NME2/DOCK1/ADAM15/ZYX/TSPAN32/CCM2/ITGBL1/ITGA7/TIMP1/ITGA5/CD63/LAMA5/ITGA3/ADAM9/EMP2/DST/ABL1/ITGAL/HCK/FERMT1/COL16A1/THY1/FERMT3/FERMT2/BST1/FGR/NRP1/CD177/ITGA8/LIMS2/ITGB2/TLN1/CTNNA1/SRC/ADAMTS13/BCAR1/ITGB6/VAV1/ITGB1BP1/MYH9/ERBIN/RCC2/CEACAM1/CUL3/ITGB3/ITGAM/CTGF/ITGB1/LAT/PHACTR4/ITGB7/CDH17/ZNF304/TEC/PTK2B/FYB2/ITGAX/FUT8/APOA1/MADCAM1/ITGA4/PRKD1/COL3A1/CDC42/ADAM11	67
BP	GO:0071230	cellular response to amino acid stimulus	15/1229	67/18493	2.60381e-05	0.00308643	0.00267507	BCL2L1/PDGFD/COL1A2/PDGFC/GCLM/IPO5/COL16A1/COL1A1/MMP2/CEBPB/COL3A1/XBP1/FYN/MTOR/CPEB3	15		BP	GO:0016236	macroautophagy	160/7868	279/18493	3.85195e-07	5.18398e-05	3.91928e-05	RNF41/ATG9A/ATG14/CAPN1/USP30/SESN3/UBQLN4/TBC1D25/ATP6V0C/HIF1A/VPS4A/SH3GLB1/EI24/ATP13A2/C6orf106/EMC6/CLEC16A/ATP6V1C2/UCHL1/SNF8/PHF23/MCOLN1/RAB23/CHMP4B/RRAGB/LRRK2/ATP6V0A2/TP53INP1/NPC1/LZTS1/RETREG1/MAPK8/RAB33B/SEC23A/KDR/MAP1LC3A/TIGAR/EPG5/VAMP8/NRBP2/RIPK2/ULK3/MAP3K7/IKBKG/MTERF3/VPS13C/ATG2A/CHMP4C/GABARAPL2/CALCOCO2/FUNDC1/ULK2/VPS36/BNIP3L/VPS35/PIP4K2B/HGS/RAB1B/RHEB/FYCO1/PIK3…	160
BP	GO:0006913	nucleocytoplasmic transport	45/1229	357/18493	2.64033e-05	0.00308643	0.00267507	RANGAP1/RRS1/SNRPB/DDX39A/BAG3/IPO7/BCL6/AGFG1/STAT3/ZNF593/SRSF3/PCID2/IPO5/SRSF4/EIF4E/NUP37/NOLC1/POLR2D/HYAL2/THOC5/MDFIC/HSP90AB1/BACH2/KPNA2/XPOT/NUP88/SNUPN/ABCE1/MALT1/IPO4/MAPK1/SNRPD1/PKIG/BCCIP/SNRPG/TRIM28/HNRNPA1/ENY2/FERMT1/AKR1C3/CDC40/UPF1/NXT1/KHDRBS1/U2AF1	45		BP	GO:0022604	regulation of cell morphogenesis	255/7868	474/18493	3.90814e-07	5.18398e-05	3.91928e-05	PTN/SEMA4B/BCL9L/MYH10/SEMA6B/PLXNB1/ZMYM4/TRAK1/MAP2K1/CDC42EP4/SEMA3F/PLEKHO1/PARP6/CDKL3/PARVB/DOCK1/PARVA/PREX1/ANKRD27/CXCL12/WDR1/CAPRIN1/RHOD/NSMF/ARHGDIA/ITGA7/KIT/ZNF135/FBLIM1/FMR1/NIN/SDC2/RHOG/MYO10/NFATC4/DNM3/CFL1/SEMA3D/ANXA7/CUL7/SRF/ZMPSTE24/ZSWIM5/LRRK2/ENAM/SYT17/DOCK5/FES/CCL11/TTL/NGFR/CDC42EP2/PDZD8/ABL1/LRP4/DAG1/RHOF/NGF/ZMYM2/GNA12/HCK/NTRK2/ENPP2/MYOC/RASA1/SEC23A/KDR/SL…	255
BP	GO:0061077	chaperone-mediated protein folding	14/1229	60/18493	2.93503e-05	0.00330051	0.00286062	FKBP5/CCT2/FKBP4/DNAJB1/CHORDC1/HSPE1/HSPB1/HSPH1/DNAJB5/CD74/HSPA2/HSPA9/HSPA6/DNAJB2	14		BP	GO:0031589	cell-substrate adhesion	189/7868	338/18493	4.14809e-07	5.38998e-05	4.07502e-05	FREM1/SMOC2/ECM2/PTN/ACVRL1/BCL6/ADAMTS9/NID1/LYVE1/NF2/NF1/ANTXR1/FZD7/EPHA3/SFRP1/PARVB/DOCK1/ADAM15/PARVA/ZYX/PREX1/RHOD/ITGBL1/ITGA7/JAM3/PLEKHA2/TMEM8B/PRKCE/SGCE/CLASP2/ITGA5/PIK3CB/CD63/CLASP1/LAMA5/ITGA3/PHLDB2/JAK2/SRF/THBS3/ADAM9/EMP2/DOCK5/SERPINE1/ABL1/DAG1/ITGAL/FERMT1/ABI3BP/MYOC/COL16A1/ATXN3/RASA1/FMN1/KDR/TEK/WHAMM/CX3CL1/AXL/THY1/CCDC80/LDB1/FERMT3/FERMT2/BST1/EDIL3/FAM107A/COL5…	189
BP	GO:0070203	regulation of establishment of protein localization to telomere	6/1229	11/18493	2.94111e-05	0.00330051	0.00286062	CCT2/CCT5/CCT7/CCT3/CCT4/CCT6A	6		BP	GO:0042692	muscle cell differentiation	206/7868	373/18493	4.37246e-07	5.56789e-05	4.20953e-05	MYH6/MYH10/RORA/RBPMS2/SOX6/BMP4/BOC/SELENON/FZD7/ZEB1/ANKRD2/EPC1/PLEKHO1/EDNRB/PTCD2/GSK3A/KLHL41/KRAS/FRS2/FLOT1/CHUK/WDR1/EHD1/MYOF/PDGFRB/DNMT1/KIT/CACNA2D2/MIR26A1/MIR208A/CACNA1H/UCHL1/RGS4/RXRA/NFATC4/AKAP13/DMPK/SRF/NRG1/ZMPSTE24/IGFBP5/NEK5/HDAC9/DYRK1B/CD53/ABL1/HIRA/AGTR2/MRTFA/DNER/PTBP1/BHLHE41/LRRC10/ARID1A/G6PD/CBY1/NPPA/FAM129B/FLNC/DYSF/NKX2-5/NKX2-6/SMYD3/TNNT1/RARA/SORBS2/TBX3…	206
BP	GO:0051169	nuclear transport	45/1229	360/18493	3.24909e-05	0.00357464	0.0030982	RANGAP1/RRS1/SNRPB/DDX39A/BAG3/IPO7/BCL6/AGFG1/STAT3/ZNF593/SRSF3/PCID2/IPO5/SRSF4/EIF4E/NUP37/NOLC1/POLR2D/HYAL2/THOC5/MDFIC/HSP90AB1/BACH2/KPNA2/XPOT/NUP88/SNUPN/ABCE1/MALT1/IPO4/MAPK1/SNRPD1/PKIG/BCCIP/SNRPG/TRIM28/HNRNPA1/ENY2/FERMT1/AKR1C3/CDC40/UPF1/NXT1/KHDRBS1/U2AF1	45		BP	GO:0010212	response to ionizing radiation	92/7868	146/18493	4.61649e-07	5.76337e-05	4.35732e-05	CCND1/ELK1/BCL2L1/ATM/RNF168/SFRP1/NAMPT/MSH2/RHNO1/POLE3/RAD1/HSF1/POLG/ZMPSTE24/BLM/BRCA1/ECT2/EGR1/NHEJ1/XRCC4/MRNIP/GADD45A/TIGAR/CRYAB/CDKN1A/GTF2H5/HRAS/RECQL5/DCUN1D3/ABRAXAS1/TANK/H2AFX/BAX/NET1/CYP2R1/COP1/MAP3K20/MEN1/MGMT/CXCL10/INTS3/ERCC1/CLK2/RRM1/BAK1/INO80/MYC/TGFB1/LIG4/FIGNL1/DNMT3B/GRB2/VCAM1/TNKS1BP1/SFRP2/BABAM2/IKBIP/SWI5/STK11/RAD9B/CYBA/AEN/YAP1/NABP1/HAMP/MDM2/NIPBL/KDM4D…	92
BP	GO:0016049	cell growth	56/1229	485/18493	3.77902e-05	0.00400077	0.00346754	HTRA1/HSP90AA1/FRZB/CDKN1A/NPPA/TSPYL2/BCL6/NDN/CXCL12/NDRG3/SLIT3/COBL/GJA1/IFRD1/HAMP/LAMB2/PAFAH1B1/EIF4G1/N6AMT1/KAZALD1/CRYAB/PDLIM5/SPG11/FHL1/DDX3X/IMPACT/HYAL2/TGFBR2/PLCE1/SMARCA4/EXOSC4/HSP90AB1/CLSTN1/NRP1/MEG3/RTN4/PHB/OSGIN2/USP47/BMP10/DCBLD2/NME6/PRMT2/LTBP4/DERL2/DPYSL2/ABL1/TNFRSF12A/MTOR/RGS4/S100A9/PPT1/DVL1/DNAJB2/PLAA/DNM2	56		BP	GO:0042306	regulation of protein import into nucleus	47/7868	64/18493	5.17589e-07	6.24097e-05	4.7184e-05	TPR/NF1/BMP4/MDFIC/MAVS/RAB23/JAK2/LRRK2/ECT2/NUTF2/FERMT1/AGTR2/PRKCD/SMO/ZPR1/APOD/DMAP1/CABP1/EFCAB7/HCLS1/SMAD3/TRIM28/PDE2A/PIK3R1/PTGS2/HDAC3/IPO5/TGFB1/BAG3/ANGPT1/PKIG/CHP1/TMEM173/MAPK1/ZC3H12A/SIRT1/HYAL2/JUP/IGF1/RBM22/GLI3/CHP2/HSP90AB1/MAPK14/UBR5/NUP54/MED1	47
BP	GO:0043312	neutrophil degranulation	56/1229	485/18493	3.77902e-05	0.00400077	0.00346754	HMOX2/SERPINA3/HSP90AA1/NFASC/CCT2/PRDX6/HBB/CD59/TUBB4B/COMMD3/ARMC8/QSOX1/NIT2/PNP/DNAJC3/PTX3/BCR/CD55/ADA2/PTPRN2/LTA4H/DDX3X/FUCA1/HSP90AB1/COMMD9/DIAPH1/ITGAX/GSN/GYG1/MAPK1/PSMD12/CEP290/GRN/CRISPLD2/PDAP1/IQGAP2/SPTAN1/DSC1/STOM/ENPP4/VAT1/HSPA6/TOLLIP/RAB3A/PSMD3/TMEM30A/ILF2/S100A9/PGAM1/RAB7A/PSMC3/DNAJC13/CD63/CAT/CTSH/TMC6	56		BP	GO:0110053	regulation of actin filament organization	150/7868	260/18493	5.38326e-07	6.24097e-05	4.7184e-05	PLEKHH2/NF2/SPTAN1/CD47/CDC42EP4/EVL/TESK1/SFRP1/ADD3/BBS4/RICTOR/PREX1/ALMS1/HIP1R/CXCL12/WDR1/VASP/NCKAP1/PRKCE/LIMA1/WASF1/PFN4/RGS4/CLASP2/ARHGEF10L/SH3PXD2B/CFL1/CLASP1/PHLDB2/RHOBTB1/ARHGAP28/SPTBN1/CCL11/TMSB4Y/CDC42EP2/ARPC5L/ABL1/ARPC1B/HCK/MYOC/RASA1/FMN1/PRKCD/SLIT2/CDC42EP1/WHAMM/CX3CL1/INPP5K/SPTB/RHOBTB2/GSN/PFN1/ASAP3/SERPINF2/LMOD2/NRP1/ID1/ABI2/NCKAP1L/JMY/SEMA5A/DLG1/HCLS1/ARPC3…	150
BP	GO:0043200	response to amino acid	20/1229	111/18493	3.88099e-05	0.00403263	0.00349516	BCL2L1/PDGFD/COL1A2/ASNS/PDGFC/GCLM/IPO5/COL16A1/COL1A1/MMP2/CEBPB/COL3A1/IREB2/PEMT/XBP1/CHUK/FYN/MTOR/CPEB3/UFL1	20		BP	GO:0009301	snRNA transcription	51/7868	71/18493	5.39113e-07	6.24097e-05	4.7184e-05	INTS2/SNAPC2/SNAPC3/ZNF143/INTS12/CCNT1/ELL2/TAF11/INTS11/TAF6/RPRD2/ELL/ICE1/POLR2H/SRRT/CCNT2/TAF13/POLR2K/GTF2B/POLR2J/INTS3/CCNK/POLR2D/INTS1/GTF2E2/RPRD1A/POLR2A/NCBP1/GTF2E1/INTS5/NABP1/SNAPC1/GTF2F1/POLR2E/GTF2A1/POLR2L/POLR2I/INTS14/SNAPC5/INTS13/INTS9/NABP2/RPAP2/INTS7/POU2F1/POLR2F/CDK9/INTS4/GTF2F2/TAF5/TAF8	51
BP	GO:0036498	IRE1-mediated unfolded protein response	14/1229	62/18493	4.34283e-05	0.00440626	0.00381899	TSPYL2/GOSR2/DNAJC3/HYOU1/GFPT1/SEC31A/SHC1/SRPRA/WFS1/XBP1/KDELR3/PTPN1/SSR1/DNAJB9	14		BP	GO:0042795	snRNA transcription by RNA polymerase II	51/7868	71/18493	5.39113e-07	6.24097e-05	4.7184e-05	INTS2/SNAPC2/SNAPC3/ZNF143/INTS12/CCNT1/ELL2/TAF11/INTS11/TAF6/RPRD2/ELL/ICE1/POLR2H/SRRT/CCNT2/TAF13/POLR2K/GTF2B/POLR2J/INTS3/CCNK/POLR2D/INTS1/GTF2E2/RPRD1A/POLR2A/NCBP1/GTF2E1/INTS5/NABP1/SNAPC1/GTF2F1/POLR2E/GTF2A1/POLR2L/POLR2I/INTS14/SNAPC5/INTS13/INTS9/NABP2/RPAP2/INTS7/POU2F1/POLR2F/CDK9/INTS4/GTF2F2/TAF5/TAF8	51
BP	GO:1900182	positive regulation of protein localization to nucleus	16/1229	78/18493	4.47341e-05	0.00440626	0.00381899	CCT2/BAG3/EIF2AK3/IPO5/CCT5/CCT7/HYAL2/CCT3/HSP90AB1/CDK5RAP3/CCT4/MCRS1/MAPK1/TRIM28/CCT6A/FYN	16		BP	GO:0061614	pri-miRNA transcription by RNA polymerase II	35/7868	44/18493	5.86323e-07	6.66628e-05	5.03995e-05	STAT3/BMP4/GATA2/HIF1A/IL10/JUN/RELA/NFATC4/SRF/NGFR/SMARCA4/SMAD1/TEAD1/BMPR1A/FOSL1/SMAD3/SPI1/GNL3/PPARD/SMAD6/TGFB1/PPARA/PDGFB/YY1/TGFB2/NFIB/TP53/LILRB4/PPARG/APLN/WT1/FOS/HDAC4/TERT/KLF5	35
BP	GO:1900180	regulation of protein localization to nucleus	21/1229	121/18493	4.47615e-05	0.00440626	0.00381899	CCT2/BAG3/MFHAS1/EIF2AK3/IPO5/CCT5/CCT7/NOLC1/HYAL2/MDFIC/CCT3/HSP90AB1/CDK5RAP3/CCT4/MCRS1/MAPK1/PKIG/TRIM28/CCT6A/FERMT1/FYN	21		BP	GO:0007163	establishment or maintenance of cell polarity	119/7868	199/18493	6.3774e-07	7.12367e-05	5.38575e-05	FAM89B/RNF41/MARK3/AMOT/MAPKAP1/RICTOR/PARVB/PARVA/PARD3/WDR1/RHOD/FRMD4B/JAM3/PARD3B/RHOG/CLASP2/CFL1/CLASP1/GBF1/MYO9A/GOLPH3/GPSM2/SDCCAG8/DST/CD3G/RHOF/FERMT1/CENPA/FLOT2/TEK/MAP4/DLG2/GSN/WDPCP/DOCK7/MARK4/RUFY3/BCAS3/STK25/NCKAP1L/PARD6G/KRIT1/OPHN1/CAP2/DLG1/WWC1/CLIC4/PAK1/PARD6B/CTNNA1/FSCN1/FBF1/SCRIB/RHOC/CCL4/ACTR3/PRKCI/NEK3/CAP1/DLG5/TCF15/RACK1/FAT1/MARK2/WEE1/HSP90AA1/KANK1/PARD6A…	119
BP	GO:0010952	positive regulation of peptidase activity	28/1229	189/18493	5.40481e-05	0.00519086	0.00449902	PSME4/BEX3/STAT3/MTCH1/ADRM1/HSPD1/NKX3-1/ROBO1/HSPE1/EIF2AK3/MYC/PCOLCE2/NLRP1/DDX3X/PCOLCE/FBLN1/CFLAR/GSN/PSME3/RPS27L/CAV1/TANK/CIDEB/RIPK1/FYN/S100A9/F2R/CTSH	28		BP	GO:1902895	positive regulation of pri-miRNA transcription by RNA polymerase II	24/7868	27/18493	7.38689e-07	8.07056e-05	6.10164e-05	STAT3/HIF1A/IL10/JUN/RELA/SRF/NGFR/SMARCA4/SMAD1/TEAD1/BMPR1A/SMAD3/SPI1/GNL3/SMAD6/TGFB1/PDGFB/TGFB2/TP53/APLN/WT1/FOS/TERT/KLF5	24
BP	GO:0070202	regulation of establishment of protein localization to chromosome	6/1229	12/18493	5.55073e-05	0.00519086	0.00449902	CCT2/CCT5/CCT7/CCT3/CCT4/CCT6A	6		BP	GO:0002831	regulation of response to biotic stimulus	83/7868	130/18493	7.47861e-07	8.07056e-05	6.10164e-05	HTRA1/NECTIN2/DDX60/HERC5/TSPAN32/DDX58/SIGLEC16/MAVS/PVR/TKFC/ZMPSTE24/UNC13B/SELENOK/BMP6/IFIT1/TSPAN6/NPLOC4/TIGAR/CX3CL1/PUM1/FOXP1/RIPK2/ARG2/APOBEC3G/CD180/TARBP2/RNF26/STAT1/DHX58/FAM3A/SEC14L1/TRAF3IP2/CD274/TNFAIP3/ELMOD2/SYT11/HAVCR2/CACTIN/CD55/PUM2/CEACAM1/UFD1/CYBA/LY96/APOBEC3F/PQBP1/TRAF3IP1/TMEM173/TBK1/PYCARD/PRKCA/SIGLEC11/LRSAM1/ZC3H12A/RIOK3/NOP53/ITCH/SASH1/NLRX1/IFNLR1/TRAF3…	83
BP	GO:1990173	protein localization to nucleoplasm	6/1229	12/18493	5.55073e-05	0.00519086	0.00449902	CCT2/CCT5/CCT7/CCT3/CCT4/CCT6A	6		BP	GO:0048193	Golgi vesicle transport	198/7868	359/18493	8.2433e-07	8.74752e-05	6.61344e-05	TMED4/SCYL1/DOP1A/CD59/KLC2/SPTAN1/AP2A1/COPZ2/AP3D1/MCFD2/KIF13A/CNIH4/VPS35L/COG6/PPP6R1/BBS2/F8/GOPC/ERGIC1/TMED5/KIF22/COG7/YKT6/TRAPPC3/SCAMP2/PKDCC/TMEM115/DCTN6/CTSC/GBF1/RAB7B/ARL1/GOLPH3/KIF3A/STXBP6/NRBP1/SPTBN1/VPS52/CCDC91/DDHD2/RABIF/SORL1/EXOC6B/TRAPPC11/RAB33B/DYNC1LI2/BLZF1/SEC23A/TEX261/SURF4/WHAMM/SGSM2/EHD3/STEAP2/NRBP2/TRAPPC6B/HYOU1/SPTB/SCAMP1/AREG/GOSR2/GAK/F10/YIF1A/COG4/V…	198
BP	GO:0044273	sulfur compound catabolic process	13/1229	56/18493	5.9503e-05	0.0054733	0.00474381	LUM/OGN/OMD/PCYOX1L/FMOD/CBS/TXN2/GGT5/AHCY/MTRR/MPST/BGN/CHAC1	13		BP	GO:0009411	response to UV	86/7868	136/18493	8.69611e-07	9.07674e-05	6.86235e-05	PTN/CCND1/MFAP4/MME/MSH2/POLH/RHNO1/ZRANB3/IMPACT/RHBDD1/FMR1/RELA/TAF1/SCARA3/NFATC4/PRIMPOL/BCL3/TP53INP1/MAPK8/TRIAP1/NOC2L/CDKN1A/CIRBP/POLK/DCUN1D3/XPC/POLD1/USP47/BAX/MEN1/COPS9/MAP4K3/SPRTN/PIK3R1/ERCC1/ELANE/PTGS2/BAK1/INO80/MYC/DDB2/RUVBL2/HMGN1/USF1/MSH6/ZBTB1/EP300/EIF2S1/STK11/CDKN2D/TP53I13/ERCC4/TRIM32/CRIP1/GEN1/YY1/MAP2K7/MDM2/AKT1/WRN/SIRT1/ST20/DDB1/CHEK1/TP53/CAT/METTL3/HYAL2/H…	86
BP	GO:0042326	negative regulation of phosphorylation	52/1229	448/18493	6.16936e-05	0.00558327	0.00483912	DLG1/CDKN1A/IRS2/IPO7/PARD3/STAT3/TIMP3/CHORDC1/RGN/HSPB1/IPO5/GPS2/PDE4D/MYC/DNAJC3/PAFAH1B1/EIF4G1/WARS/GADD45B/IMPACT/HYAL2/TRIM27/FBLN1/CDK5RAP3/CAMK2N1/RUBCN/PIK3IP1/DUSP5/PHB/HNRNPU/ATF3/PBLD/SPINK1/PKIG/CAV1/PID1/PTPN1/SMYD3/ADAR/STRAP/COX11/ABL1/MTOR/RGS4/EZR/RGS3/TESK1/WWTR1/SIRT3/DVL1/DNAJA1/UCHL1	52		BP	GO:0060348	bone development	123/7868	208/18493	9.56514e-07	9.74429e-05	7.36704e-05	FREM1/SFRP4/MATN2/PLXNB1/LRRC17/BMP4/SULF1/COL21A1/POR/CARM1/SPNS2/IFT80/TRIM45/PDGFC/MMP16/MEIS1/KIT/TGFBR2/SCARA3/SH3PXD2B/RAB23/AKAP13/FAM20C/SRF/THBS3/ZMPSTE24/ALPL/PEX7/BMP6/MYOC/PAPSS2/ANXA6/TEK/PLS3/SMAD1/COL12A1/IFT172/FOXP1/NPPC/TRIP11/DCHS1/AXIN2/RARA/HAS2/IFITM5/COL6A3/NAB1/COL27A1/RUNX2/GNAS/LRP5/MEF2D/MEF2C/SRC/INPPL1/LRP6/BMPR2/TAPT1/NAB2/ASXL1/TGFB1/ANXA2P2/RANBP3L/FAT4/DHRS3/SFRP2…	123
BP	GO:0033673	negative regulation of kinase activity	33/1229	244/18493	7.84684e-05	0.00680004	0.00589372	CDKN1A/IRS2/IPO7/CHORDC1/RGN/HSPB1/IPO5/GPS2/DNAJC3/WARS/GADD45B/HYAL2/TRIM27/CDK5RAP3/CAMK2N1/RUBCN/PIK3IP1/DUSP5/HNRNPU/PKIG/CAV1/PTPN1/SMYD3/ADAR/COX11/ABL1/RGS4/RGS3/TESK1/WWTR1/DVL1/DNAJA1/UCHL1	33		BP	GO:0017038	protein import	126/7868	214/18493	9.7948e-07	9.74429e-05	7.36704e-05	BCL6/TPR/STAT3/NF1/BMP4/CEP57/KPNA2/MDFIC/MAVS/KPNA5/PEX1/PEX12/PEX3/RANBP17/RAB23/BCL3/JAK2/CLU/RANBP6/LRRK2/CUBN/ECT2/NUTF2/LONP2/PEX7/TIMM9/IPO4/FERMT1/AGTR2/NUP88/PRKCD/TIMM50/RERE/ARNTL/NUP188/TIMM44/PRICKLE1/TOMM40/IPO7/SMO/PEX19/ZPR1/APOD/DMAP1/CABP1/TOMM20/HEATR3/EFCAB7/HCLS1/SMAD3/PDCD5/TMCO6/KPNA1/TRIM28/SNUPN/PDE2A/PIK3R1/NUP85/PTTG1IP/PTGS2/HDAC3/IPO5/ABRA/NFKBIA/TGFB1/BAG3/CBLB/KPNB1…	126
BP	GO:0007179	transforming growth factor beta receptor signaling pathway	28/1229	193/18493	7.87092e-05	0.00680004	0.00589372	ASPN/HTRA1/THBS1/PARD3/COL1A2/LTBP2/FERMT2/FMOD/HIPK2/ITGB5/RASL11B/TGFBR3/MAP3K7/TGFBR2/UBC/HSP90AB1/CITED2/COL3A1/PBLD/DAB2/CAV1/ID1/LTBP4/PXN/STRAP/FERMT1/DNM2/USP9Y	28		BP	GO:0032388	positive regulation of intracellular transport	126/7868	214/18493	9.7948e-07	9.74429e-05	7.36704e-05	TPR/XPO4/CEP290/GATA2/FCER1G/GSK3A/PCNT/SH3GLB1/FZD5/MAVS/EHD1/EDEM2/RNF31/TMEM30B/MIEF1/KHDRBS1/BAP1/JAK2/LRRK2/RBM26/UNC13B/ECT2/NUTF2/SORL1/PRKCD/OAZ2/NPPA/VAMP8/UBE2J2/PRNP/HRAS/VPS11/C2CD5/SMO/FGR/ZPR1/SCP2/MICALL2/ICE1/RUFY3/BCAS3/MIEF2/ERBB2/DMAP1/IL4R/GAB2/ITGB2/CPSF6/EFCAB7/HCLS1/SMAD3/RIPOR1/PAK1/PTPN23/PDCD5/FYN/SEC16A/TRIM28/ABLIM3/PIK3R1/PTGS2/UBE2L3/HDAC3/IPO5/KIF5B/EHD2/B3GAT3/PRKN…	126
BP	GO:0031647	regulation of protein stability	35/1229	265/18493	7.87743e-05	0.00680004	0.00589372	HSP90AA1/CCT2/CDKN1A/DERL1/CDC37L1/BAG3/HSPD1/CCT5/NAA15/VPS35/CRYAB/CCT7/BAG2/GNL3L/CCT3/HSP90AB1/CCT4/GSN/GTPBP4/RTN4/RPS7/PHB/MAPK1/PER3/USP47/ATP1B3/FLOT1/WFS1/ANK2/XBP1/ID1/CCT6A/VPS11/DVL1/CTSH	35		BP	GO:0043406	positive regulation of MAP kinase activity	148/7868	258/18493	1.01165e-06	9.90948e-05	7.49193e-05	PDE5A/NRK/C1QTNF2/MAP3K6/BMP4/MAP2K1/TRAF7/MAPKAPK2/PLCE1/MDFIC/EIF2AK2/KRAS/DUSP7/FZD5/IRAK1/MAPK10/FPR1/FRS2/FGF1/PDGFC/PDGFRB/KIT/PEA15/RAF1/KIDINS220/PKN1/PIK3CB/AKAP13/JAK2/NRG1/ADAM9/TAB2/LRRK2/TAOK1/GHR/PDGFD/MAP3K9/CSPG4/CD74/NGF/P2RX7/RAPGEF1/MAGED1/HTR2A/GADD45A/CXCR4/RIPK2/MAP3K7/IKBKG/HTR2B/RASGRP1/HRAS/F2R/ROBO1/DAXX/ERBB2/MAP2K2/GRM1/C5AR1/MAP3K20/THBS1/NOD2/PAK1/MAP4K3/UBE2V1/MAP2K…	148
BP	GO:0045862	positive regulation of proteolysis	43/1229	352/18493	8.24536e-05	0.00700981	0.00607553	PSME4/BEX3/STAT3/MTCH1/ADRM1/HSPD1/RGN/NKX3-1/ROBO1/HSPE1/EIF2AK3/ATP5IF1/MYC/PCOLCE2/BAG2/NLRP1/DDX3X/PCOLCE/FBLN1/RNF144A/TIMM17A/CFLAR/GSN/PHB/PSME3/RPS27L/DAB2/RNF19A/CAV1/DET1/TANK/CIDEB/C6/RIPK1/IL33/FYN/S100A9/RNF14/F2R/PSMC3/DVL1/DNAJB2/CTSH	43		BP	GO:0002009	morphogenesis of an epithelium	255/7868	479/18493	1.19295e-06	0.000115083	8.70072e-05	FRZB/TEAD2/INTU/ACVRL1/AP2A1/BMP4/CC2D2A/FZD7/CEP290/SULF1/TGM2/SFRP1/BBS4/HIF1A/KRAS/FZD5/FRS2/WDR1/VASP/FGF1/PKD2/CCM2/IL10/ALDH1A2/MED12/MLLT3/TGFBR2/MAGI2/MKS1/CLASP2/RXRA/NFATC4/ITGA5/CFL1/PPP1CA/CLASP1/LAMA5/PHLDB2/COBL/SOX18/GPC6/SRF/FZD1/MYO9A/IGFBP5/EDNRA/AP2S1/TP63/ARHGAP12/CCL11/RDH10/ABL1/DAG1/AGTR2/PRKACB/FMN1/MAGED1/ARID1A/SLIT2/LIAS/BBS5/IFT172/FOXP1/FGF7/VEGFC/NKX2-5/AREG/PRICKLE1…	255
BP	GO:0055076	transition metal ion homeostasis	22/1229	136/18493	8.92636e-05	0.0074755	0.00647915	HMOX2/SLC30A1/MT1X/BDH2/EGLN1/MT1M/SLC39A14/MYC/HAMP/MT2A/STEAP4/CUL1/HYAL2/ISCU/IREB2/NDFIP1/MT1HL1/S100A9/SLC25A28/SLC22A17/ALAS2/MT1H	22		BP	GO:0071900	regulation of protein serine/threonine kinase activity	263/7868	496/18493	1.24608e-06	0.000117356	8.87255e-05	PDE5A/NRK/CCND1/C1QTNF2/MAP3K6/NF1/SNCA/BMP4/CCND2/MAP2K1/TRAF7/HERC5/TESK1/SFRP1/MAPKAPK2/PLCE1/MDFIC/EIF2AK2/KRAS/DUSP7/CCNG2/FZD5/IRAK1/MAPK10/FPR1/FRS2/FGF1/PDGFC/PDGFRB/KIT/PEA15/RAF1/UCHL1/KIDINS220/RGS4/MBIP/PKN1/CDKN1B/PIK3CB/AKAP13/JAK2/NRG1/BLM/ADAM9/INKA2/TAB2/LRRK2/CCND3/CDK5RAP3/TAOK1/GHR/PDGFD/MAP3K9/ABL1/CSPG4/SYAP1/CD74/NGF/P2RX7/CCNT1/SORL1/RAPGEF1/CCNG1/PRKCD/MAGED1/HTR2A/GADD45…	263
BP	GO:0001101	response to acid chemical	41/1229	332/18493	9.39617e-05	0.00757386	0.00656441	HMGCL/BCL2L1/PDGFD/COL1A2/ASNS/PDGFC/AKAP8/GCLM/IPO5/COL16A1/NME1/HAMP/COL1A1/FZD7/TGFBR3/MMP2/CEBPB/SCD/COL3A1/GSN/GNB1/IREB2/AKR1C1/EPHA3/PEMT/AKR1C2/XBP1/PID1/AQP3/WNT8B/RBP4/KRT8/CHUK/PDK4/FYN/AKR1C3/MTOR/CAT/CTSH/CPEB3/UFL1	41		BP	GO:0006644	phospholipid metabolic process	252/7868	473/18493	1.27082e-06	0.000117356	8.87255e-05	PITPNM1/LPCAT3/SMPD4/PLA2G2A/ATM/SNCA/GPCPD1/ETNK2/ATG14/PRDX6/LIPH/SBF1/PLBD1/PIK3IP1/PLA2G4C/FRS2/FGF1/PDGFRB/KIT/PLEKHA2/PIK3C2A/PNPLA6/GNB3/DPM1/PIP5K1C/PIK3CB/PITPNM2/ADGRF5/PLPPR4/IMPA2/NRG1/STARD7/PIGA/OCRL/ALDH5A1/CHPT1/PLCB1/INPP4B/GPAT3/SH3YL1/SMPD2/PTPN13/TMEM150A/SOCS2/PLA2G6/ABHD5/PNPLA8/STARD10/PLPPR2/GPAT2/ENPP2/EFR3A/PRKCD/HTR2A/TEK/GPAT4/PTPMT1/INPP5K/GAB1/FGF7/PIGH/PIGN/CDS2/HTR…	252
BP	GO:0050657	nucleic acid transport	28/1229	195/18493	9.44877e-05	0.00757386	0.00656441	RRS1/DDX39A/AGFG1/ZNF593/SRSF3/PCID2/MRPL18/SRSF4/EIF4E/NUP37/POLR2D/THOC5/TGFBR2/XPOT/NUP88/SNUPN/ABCE1/HNRNPU/FLOT1/BCCIP/HNRNPA1/ENY2/CDC40/UPF1/NXT1/KHDRBS1/U2AF1/ARC	28		BP	GO:0031396	regulation of protein ubiquitination	116/7868	195/18493	1.2718e-06	0.000117356	8.87255e-05	ARRDC3/WDR48/USP4/GSK3A/UFL1/CHFR/ARRDC4/RPS2/PRKCE/TAF1/MAD2L2/PHF23/RNF20/DERL1/RASD2/BRCA1/AXIN1/LRRK2/DCUN1D2/CDK5RAP3/ABL1/NDFIP1/UBE2S/MALT1/CENPX/DCUN1D5/FBXO5/RIPK2/DYSF/BAG2/PRICKLE1/FAM107A/FEM1A/CRY1/COMMD1/DCUN1D3/RPS7/IVNS1ABP/DAXX/PINX1/SPHK1/RNF139/PER2/NXN/MARCH7/NOD2/AIMP2/SPRTN/FYN/FKBP1A/PTTG1IP/UBE2L3/RNF40/PRKN/TNFAIP3/ARRB1/ARRB2/GCLC/NHLRC1/LIMK1/OGT/GORASP1/MTOR/UBE2D1/HSP…	116
BP	GO:0050658	RNA transport	28/1229	195/18493	9.44877e-05	0.00757386	0.00656441	RRS1/DDX39A/AGFG1/ZNF593/SRSF3/PCID2/MRPL18/SRSF4/EIF4E/NUP37/POLR2D/THOC5/TGFBR2/XPOT/NUP88/SNUPN/ABCE1/HNRNPU/FLOT1/BCCIP/HNRNPA1/ENY2/CDC40/UPF1/NXT1/KHDRBS1/U2AF1/ARC	28		BP	GO:1904589	regulation of protein import	48/7868	67/18493	1.3166e-06	0.000119754	9.05385e-05	TPR/NF1/BMP4/MDFIC/MAVS/RAB23/JAK2/LRRK2/ECT2/NUTF2/FERMT1/AGTR2/PRKCD/SMO/ZPR1/APOD/DMAP1/CABP1/EFCAB7/HCLS1/SMAD3/PDCD5/TRIM28/PDE2A/PIK3R1/PTGS2/HDAC3/IPO5/TGFB1/BAG3/ANGPT1/PKIG/CHP1/TMEM173/MAPK1/ZC3H12A/SIRT1/HYAL2/JUP/IGF1/RBM22/GLI3/CHP2/HSP90AB1/MAPK14/UBR5/NUP54/MED1	48
BP	GO:0034599	cellular response to oxidative stress	37/1229	289/18493	9.64804e-05	0.00762467	0.00660844	GLRX2/TXNRD1/ATF4/PRDX6/PDGFD/ANKRD2/NOS3/RGN/PRDX1/SOD3/HSPB1/GPX3/MAPKAP1/ATP2A2/PENK/IMPACT/FZD1/GUCY1B1/MCL1/CFLAR/MAPK1/ZNF580/CCNA2/STAU1/APEX1/CHUK/PXN/MSRB2/CDK2/RIPK1/FYN/ABL1/AKR1C3/CAT/DNM2/CCS/FER	37		BP	GO:0071496	cellular response to external stimulus	182/7868	328/18493	1.33561e-06	0.000119772	9.05523e-05	PTN/EIF4G1/ATP1A1/AQP3/ATG14/SFRP1/NAMPT/SESN3/EIF2AK2/P2RY2/SH3GLB1/TLR3/SLC2A1/RYR3/MIOS/TNKS/IMPACT/JUN/CLEC16A/TAF1/LTBR/GLRX2/HSF1/SRF/PENK/SLC38A2/TNFRSF1A/RRAGB/LRRK2/PIM1/GDAP1/FADD/GAS2L1/DAG1/BMP6/MAPK8/MYD88/P2RX7/PPM1D/SREBF1/CASP1/MAP1LC3A/KLF10/CADPS2/GADD45A/AXL/PPP1R9B/NPPA/GLUL/CDKN1A/MYBBP1A/CYBB/FAM107A/GABARAPL2/SEH1L/KANK2/FNIP1/POSTN/HFE/FOSL1/OPA1/FADS1/RIPOR1/PICK1/VDR/PIK…	182
BP	GO:0006405	RNA export from nucleus	22/1229	137/18493	9.97888e-05	0.00777659	0.00674012	RRS1/DDX39A/AGFG1/ZNF593/SRSF3/PCID2/SRSF4/EIF4E/NUP37/POLR2D/THOC5/XPOT/NUP88/ABCE1/BCCIP/HNRNPA1/ENY2/CDC40/UPF1/NXT1/KHDRBS1/U2AF1	22		BP	GO:0030099	myeloid cell differentiation	219/7868	405/18493	1.5581e-06	0.000135583	0.000102506	BCL6/THOC5/RNF41/STAT3/NF1/SOX6/LRRC17/BMP4/GATA2/SFRP1/FCER1G/NME2/HIF1A/MFHAS1/JAGN1/IL34/TLR3/WDR1/CCR1/WDR5/APP/ESRRA/KMT2A/MEIS1/KIT/HMGB2/TFE3/JUN/TGFBR2/SETD1A/ATP5IF1/LTBR/ADGRF5/NBEAL2/ZBTB7A/FAM20C/JMJD6/JAK2/SRF/HIPK2/RAB7B/CEBPB/MEIS2/KLF13/TLR2/FADD/KMT2B/FES/CEBPG/CD74/GAB3/NDFIP1/SBNO2/KLF10/G6PD/C1QC/EFNA4/SNRK/FOXP1/LDB1/B2M/RARA/CTNNB1/STAT1/NCKAP1L/UBASH3B/GAB2/CBFA2T3/TMEM178A…	219
BP	GO:0015931	nucleobase-containing compound transport	32/1229	237/18493	0.000103255	0.00793651	0.00687872	RRS1/DDX39A/AGFG1/ZNF593/SRSF3/PCID2/MRPL18/SRSF4/EIF4E/NUP37/POLR2D/THOC5/TGFBR2/XPOT/NUP88/SNUPN/ABCE1/HNRNPU/FLOT1/BCCIP/SLC35B1/HNRNPA1/ENY2/SLC29A2/RIPK1/SLC25A36/CDC40/UPF1/NXT1/KHDRBS1/U2AF1/ARC	32		BP	GO:0071479	cellular response to ionizing radiation	49/7868	69/18493	1.5589e-06	0.000135583	0.000102506	ELK1/BCL2L1/ATM/SFRP1/NAMPT/RHNO1/POLE3/RAD1/HSF1/ZMPSTE24/BLM/ECT2/EGR1/GADD45A/CRYAB/CDKN1A/GTF2H5/HRAS/TANK/H2AFX/NET1/MAP3K20/MGMT/INO80/TGFB1/FIGNL1/GRB2/TNKS1BP1/SFRP2/SWI5/RAD9B/CYBA/YAP1/HAMP/MDM2/NIPBL/KDM4D/TMEM109/NOX4/WRN/SIRT1/TP53/CHEK2/IFI16/INTS7/MAPK14/KDM1A/TSPYL5/FBXO4	49
BP	GO:0006605	protein targeting	49/1229	424/18493	0.000110756	0.00839798	0.00727869	HSP90AA1/HMGCL/SSR3/BAG3/PARD3/SPCS3/RPLP0/HSPD1/LTBP2/GOSR2/SEC61A1/UBE2D3/GRPEL1/VPS13D/EPHX2/RPS4Y1/ATP5IF1/RPS5/RPLP1/RPL14/SPCS2/ACOX2/RPL35/RPL9/SEC61G/RPS16/UBC/ZDHHC3/TIMM17A/SCARB2/RTP4/OS9/RPS7/HGS/GSTK1/RPS6/STOM/PEX7/SRPRA/RPL6/VPS11/RPL24/PEX12/FYN/SRP19/RAB7A/CAT/SSR1/MICALL2	49		BP	GO:1902903	regulation of supramolecular fiber organization	189/7868	343/18493	1.5758e-06	0.000135583	0.000102506	PLEKHH2/NF2/SPTAN1/SNCA/CD47/MID1IP1/CDC42EP4/EVL/TESK1/SFRP1/ADD3/BBS4/RICTOR/TOGARAM1/PREX1/ALMS1/HIP1R/CXCL12/WDR1/VASP/APP/NCKAP1/PRKCE/LIMA1/WASF1/NIN/PFN4/RGS4/CLASP2/ARHGEF10L/SH3PXD2B/CFL1/CLASP1/CLIP1/PHLDB2/AKAP13/RHOBTB1/CLU/ARHGAP28/SPTBN1/TAOK1/FES/CCL11/TMSB4Y/CDC42EP2/ARPC5L/ABL1/ARPC1B/HCK/MYOC/RASA1/FMN1/PRKCD/SLIT2/FKBP4/CDC42EP1/WHAMM/CX3CL1/INPP5K/CRYAB/SPTB/RHOBTB2/GSN/PFN1/A…	189
BP	GO:0044272	sulfur compound biosynthetic process	27/1229	187/18493	0.000113748	0.00850984	0.00737564	LUM/AMD1/FASN/OGN/OMD/FMOD/CBS/GSTA4/GCLM/GGT5/CHST2/B4GALT5/HPGDS/SCD/GSTZ1/MGST2/GSTK1/B4GALT3/MTRR/PDK4/MPST/ELOVL5/PPT1/BGN/SLC26A2/CHAC1/ACSL4	27		BP	GO:0042110	T cell activation	241/7868	451/18493	1.59736e-06	0.000135605	0.000102523	BTN3A1/PDE5A/BCL6/RORA/STAT3/VSIR/CD47/IL18R1/BMP4/ZBTB7B/FZD7/EFNB1/ZEB1/AP3D1/FCER1G/RSAD2/PRDM1/PREX1/SLC11A1/CCL5/FZD5/PATZ1/HLA-DPB1/KIT/IL10/LRRC32/TGFBR2/HLA-DOA/CD276/BCL3/JMJD6/SRF/BLM/CTPS1/CEBPB/CCND3/TMEM131L/JAML/FADD/EGR1/CD46/SELENOK/NHEJ1/CLPTM1/ABL1/CD3G/CD74/NDFIP1/PNP/P2RX7/ITGAL/CLEC4G/FLOT2/MALT1/CD1C/THY1/FOXP1/RIPK2/B2M/ELF4/CD83/ARG2/PRELID1/JAG2/PRNP/GSN/HLA-DMB/ADA/GPNMB…	241
BP	GO:0051236	establishment of RNA localization	28/1229	198/18493	0.000123496	0.00911759	0.00790238	RRS1/DDX39A/AGFG1/ZNF593/SRSF3/PCID2/MRPL18/SRSF4/EIF4E/NUP37/POLR2D/THOC5/TGFBR2/XPOT/NUP88/SNUPN/ABCE1/HNRNPU/FLOT1/BCCIP/HNRNPA1/ENY2/CDC40/UPF1/NXT1/KHDRBS1/U2AF1/ARC	28		BP	GO:0034644	cellular response to UV	54/7868	78/18493	1.67273e-06	0.000140135	0.000105947	PTN/MFAP4/MME/POLH/RHNO1/IMPACT/RHBDD1/FMR1/TAF1/NFATC4/TP53INP1/TRIAP1/NOC2L/CDKN1A/POLK/XPC/POLD1/USP47/BAX/COPS9/PIK3R1/ERCC1/PTGS2/BAK1/INO80/MYC/DDB2/RUVBL2/ZBTB1/EP300/EIF2S1/STK11/ERCC4/CRIP1/GEN1/YY1/MDM2/SIRT1/ST20/DDB1/CHEK1/TP53/METTL3/HYAL2/HYAL1/C9orf116/XPA/CARD16/ATF4/KDM1A/CDC25A/PBK/EIF2AK4/PPID	54
BP	GO:1900034	regulation of cellular response to heat	11/1229	45/18493	0.000132784	0.00966044	0.00837288	HSP90AA1/BAG3/FKBP4/DNAJB1/CHORDC1/HSPH1/CRYAB/BAG2/HSP90AB1/MAPK1/MTOR	11		BP	GO:1901796	regulation of signal transduction by p53 class mediator	82/7868	130/18493	1.79673e-06	0.000148568	0.000112323	BOP1/CDK2/NOP2/ATM/PLA2R1/ANKRD2/TAF1/BRD7/ZMPSTE24/HIPK2/SSRP1/TP63/CDK5RAP3/TP53INP1/CD74/TTC5/RRS1/TRIAP1/NOC2L/MDM4/TAF11/KMT5A/TAF6/TAF9B/RPS7/TAF15/YJU2/MEAF6/JMY/TAF13/MARCH7/TAF3/SPRED2/TAF4/HEXIM1/TP53RK/PTTG1IP/PYHIN1/RPF2/MUC1/PRKN/L3MBTL1/AURKA/BCL2L12/DYRK3/TAF4B/ING2/EP300/PIN1/PRMT6/BRPF1/STK11/UBB/CSNK2A2/ZNF385A/RRN3/HIPK4/PAK1IP1/TAF1L/MDM2/AKT1/NOP53/SIRT1/CHEK1/TP53/PPP1R13B/C…	82
BP	GO:0072599	establishment of protein localization to endoplasmic reticulum	20/1229	121/18493	0.000135594	0.00966044	0.00837288	SSR3/SPCS3/RPLP0/SEC61A1/RAB3GAP1/RPS4Y1/RPS5/RPLP1/RPL14/SPCS2/RPL35/RPL9/SEC61G/RPS16/RPS7/RPS6/SRPRA/RPL6/RPL24/SRP19	20		BP	GO:0043543	protein acylation	139/7868	242/18493	1.93186e-06	0.000157694	0.000119223	NAA10/ZDHHC16/HHAT/SNCA/GATA2/POR/BRPF3/EPC1/PORCN/ZDHHC15/NCOA3/APBB1/WDR5/ING4/KMT2A/POLE3/EHHADH/MBD3/HCFC1/TAF1/ZDHHC9/MBIP/NAP1L2/BRD7/ZDHHC12/USP22/ZMPSTE24/ATF2/MSL1/BRCA1/ZDHHC18/MCRS1/RPS6KA4/EID1/TAOK1/SELENOK/TERF2IP/EPC2/BAZ1A/TAF6L/NOC2L/ARNTL/CRTC2/LDB1/MAP3K7/NMT1/WBP2/KLF15/DLST/JADE3/NAA50/ZDHHC5/TAF9B/PCGF2/NAA15/DMAP1/MEAF6/KAT7/GTF2B/BAG6/CDYL/SPI1/NAA20/LEF1/OGDH/MUC1/ZNF451/…	139
BP	GO:0050821	protein stabilization	25/1229	169/18493	0.000136014	0.00966044	0.00837288	HSP90AA1/CCT2/CDKN1A/CDC37L1/BAG3/HSPD1/CCT5/NAA15/CRYAB/CCT7/BAG2/CCT3/HSP90AB1/CCT4/GTPBP4/RTN4/RPS7/PHB/PER3/ATP1B3/FLOT1/WFS1/ANK2/CCT6A/DVL1	25		BP	GO:0042176	regulation of protein catabolic process	204/7868	375/18493	2.04082e-06	0.00016448	0.000124353	FURIN/RNF41/SNCA/TIMP2/FBXL20/EGLN1/UBQLN4/GSK3A/ARAF/MYLIP/UFL1/TIMP4/ATP13A2/EDEM2/CHFR/IL10/FMR1/TIMP1/CLEC16A/AZIN2/RELA/TAF1/ATP5IF1/AZIN1/MAD2L2/SNF8/CDKN1B/UBE2J1/NRG1/CTSC/HIPK2/ADAM9/CLU/AXIN1/LRRK2/CDK5RAP3/NUB1/NDFIP1/GNA12/SORL1/ATXN3/PSMD3/PSME3/ARNTL/MDM4/OAZ2/KEAP1/DYSF/BAG2/PRICKLE1/WWP1/VPS11/GABARAPL2/ANKIB1/COMMD1/PSMC5/FBXW8/RPS7/RAD23A/SNRNP70/GPLD1/RNF144B/IL33/MYCBP2/RNF139…	204
BP	GO:0006446	regulation of translational initiation	15/1229	77/18493	0.000142079	0.0099651	0.00863693	ATF4/EIF3B/EIF2AK3/HSPB1/EIF5/DNAJC3/EIF4EBP1/EIF4G1/DDX3X/IMPACT/POLR2D/CCL5/PPP1CA/MTOR/KHDRBS1	15		BP	GO:0042307	positive regulation of protein import into nucleus	33/7868	42/18493	2.07095e-06	0.000164822	0.000124611	TPR/MAVS/JAK2/LRRK2/ECT2/NUTF2/PRKCD/SMO/ZPR1/DMAP1/EFCAB7/HCLS1/SMAD3/TRIM28/PIK3R1/PTGS2/HDAC3/IPO5/TGFB1/BAG3/TMEM173/MAPK1/ZC3H12A/HYAL2/JUP/IGF1/RBM22/GLI3/CHP2/HSP90AB1/MAPK14/UBR5/MED1	33
BP	GO:0060343	trabecula formation	8/1229	25/18493	0.000144966	0.010042	0.0087036	EGLN1/COL1A1/TGFBR3/MMP2/BMP10/RBP4/ADAMTS1/HEY1	8		BP	GO:0044728	DNA methylation or demethylation	62/7868	93/18493	2.2124e-06	0.000173906	0.000131479	MBD2/HEMK1/PIWIL4/MPHOSPH8/KMT2A/DNMT1/FTO/MTA2/MBD3/TET1/ZMPSTE24/BRCA1/N6AMT1/MTRR/GATAD2A/PPM1D/OTUD4/TDRD1/FAM129B/APOBEC3C/APOBEC3G/RLF/DMAP1/USP7/MAEL/SPI1/MGMT/GNAS/PICK1/ATF7IP/TDRKH/TRIM28/KDM1B/TET3/EHMT2/MYC/APOBEC3D/BEND3/DNMT3B/PRMT7/CTCFL/APOBEC2/ATRX/APEX1/APOBEC3F/TET2/MOV10L1/GRHL2/PIK3CA/KMT2E/STPG4/TDRD9/EZH2/WT1/METTL4/TDG/FOS/APOBEC3H/PRMT5/MIS18A/PIWIL2/BAZ2A	62
BP	GO:1903320	regulation of protein modification by small protein conjugation or removal	30/1229	221/18493	0.000152204	0.0104066	0.00901957	HSP90AA1/DERL1/GPS2/IVNS1ABP/BAG2/GNL3L/FEM1B/CENPX/UBE2S/HSP90AB1/CDK5RAP3/CRY1/GTPBP4/MALT1/RPS7/NDFIP1/WFS1/CAV1/TANK/TOLLIP/FYN/ABL1/MTOR/SKP2/DNAJB2/PLAA/DNAJA1/RAB1A/HMG20B/UFL1	30		BP	GO:0048545	response to steroid hormone	211/7868	390/18493	2.28664e-06	0.000177549	0.000134234	PTN/CCND1/ATP1A1/PTPRU/RORA/BMP4/NR3C1/CARM1/SFRP1/PRMT2/NR2F6/UFL1/CD38/KRAS/DDX17/NCOA3/EIF4EBP1/ESRRA/IL10/HMGB2/MED12/MDK/TGFBR2/RELA/MED14/TAF1/NCOA2/RXRG/DDX54/RXRA/ZBTB7A/AKAP13/JAK2/TFPI/BRCA1/CRY2/ADAM9/AXIN1/ALPL/TLR2/TP63/NPC1/GPR83/BMP6/ZNF366/AGTR2/ACR/SLIT3/SREBF1/ARID1A/SLIT2/FKBP4/SMARCA4/PTAFR/RWDD1/CREBRF/NR1H2/ARNTL/PIAS2/FOXP1/CDKN1A/NR1D2/MED17/AREG/SMYD3/WBP2/FECH/CYBB/FAM10…	211
BP	GO:0051348	negative regulation of transferase activity	35/1229	274/18493	0.000153938	0.0104066	0.00901957	CDKN1A/IRS2/IPO7/CHORDC1/RGN/HSPB1/IPO5/GPS2/DNAJC3/WARS/BAG2/GADD45B/HYAL2/TRIM27/CDK5RAP3/CAMK2N1/RUBCN/PIK3IP1/RPS7/DUSP5/HNRNPU/PKIG/CAV1/PTPN1/SMYD3/ADAR/COX11/ABL1/RGS4/RGS3/TESK1/WWTR1/DVL1/DNAJA1/UCHL1	35		BP	GO:0007265	Ras protein signal transduction	230/7868	430/18493	2.49826e-06	0.000191644	0.00014489	ARHGAP1/BCL6/PREX2/LPAR4/CCDC125/CDK2/NF1/TIMP2/MAPKAP1/CDC42EP4/ADGRG1/PLCE1/PREX1/KRAS/FLOT1/CHUK/RHOD/DENND4B/PDGFRB/NCKAP1/ARHGDIA/DNMT1/GPR174/RAF1/WASF1/JUN/RHOG/ARHGEF28/ARHGEF10L/CFL1/RAB23/ITGA3/AKAP13/ARHGEF17/NRG1/RHOBTB1/GBF1/RAB7B/RAP1A/RABL3/RAB15/ARHGEF9/GPSM2/ECT2/NGFR/CDC42EP2/RAB37/ABL1/RAB5C/SCAI/RHOF/RAB2B/NGF/IFT27/GNA12/RAB33B/RAPGEF1/MYOC/RASA1/MCF2L2/CDC42EP1/TNFAIP1/SH2B2…	230
BP	GO:0007178	transmembrane receptor protein serine/threonine kinase signaling pathway	41/1229	340/18493	0.00015847	0.0105854	0.0091746	ASPN/HTRA1/ZNF423/THBS1/PARD3/COL1A2/MYH6/LTBP2/FERMT2/FMOD/UBE2D3/HIPK2/SFRP4/ITGB5/RASL11B/TGFBR3/SULF1/LRP4/MAP3K7/FZD1/TGFBR2/UBC/HSP90AB1/CITED2/COL3A1/CILP/LNPEP/PBLD/DAB2/BMP10/CAV1/FSTL3/ID1/LTBP4/PXN/STRAP/FERMT1/ABL1/WWTR1/DNM2/USP9Y	41		BP	GO:1903322	positive regulation of protein modification by small protein conjugation or removal	80/7868	127/18493	2.582e-06	0.00019571	0.000147964	ARRDC3/WDR48/GSK3A/CHFR/ARRDC4/RPS2/PHF23/RNF20/DERL1/RASD2/BRCA1/AXIN1/LRRK2/DCUN1D2/CDK5RAP3/NDFIP1/UBE2S/MALT1/CENPX/DCUN1D5/RIPK2/PIAS4/PRICKLE1/FAM107A/COMMD1/DCUN1D3/TANK/SPHK1/MARCH7/NOD2/AIMP2/SPRTN/GNL3/FKBP1A/PTTG1IP/UBE2L3/RNF40/PRKN/ARRB1/ARRB2/NHLRC1/SART3/GORASP1/UBE2D1/STUB1/FZR1/ANGPT1/PIN1/KLHL40/CUL3/UBB/PEF1/ADRB2/FANCI/ZC3H12A/SKP2/NOP53/TICAM1/CDC14B/HSPBP1/WFS1/PSMD10/RNF180…	80
BP	GO:0070672	response to interleukin-15	6/1229	14/18493	0.000160676	0.0106065	0.00919288	STAT3/IL15RA/JAK1/SHC1/IL2RB/ACSL4	6		BP	GO:0046777	protein autophosphorylation	131/7868	227/18493	2.68541e-06	0.000201153	0.000152079	ACE/MARK3/ATM/WNK3/TESK1/NME2/EIF2AK2/IRAK1/CSNK1G2/ATP13A2/PDGFC/CLK4/PDGFRB/EPHB4/KIT/IMPACT/JUN/TAF1/JAK2/PIM3/LRRK2/NBN/PIM1/TAOK1/FES/PDGFD/MVP/MAP3K9/ABL1/HCK/NTRK2/KDR/TEK/THY1/VEGFC/ULK3/PPP2R5B/GPNMB/FGR/STK25/ERBB2/ULK2/FGFR4/MAP2K2/PPP2R5A/SLA/TRPM7/LMTK2/VRK2/PAK1/FYN/TRIM28/WNK1/SRC/FLT1/CLK2/VEGFA/STK33/CALM2/AURKA/DDR2/UHMK1/CSK/MARK2/MAP3K10/TNIK/STK26/PDGFB/TNKS1BP1/MTOR/FLT4/ENG…	131
BP	GO:2001234	negative regulation of apoptotic signaling pathway	30/1229	222/18493	0.000165052	0.0107687	0.00933344	THBS1/BCL2L1/NOS3/CXCL12/SERPINE1/HMGB2/TMEM14A/HSPB1/GCLM/IVNS1ABP/YBX3/HYOU1/CREB3/DDX3X/MCL1/CD74/NRP1/CFLAR/CX3CR1/PEA15/USP47/PSME3/WFS1/XBP1/PTPN1/RIPK1/FYN/DNAJA1/CTNNA1/RAF1	30		BP	GO:1904591	positive regulation of protein import	34/7868	44/18493	2.86881e-06	0.000212392	0.000160576	TPR/MAVS/JAK2/LRRK2/ECT2/NUTF2/PRKCD/SMO/ZPR1/DMAP1/EFCAB7/HCLS1/SMAD3/PDCD5/TRIM28/PIK3R1/PTGS2/HDAC3/IPO5/TGFB1/BAG3/TMEM173/MAPK1/ZC3H12A/HYAL2/JUP/IGF1/RBM22/GLI3/CHP2/HSP90AB1/MAPK14/UBR5/MED1	34
BP	GO:1901605	alpha-amino acid metabolic process	30/1229	223/18493	0.000178861	0.0114707	0.00994187	GLUL/HMGCL/AASS/EGLN1/SLC1A3/NOS3/ASNS/CBS/NIT2/GCLM/ALDH5A1/SARS/PSAT1/GGT5/AHCY/CRYM/GATM/AMT/GFPT1/DGLUCY/GSTZ1/GLS/PEMT/MTRR/HDC/DDAH2/GFPT2/GNMT/MPST/ASPA	30		BP	GO:0010498	proteasomal protein catabolic process	240/7868	452/18493	3.13696e-06	0.000229575	0.000173567	NHLRC3/TMUB1/FBXL2/RNF41/RNF126/CDK2/FBXL20/UBQLN4/GSK3A/ARAF/PSME4/UFL1/CRBN/CDC26/EDEM2/CHFR/UBR1/RHBDD1/FMR1/CLEC16A/TAF1/UCHL1/ERLIN2/PSMA7/UBE2H/DNAJB12/UBE2J1/DERL1/C2orf40/AUP1/POMT2/ARMC8/CLU/LRRK2/NUB1/GNA12/UBE2S/ATXN3/NPLOC4/LTN1/PSME3/ARNTL/TNFAIP1/FBXO5/ANAPC4/KLHL42/HM13/KEAP1/RNF7/BAG2/PRICKLE1/UBE2J2/WWP1/GABARAPL2/ANKIB1/COMMD1/PSMB9/ANAPC11/TRIM3/NEMF/PSMC5/FBXW8/RAD23A/RNF144B/…	240
BP	GO:1990748	cellular detoxification	18/1229	105/18493	0.0001799	0.0114707	0.00994187	TXNRD1/PRDX6/HBB/ADH5/NOS3/RGN/PRDX1/SOD3/GPX3/SELENOT/KDM3B/GSTZ1/MGST2/GSTK1/HBD/S100A9/CAT/CCS	18		BP	GO:0051170	import into nucleus	106/7868	178/18493	3.34429e-06	0.000241967	0.000182936	BCL6/TPR/STAT3/NF1/BMP4/BACH2/CEP57/KPNA2/MDFIC/MAVS/KPNA5/SNRPB/RANBP17/RAB23/BCL3/JAK2/RANBP6/HTATIP2/LRRK2/ECT2/NUTF2/IPO4/FERMT1/AGTR2/NUP88/PRKCD/RERE/ARNTL/NUP188/PRICKLE1/IPO7/SMO/ZPR1/APOD/SNRPG/DMAP1/CABP1/HEATR3/GEMIN7/EFCAB7/HCLS1/SMAD3/TMCO6/KPNA1/DDX20/TRIM28/SNUPN/PDE2A/PIK3R1/NUP85/PTTG1IP/PTGS2/HDAC3/IPO5/ABRA/NFKBIA/TGFB1/BAG3/CBLB/KPNB1/ANGPT1/SIX2/RAN/PKIG/NXT1/CHP1/SNRPD1/GCKR…	106
BP	GO:0010389	regulation of G2/M transition of mitotic cell cycle	23/1229	153/18493	0.000194563	0.0122662	0.0106314	HSP90AA1/PCNT/TUBG1/TUBB4B/TUBA1A/PAFAH1B1/BLM/BRD4/FHL1/CUL1/RAD51C/CDK5RAP3/SYF2/ODF2/DYNC1I2/HSPA2/CEP290/USP47/CNTRL/TUBA4A/NINL/CDK2/MAPRE1	23		BP	GO:0051607	defense response to virus	131/7868	228/18493	3.67994e-06	0.000263261	0.000199035	FCN3/HTRA1/IFI44L/RNASE2/IFIT2/DDX60/NCBP3/IFIT3/TRIM22/HERC5/IFITM3/RSAD2/EIF2AK2/DDX17/TSPAN32/DDX58/MX1/SAMHD1/IFITM2/MAVS/TLR3/OAS1/SLFN13/RELA/POLR3H/TKFC/MX2/OAS3/IFI6/OAS2/ZMPSTE24/KCNJ8/FADD/SELENOK/IFIT1/TSPAN6/ILF3/FAM111A/NPLOC4/PUM1/APOBEC3C/APOBEC3G/RTP4/IFIH1/SERINC5/LYST/TARBP2/STAT2/IL33/RNF26/STAT1/PRF1/BNIP3L/DHX58/SEC14L1/CXCL9/EXOSC4/TRAF3IP2/CXCL10/MAP3K14/RNASEL/NLRP3/TNFAIP…	131
BP	GO:1901652	response to peptide	53/1229	481/18493	0.00020124	0.0125462	0.010874	RANGAP1/POR/AREG/NPPA/IRS2/TIMP4/STAT3/PRKACB/NAMPT/CXCL12/EIF2B4/PTPRA/EDNRB/EIF4EBP1/COL1A1/TGFBR3/SRSF4/NLRP1/GCGR/DNM1/GRB14/PIK3R3/HDAC9/CFLAR/CRY1/SHC1/SORT1/CA2/PHB/CACNB1/TIMP1/CCNA2/KLF5/CAV1/XBP1/APEX1/ADCY1/PID1/PTPN1/IRF5/ID1/SOS1/CHMP5/ATP6V0E2/PXN/PDK4/PTPRE/FYN/MTOR/LPIN1/ATP6V0B/CAT/FER	53		BP	GO:0043687	post-translational protein modification	196/7868	361/18493	3.80664e-06	0.000269299	0.0002036	PTP4A2/KLHL13/BMP4/WSB1/VIPAS39/FBXL20/PSME4/HIF1A/KLHL41/KLHL2/WDR5/APP/MXRA8/DCAF10/RHBDD1/TIMP1/LTBP1/KCTD7/SDC2/PSMA7/DCAF16/FAM20C/IGFBP4/ICMT/CUL7/PENK/IGFBP5/ENAM/RABGGTA/SOCS2/TTL/APLP2/CALU/FUCA2/NUB1/KBTBD7/CHRDL1/LRR1/PSMD3/PSME3/UBXN7/KLHL42/KEAP1/LAMB2/RNF7/HIF3A/FEM1A/COMMD1/PSMB9/BTBD6/DCUN1D3/FBXO32/PSMC5/ASB14/FBXW8/GPLD1/DCAF11/PSMD5/SPARCL1/ANKRD9/ELOC/SPP1/ASB6/COP1/KLHL25/RAB…	196
BP	GO:0032922	circadian regulation of gene expression	12/1229	55/18493	0.000213538	0.0131666	0.0114117	MAGED1/ATF4/NPAS2/NAMPT/CRY2/PRMT5/PPP1CA/CRY1/GFPT1/PER3/HNRNPU/BHLHE41	12		BP	GO:0019058	viral life cycle	161/7868	289/18493	3.89116e-06	0.000272253	0.000205833	FCN3/FURIN/FBXL2/NECTIN2/NECTIN1/TRIM8/IFITM3/RSAD2/EIF2AK2/VPS4A/CCL5/MX1/IFITM2/MAVS/ANPEP/PVR/OAS1/DDX6/GRK2/FMR1/PCSK5/CHMP5/SNF8/OAS3/ITGA5/UBAP1/CHMP4B/PKN2/CD46/NPC1/DAG1/CD74/IFIT1/CLEC4G/SLC52A2/ILF3/FAM111A/HTR2A/AXL/CLDN9/TOP2B/INPP5K/CXCR4/VAMP8/APOBEC3C/APOBEC3G/GSN/EEA1/DDX3X/SRPK1/WWP1/CHMP4C/MRC1/CCL2/RAD23A/TARBP2/HTATSF1/PTX3/PPIE/ZNF639/RAB1B/LDLR/NCAM1/CTSB/KPNA1/VPS37C/TRIM28…	161
BP	GO:0006458	'de novo' protein folding	10/1229	40/18493	0.000218577	0.0132274	0.0114644	CCT2/HSPD1/DNAJB1/HSPE1/HSPH1/DNAJB5/CD74/HSPA2/HSPA9/HSPA6	10		BP	GO:0006606	protein import into nucleus	95/7868	157/18493	4.08947e-06	0.000283018	0.000213972	BCL6/TPR/STAT3/NF1/BMP4/CEP57/KPNA2/MDFIC/MAVS/KPNA5/RANBP17/RAB23/BCL3/JAK2/RANBP6/LRRK2/ECT2/NUTF2/IPO4/FERMT1/AGTR2/NUP88/PRKCD/RERE/ARNTL/NUP188/PRICKLE1/IPO7/SMO/ZPR1/APOD/DMAP1/CABP1/HEATR3/EFCAB7/HCLS1/SMAD3/TMCO6/KPNA1/TRIM28/SNUPN/PDE2A/PIK3R1/NUP85/PTTG1IP/PTGS2/HDAC3/IPO5/ABRA/NFKBIA/TGFB1/BAG3/CBLB/KPNB1/ANGPT1/SIX2/RAN/PKIG/NXT1/CHP1/GCKR/SEC61B/TMEM173/KPNA6/AKT1/FGF9/MAPK1/ZC3H12A/…	95
BP	GO:0071354	cellular response to interleukin-6	9/1229	33/18493	0.000220657	0.0132274	0.0114644	STAT3/HAMP/IL6R/JAK1/PTGIS/PHB/IL6ST/PID1/FER	9		BP	GO:0055076	transition metal ion homeostasis	84/7868	136/18493	4.63005e-06	0.000316984	0.000239652	HMOX2/ABCG2/STEAP3/AP3D1/EGLN1/HIF1A/SLC11A1/S100A9/SLC40A1/ATP13A2/APP/ABCB6/GLRX3/SLC30A1/ISCU/BDH2/CYBRD1/ATP6V0A2/STEAP4/BMP6/NDFIP1/MT1X/S100A8/HEPH/MT1A/STEAP2/SLC39A14/B2M/SLC31A1/PRNP/COMMD1/ATP7B/HJV/SLC39A7/HFE/CCDC115/ATP7A/SLC31A2/NCOA4/CUTC/SCO1/SLC30A9/MT2A/MT1B/MT1HL1/ALAS2/ATOX1/SLC30A2/SLC25A28/PRKN/NEO1/MYC/MT1G/MT1M/HMOX1/MELTF/EPAS1/TFR2/SFXN1/MT1DP/SFXN2/FTL/RHAG/HAMP/MT1H/SL…	84
BP	GO:2001057	reactive nitrogen species metabolic process	15/1229	80/18493	0.000221596	0.0132274	0.0114644	HSP90AA1/POR/HBB/NOS3/RGN/PTX3/SLC7A2/HSP90AB1/PTGIS/CX3CR1/CAV1/DDAH2/MTOR/SUOX/DNM2	15		BP	GO:0050792	regulation of viral process	105/7868	177/18493	4.73954e-06	0.000321028	0.000242709	FCN3/FBXL2/NECTIN2/TRIM8/IFITM3/RSAD2/MDFIC/EIF2AK2/VPS4A/CCL5/MX1/IFITM2/MAVS/OAS1/FMR1/JUN/SNF8/OAS3/CFL1/CHMP4B/PKN2/CD74/IFIT1/CCNT1/ILF3/FAM111A/SMARCA4/TOP2B/INPP5K/APOBEC3C/TAF11/APOBEC3G/GSN/DDX3X/SRPK1/REST/CHMP4C/CTDP1/RAD23A/TARBP2/STAT1/PTX3/PPIE/ZNF639/GTF2B/TRIM28/RNASEL/CCNK/LEF1/MIR222/PRKN/CHMP2A/PDE12/CCL4/APOBEC3D/FCN1/ANXA2P2/RRP1B/PPIA/ANXA2/EP300/NOTCH1/CCL3/TRIM62/CHD1/MIR2…	105
BP	GO:0031396	regulation of protein ubiquitination	27/1229	195/18493	0.000230073	0.0135888	0.0117777	HSP90AA1/DERL1/GPS2/IVNS1ABP/BAG2/GNL3L/FEM1B/CENPX/UBE2S/HSP90AB1/CDK5RAP3/CRY1/GTPBP4/MALT1/RPS7/NDFIP1/WFS1/CAV1/FYN/ABL1/MTOR/SKP2/DNAJB2/PLAA/DNAJA1/RAB1A/UFL1	27		BP	GO:0031032	actomyosin structure organization	111/7868	189/18493	4.97145e-06	0.000331113	0.000250333	MYH6/MYH10/NF2/CD47/CNN1/EVL/TESK1/SFRP1/BBS4/ZYX/KLHL41/VPS4A/ALMS1/WDR1/PDGFRB/CLASP2/ARHGEF10L/SH3PXD2B/CLASP1/EPB41L2/PHLDB2/AKAP13/SRF/ARHGAP28/ECT2/ABL1/MYOC/INPP5K/TNFAIP1/NKX2-5/TNNT1/PFN1/ASAP3/SERPINF2/LMOD2/NRP1/TRPM7/FRMD6/SMAD3/PAK1/PRKAR1A/TNNT3/EPB41/MEF2C/SRC/PIK3R1/MYH3/RHOC/MYOM2/FRMD7/MEF2A/KCTD13/MKKS/FHOD3/LIMCH1/LMOD3/ARRB1/TMOD2/PPP1R9A/RAC1/KRT8/LIMK1/RACGAP1/NEB/TSC1/MTOR…	111
BP	GO:2000377	regulation of reactive oxygen species metabolic process	26/1229	185/18493	0.000234552	0.0137091	0.0118819	HSP90AA1/CDKN1A/THBS1/HBB/STAT3/HSPD1/RGN/HK2/PTX3/BCR/CRYAB/TGFBR2/HSP90AB1/CFLAR/PTGIS/CX3CR1/CAV1/PID1/DDAH2/RIPK1/FYN/AKR1C3/MTOR/TUSC2/SIRT3/DNM2	26		BP	GO:0006403	RNA localization	132/7868	231/18493	4.99243e-06	0.000331113	0.000250333	THOC5/TPR/NCBP3/ATM/CCT2/AGFG1/SRSF5/IGF2BP2/FLOT1/TNKS/FMR1/TGFBR2/THOC6/DDX39A/RTRAF/RANBP17/MX2/KHDRBS1/HSF1/BICD1/NOL6/RBM26/NUTF2/YTHDC1/MVP/NUP205/CCT7/ZNF593/FIP1L1/TCP1/RRS1/NUP88/CCT6A/MAGOHB/NHP2/RNPS1/NUP188/PARN/NOP10/CPSF4/SEH1L/XPO5/ZC3H3/MCM3AP/SFPQ/RFTN2/U2AF1L4/NUP210/TOMM20/CCT5/LTV1/ABCE1/CPSF6/AAAS/KIF5C/KHSRP/PA2G4/SHQ1/SNUPN/RBM15B/NUP85/CCT3/SRSF7/WRAP53/DHX38/DCP2/POLR2D/T…	132
BP	GO:0019882	antigen processing and presentation	25/1229	175/18493	0.000237355	0.0137299	0.0118999	THBS1/CTSF/ITGB5/TAPBP/VAMP3/HLA-DPB1/HLA-DPA1/KDM5D/HLA-A/HLA-E/HLA-DMB/CD8A/CD74/SEC23A/SEC31A/DYNC1I2/LNPEP/TAPBPL/KIF3C/RAB3B/CHUK/KIF22/RAB7A/CTSH/DNM2	25		BP	GO:0043903	regulation of symbiosis, encompassing mutualism through parasitism	118/7868	203/18493	5.10213e-06	0.000334899	0.000253196	FCN3/FBXL2/NECTIN2/TRIM8/IFITM3/RSAD2/MDFIC/EIF2AK2/VPS4A/CCL5/MX1/IFITM2/MAVS/OAS1/IL10/FMR1/JUN/SNF8/OAS3/CFL1/CHMP4B/PKN2/FUCA2/OSBP/CD74/IFIT1/CCNT1/ILF3/FAM111A/SMARCA4/TOP2B/INPP5K/APOBEC3C/TAF11/APOBEC3G/GSN/DDX3X/SRPK1/REST/CHMP4C/CTDP1/CTSG/RAD23A/BCL2L11/TARBP2/STAT1/PTX3/PPIE/ZNF639/GTF2B/LBP/TRIM28/EXOC2/RNASEL/ELANE/CCNK/LEF1/MIR222/PRKN/CHMP2A/PDE12/CCL4/APOBEC3D/FCN1/ANXA2P2/RRP1B/…	118
BP	GO:0071229	cellular response to acid chemical	28/1229	206/18493	0.000243428	0.0139375	0.0120799	BCL2L1/PDGFD/COL1A2/PDGFC/AKAP8/GCLM/IPO5/COL16A1/NME1/HAMP/COL1A1/FZD7/MMP2/CEBPB/COL3A1/GNB1/IREB2/AKR1C1/EPHA3/AKR1C2/XBP1/PID1/WNT8B/PDK4/FYN/AKR1C3/MTOR/CPEB3	28		BP	GO:0051222	positive regulation of protein transport	215/7868	402/18493	5.29391e-06	0.000343942	0.000260033	IL1RL1/TPR/MYH10/XPO4/C2CD2L/CEP290/GSK3A/HIF1A/CD38/PCNT/DDX58/SH3GLB1/FZD5/TM7SF3/IL17RA/MAVS/CHUK/ATP13A2/APBB1/EDEM2/WLS/IL17RB/IL10/PRKCE/RNF31/SCAMP5/TMEM30B/CD14/MIEF1/NLGN2/BAP1/JAK2/ADAM9/GOLPH3/ANO1/LRRK2/SPTBN1/TLR2/UNC13B/ECT2/NUTF2/SELENOK/PLA2G6/ABL1/BMP6/P2RX7/FERMT1/AGTR2/SORL1/CASP1/PRKCD/NR1H2/OAZ2/NADK/GLUL/RIPK2/VEGFC/UBE2J2/PRNP/IFIH1/ALOX15B/HTR2B/RASGRP1/HRAS/F2R/VPS11/C2CD…	215
BP	GO:0045047	protein targeting to ER	19/1229	117/18493	0.00024991	0.0141641	0.0122763	SSR3/SPCS3/RPLP0/SEC61A1/RPS4Y1/RPS5/RPLP1/RPL14/SPCS2/RPL35/RPL9/SEC61G/RPS16/RPS7/RPS6/SRPRA/RPL6/RPL24/SRP19	19		BP	GO:0006305	DNA alkylation	49/7868	71/18493	5.78512e-06	0.000368339	0.000278477	MBD2/HEMK1/PIWIL4/MPHOSPH8/KMT2A/DNMT1/MTA2/MBD3/ZMPSTE24/BRCA1/N6AMT1/MTRR/GATAD2A/PPM1D/TDRD1/FAM129B/RLF/DMAP1/MAEL/SPI1/MGMT/GNAS/PICK1/ATF7IP/TDRKH/TRIM28/KDM1B/TET3/EHMT2/MYC/BEND3/DNMT3B/PRMT7/CTCFL/ATRX/MOV10L1/GRHL2/PIK3CA/KMT2E/STPG4/TDRD9/EZH2/WT1/METTL4/FOS/PRMT5/MIS18A/PIWIL2/BAZ2A	49
BP	GO:0060347	heart trabecula formation	6/1229	15/18493	0.000252762	0.0141825	0.0122922	EGLN1/TGFBR3/BMP10/RBP4/ADAMTS1/HEY1	6		BP	GO:0006306	DNA methylation	49/7868	71/18493	5.78512e-06	0.000368339	0.000278477	MBD2/HEMK1/PIWIL4/MPHOSPH8/KMT2A/DNMT1/MTA2/MBD3/ZMPSTE24/BRCA1/N6AMT1/MTRR/GATAD2A/PPM1D/TDRD1/FAM129B/RLF/DMAP1/MAEL/SPI1/MGMT/GNAS/PICK1/ATF7IP/TDRKH/TRIM28/KDM1B/TET3/EHMT2/MYC/BEND3/DNMT3B/PRMT7/CTCFL/ATRX/MOV10L1/GRHL2/PIK3CA/KMT2E/STPG4/TDRD9/EZH2/WT1/METTL4/FOS/PRMT5/MIS18A/PIWIL2/BAZ2A	49
BP	GO:0055001	muscle cell development	25/1229	176/18493	0.000259566	0.01432	0.0124115	FLNC/MYH10/NPPA/MYH6/MYOF/FHOD3/ATP2A2/HAMP/PDLIM5/NRAP/MYOZ1/KLHL41/HDAC9/CFLAR/CACNA2D2/HNRNPU/NEBL/BMP10/ANK2/SMYD3/KRT8/MTOR/RGS4/UCHL1/RAMP2	25		BP	GO:0030038	contractile actin filament bundle assembly	62/7868	95/18493	6.42425e-06	0.000401012	0.00030318	NF2/CD47/EVL/TESK1/SFRP1/BBS4/ZYX/ALMS1/CLASP2/ARHGEF10L/SH3PXD2B/CLASP1/PHLDB2/SRF/ARHGAP28/ABL1/MYOC/INPP5K/TNFAIP1/PFN1/ASAP3/SERPINF2/NRP1/SMAD3/PAK1/SRC/PIK3R1/RHOC/FRMD7/KCTD13/MKKS/LIMCH1/ARRB1/PPP1R9A/RAC1/LIMK1/TSC1/MTOR/ITGB1BP1/PPM1E/TMEFF2/CUL3/CTGF/PPFIA1/WAS/NOX4/MET/TAC1/PTK2B/RGCC/GPR65/SORBS3/APOA1/WASF2/S100A10/PXN/PHACTR1/ARHGAP6/DLC1/ARAP1/CDC42/ARHGEF15	62
BP	GO:2001236	regulation of extrinsic apoptotic signaling pathway	23/1229	156/18493	0.000260318	0.01432	0.0124115	THBS1/BCL2L1/TIMP3/NOS3/SERPINE1/HMGB2/GCLM/FEM1B/HYAL2/PPP1CA/MCL1/NRP1/CFLAR/SRPX/PEA15/ATF3/PSME3/CAV1/RIPK1/FYN/TNFRSF12A/CTNNA1/RAF1	23		BP	GO:0043149	stress fiber assembly	62/7868	95/18493	6.42425e-06	0.000401012	0.00030318	NF2/CD47/EVL/TESK1/SFRP1/BBS4/ZYX/ALMS1/CLASP2/ARHGEF10L/SH3PXD2B/CLASP1/PHLDB2/SRF/ARHGAP28/ABL1/MYOC/INPP5K/TNFAIP1/PFN1/ASAP3/SERPINF2/NRP1/SMAD3/PAK1/SRC/PIK3R1/RHOC/FRMD7/KCTD13/MKKS/LIMCH1/ARRB1/PPP1R9A/RAC1/LIMK1/TSC1/MTOR/ITGB1BP1/PPM1E/TMEFF2/CUL3/CTGF/PPFIA1/WAS/NOX4/MET/TAC1/PTK2B/RGCC/GPR65/SORBS3/APOA1/WASF2/S100A10/PXN/PHACTR1/ARHGAP6/DLC1/ARAP1/CDC42/ARHGEF15	62
BP	GO:0045926	negative regulation of growth	33/1229	260/18493	0.00026393	0.0143778	0.0124615	FRZB/CDKN1A/NPPA/TSPYL2/MT1X/BCL6/MT1M/NDRG3/SLIT3/GJA1/IFRD1/MT2A/CRYAB/FHL1/DDX3X/HYAL2/TGFBR2/SMARCA4/NRP1/NOTCH2/MEG3/RTN4/PHB/OSGIN2/BMP10/DCBLD2/NME6/RBP4/RGS4/PPT1/DNAJB2/MT1H/MEIS1	33		BP	GO:0031669	cellular response to nutrient levels	130/7868	228/18493	6.82802e-06	0.000422078	0.000319106	PTN/EIF4G1/AQP3/ATG14/SFRP1/NAMPT/SESN3/EIF2AK2/P2RY2/SH3GLB1/SLC2A1/RYR3/MIOS/TNKS/IMPACT/JUN/CLEC16A/TAF1/HSF1/SRF/PENK/SLC38A2/RRAGB/LRRK2/PIM1/GDAP1/GAS2L1/MAPK8/P2RX7/PPM1D/SREBF1/MAP1LC3A/KLF10/CADPS2/GLUL/CDKN1A/MYBBP1A/CYBB/FAM107A/GABARAPL2/SEH1L/KANK2/FNIP1/POSTN/HFE/OPA1/FADS1/RIPOR1/PICK1/VDR/PIK3R4/FYN/PTGS2/BMPR2/MARS/MYH13/EHMT2/WDR59/HMOX1/USF1/DSC2/RRP8/P2RX3/BCL11A/SLC38A3/STK26…	130
BP	GO:0031397	negative regulation of protein ubiquitination	14/1229	73/18493	0.000278373	0.0150188	0.0130171	GPS2/IVNS1ABP/BAG2/GNL3L/CRY1/GTPBP4/RPS7/CAV1/FYN/ABL1/MTOR/PLAA/DNAJA1/UFL1	14		BP	GO:0006367	transcription initiation from RNA polymerase II promoter	109/7868	186/18493	6.91813e-06	0.000423536	0.000320209	TEAD2/CCND1/TEAD4/RORA/NR3C1/MAZ/NR2F6/TCF4/ESRRA/MED12/MED14/TAF1/RXRG/RXRA/SRF/TEAD3/NRBP1/MED6/PPM1D/NR1H2/NPPA/TAF11/CDKN1A/NR1D2/GTF2H5/NKX2-5/MED17/TAF6/TEAD1/GTF2H3/RARA/TAF9B/PSMC5/MNAT1/POLR2H/TAF15/RXRB/BAX/MED10/TAF13/POLR2K/TAF3/MAML3/GTF2B/RUNX2/TAF4/POLR2J/CTNNBIP1/VDR/ATF7IP/TRIM28/NR3C2/NR2C1/SUB1/POLR2D/ZNF451/PPARD/PPARA/MED16/MED20/TAF4B/NOTCH2/NOTCH1/CBFB/DRAP1/GTF2E2/GTF2I/PO…	109
BP	GO:0046916	cellular transition metal ion homeostasis	18/1229	109/18493	0.000291105	0.0155561	0.0134828	HMOX2/SLC30A1/MT1X/EGLN1/MT1M/SLC39A14/MYC/HAMP/MT2A/CUL1/ISCU/IREB2/NDFIP1/MT1HL1/S100A9/SLC22A17/ALAS2/MT1H	18		BP	GO:2001233	regulation of apoptotic signaling pathway	209/7868	391/18493	7.47375e-06	0.000453194	0.000342631	BID/BCL2L1/YBX3/NF1/BMP4/TRAF7/ANKRD2/SFRP1/TMEM14A/GSK3A/HIF1A/S100A9/HIP1R/CXCL12/CX3CR1/HMGB2/NME5/PEA15/NACC2/RAF1/RELA/CREB3/MOAP1/SRPX/ATP5IF1/LTBR/NFATC4/PRKRA/IFI6/PPP1CA/JAK2/CTSC/CREB3L1/BRCA1/CLU/LRRK2/TP63/FADD/PLA2G6/BIRC6/SERPINE1/CD74/MAPK8/AGTR2/NOS3/PRKCD/MAGED1/TRIAP1/S100A8/CX3CL1/PSME3/PTPMT1/NOC2L/HYOU1/PIAS4/SLC35F6/NMT1/PRELID1/GSN/DDX3X/GCLM/TMEM102/TAF9B/RPS7/CTNNB1/YWHAH…	209
BP	GO:0052547	regulation of peptidase activity	49/1229	442/18493	0.000299216	0.0158387	0.0137277	SERPINA3/ANOS1/ITIH5/PSME4/POR/THBS1/TIMP4/BEX3/STAT3/MTCH1/TIMP3/ADRM1/HSPD1/SERPINE1/DHCR24/NKX3-1/ROBO1/HSPE1/EIF2AK3/PCID2/MYC/PCOLCE2/PSMA3/APLP2/A2M/CRYAB/NLRP1/DELE1/DDX3X/PCOLCE/SERPINI1/RECK/FBLN1/CFLAR/GSN/USP47/PSME3/RPS27L/TIMP1/SPINK1/CAV1/TANK/CIDEB/RIPK1/FYN/S100A9/F2R/CTSH/RAF1	49		BP	GO:0043405	regulation of MAP kinase activity	182/7868	335/18493	7.89211e-06	0.000474048	0.000358398	PDE5A/NRK/C1QTNF2/MAP3K6/NF1/BMP4/MAP2K1/TRAF7/SFRP1/MAPKAPK2/PLCE1/MDFIC/EIF2AK2/KRAS/DUSP7/FZD5/IRAK1/MAPK10/FPR1/FRS2/FGF1/PDGFC/PDGFRB/KIT/PEA15/RAF1/UCHL1/KIDINS220/RGS4/MBIP/PKN1/PIK3CB/AKAP13/JAK2/NRG1/ADAM9/TAB2/LRRK2/CDK5RAP3/TAOK1/GHR/PDGFD/MAP3K9/CSPG4/CD74/NGF/P2RX7/SORL1/RAPGEF1/PRKCD/MAGED1/HTR2A/GADD45A/DUSP16/INPP5K/CXCR4/RIPK2/MAP3K7/IKBKG/HTR2B/RASGRP1/HRAS/F2R/PDCD4/ROBO1/DAXX/…	182
BP	GO:0001933	negative regulation of protein phosphorylation	46/1229	408/18493	0.000311073	0.0163124	0.0141383	DLG1/CDKN1A/IPO7/PARD3/TIMP3/CHORDC1/RGN/HSPB1/IPO5/GPS2/PDE4D/MYC/DNAJC3/PAFAH1B1/EIF4G1/WARS/GADD45B/IMPACT/HYAL2/TRIM27/FBLN1/CDK5RAP3/CAMK2N1/DUSP5/PHB/ATF3/PBLD/SPINK1/PKIG/CAV1/PID1/PTPN1/SMYD3/ADAR/STRAP/ABL1/MTOR/RGS4/EZR/RGS3/TESK1/WWTR1/SIRT3/DVL1/DNAJA1/UCHL1	46		BP	GO:0035967	cellular response to topologically incorrect protein	91/7868	151/18493	8.16997e-06	0.000486151	0.000367548	CCND1/RNF126/GSK3A/EIF2AK2/TM7SF3/RHBDD1/CREB3/DNAJB12/DERL1/HSF1/CUL7/CREB3L1/POMT2/HSPA2/PPP1R15A/TSPYL2/CDK5RAP3/HDGF/ATXN3/CREBRF/HYOU1/PPP2R5B/GOSR2/ATF6B/YIF1A/EXTL1/CCL2/BCL2L11/DAXX/BAX/AMFR/MYDGF/GFPT1/TLN1/BAG6/PIK3R1/PRKN/CTH/BAK1/ACADVL/HSPA14/NCK2/SELENOS/RACK1/DNAJB11/PPP1R15B/EDEM1/PTPN1/SYVN1/EP300/STUB1/CTDSP2/EIF2S1/YOD1/DDIT3/ERO1A/SHC1/UFD1/CUL3/XBP1/ATF6/UGGT1/NFE2L2/KDELR3/S…	91
BP	GO:0071426	ribonucleoprotein complex export from nucleus	20/1229	129/18493	0.000327987	0.0170401	0.014769	RRS1/DDX39A/AGFG1/ZNF593/SRSF3/PCID2/SRSF4/EIF4E/NUP37/POLR2D/THOC5/XPOT/NUP88/ABCE1/BCCIP/ENY2/CDC40/UPF1/NXT1/U2AF1	20		BP	GO:0050688	regulation of defense response to virus	47/7868	68/18493	8.39239e-06	0.000494762	0.000374058	HTRA1/DDX60/HERC5/TSPAN32/DDX58/MAVS/TKFC/ZMPSTE24/SELENOK/IFIT1/TSPAN6/NPLOC4/PUM1/APOBEC3G/TARBP2/RNF26/STAT1/DHX58/SEC14L1/TRAF3IP2/TNFAIP3/ELMOD2/PUM2/UFD1/APOBEC3F/PQBP1/TRAF3IP1/TMEM173/PYCARD/ZC3H12A/RIOK3/NOP53/ITCH/NLRX1/IFNLR1/TRAF3/IL2RA/LILRB1/RNF125/PARP9/AIM2/PPM1B/EIF2AK4/RNF216/TRIM15/IL12RB1/MUL1	47
BP	GO:0098869	cellular oxidant detoxification	17/1229	101/18493	0.000336925	0.0171872	0.0148965	TXNRD1/PRDX6/HBB/NOS3/RGN/PRDX1/SOD3/GPX3/SELENOT/KDM3B/GSTZ1/MGST2/GSTK1/HBD/S100A9/CAT/CCS	17		BP	GO:0006650	glycerophospholipid metabolic process	197/7868	367/18493	9.51301e-06	0.0005536	0.000418542	PITPNM1/LPCAT3/SMPD4/PLA2G2A/ATM/GPCPD1/ETNK2/PRDX6/LIPH/SBF1/PLBD1/PLA2G4C/FRS2/FGF1/PDGFRB/KIT/PLEKHA2/PIK3C2A/PNPLA6/DPM1/PIP5K1C/PIK3CB/PITPNM2/IMPA2/NRG1/STARD7/PIGA/OCRL/ALDH5A1/CHPT1/PLCB1/INPP4B/GPAT3/SH3YL1/PTPN13/TMEM150A/SOCS2/PLA2G6/ABHD5/PNPLA8/STARD10/GPAT2/ENPP2/EFR3A/HTR2A/GPAT4/PTPMT1/INPP5K/GAB1/FGF7/PIGH/PIGN/CDS2/HTR2B/ETNPPL/TAMM41/SERINC5/PIGS/PIGW/GPLD1/AGPAT3/SELENOI/PIK3R…	197
BP	GO:1903321	negative regulation of protein modification by small protein conjugation or removal	15/1229	83/18493	0.000336945	0.0171872	0.0148965	GPS2/IVNS1ABP/BAG2/GNL3L/CRY1/GTPBP4/RPS7/CAV1/FYN/ABL1/MTOR/PLAA/DNAJA1/HMG20B/UFL1	15		BP	GO:0042594	response to starvation	107/7868	183/18493	9.61645e-06	0.0005536	0.000418542	ATG14/SFRP1/SESN3/EIF2AK2/SH3GLB1/SLC2A1/HMGCL/MIOS/IMPACT/JUN/CLEC16A/SLC38A2/RRAGB/LRRK2/GAS2L1/MAPK8/PPM1D/SREBF1/MAP1LC3A/KLF10/CADPS2/GLUL/CDKN1A/MYBBP1A/GABARAPL2/SEH1L/BCAS3/ULK2/FNIP1/HFE/OXCT1/FADS1/RIPOR1/PICK1/PCK2/PIK3R4/LRP11/ADSL/BMPR2/MARS/MYH13/EHMT2/WDR59/SSTR2/DSC2/RRP8/SLC38A3/STK26/MTOR/SESN1/EIF2S1/ADSSL1/DDIT3/TBC1D5/XBP1/MAX/PFKFB1/MTMR3/NFE2L2/TNRC6A/USP33/PIK3C3/HAMP/SESN…	107
BP	GO:2001238	positive regulation of extrinsic apoptotic signaling pathway	11/1229	50/18493	0.000359809	0.0180689	0.0156606	THBS1/TIMP3/HYAL2/PPP1CA/SRPX/PEA15/ATF3/CAV1/RIPK1/TNFRSF12A/CTNNA1	11		BP	GO:0031398	positive regulation of protein ubiquitination	69/7868	109/18493	9.65126e-06	0.0005536	0.000418542	ARRDC3/GSK3A/CHFR/ARRDC4/RPS2/PHF23/RNF20/DERL1/BRCA1/AXIN1/LRRK2/DCUN1D2/CDK5RAP3/NDFIP1/UBE2S/MALT1/CENPX/DCUN1D5/RIPK2/PRICKLE1/FAM107A/COMMD1/DCUN1D3/SPHK1/MARCH7/NOD2/AIMP2/SPRTN/FKBP1A/PTTG1IP/UBE2L3/RNF40/PRKN/ARRB1/ARRB2/NHLRC1/GORASP1/UBE2D1/STUB1/FZR1/ANGPT1/PIN1/KLHL40/CUL3/UBB/PEF1/ADRB2/FANCI/SKP2/TICAM1/CDC14B/HSPBP1/WFS1/PSMD10/RNF180/KDM1A/NDFIP2/RAB1A/CDK9/AMER1/XIAP/DCUN1D1/TSPY…	69
BP	GO:1902041	regulation of extrinsic apoptotic signaling pathway via death domain receptors	12/1229	58/18493	0.000360885	0.0180689	0.0156606	THBS1/BCL2L1/TIMP3/NOS3/SERPINE1/HMGB2/FEM1B/CFLAR/PEA15/ATF3/RIPK1/RAF1	12		BP	GO:0002573	myeloid leukocyte differentiation	114/7868	197/18493	9.74599e-06	0.000554042	0.000418876	THOC5/NF1/LRRC17/BMP4/GATA2/SFRP1/FCER1G/NME2/JAGN1/IL34/TLR3/CCR1/APP/ESRRA/KIT/TFE3/JUN/TGFBR2/LTBR/FAM20C/CEBPB/TLR2/FADD/CD74/GAB3/NDFIP1/SBNO2/KLF10/C1QC/EFNA4/FOXP1/RARA/CTNNB1/UBASH3B/GAB2/CBFA2T3/TMEM178A/TOB2/HCLS1/SPI1/GNAS/PDE1B/CTNNBIP1/MEF2C/SRC/GPC3/PIK3R1/CA2/TNFRSF11A/TLR4/LEF1/EPHA2/VEGFA/MYC/TGFB1/MT1G/BATF/ANXA2P2/CD109/INHBA/ZBTB46/MTOR/ANXA2/NOTCH2/MAFB/RASSF2/CCL3/MYH9/CEACA…	114
BP	GO:0071166	ribonucleoprotein complex localization	20/1229	130/18493	0.000363889	0.0180689	0.0156606	RRS1/DDX39A/AGFG1/ZNF593/SRSF3/PCID2/SRSF4/EIF4E/NUP37/POLR2D/THOC5/XPOT/NUP88/ABCE1/BCCIP/ENY2/CDC40/UPF1/NXT1/U2AF1	20		BP	GO:0035601	protein deacylation	70/7868	111/18493	1.01043e-05	0.000569328	0.000430433	BCL6/PRDM5/ZBTB7B/MTA2/BRMS1/NACC2/MBD3/LYPLAL1/BEX4/SAP30L/AKAP8/LRRK2/HDAC9/HMG20B/MIER2/MAPK8/ATXN3/SREBF1/REST/ABHD12/SFPQ/PER2/KDM5A/SPRED2/JDP2/SIRT5/RBBP7/HDAC3/LYPLA2/VEGFA/TGFB1/NEK3/FRY/ABHD17B/ARID4A/MSL3/ING2/EP300/PPT1/SIRT3/RBBP4/LYPLA1/ARID4B/NIPBL/HDAC5/ELK4/HDAC7/SAP30/MTA3/SKI/SIRT1/HDAC6/SMARCAD1/CHD4/SIRT7/MAPT/MORF4L1/PRKAA2/TADA3/HDAC11/KDM1A/NOTUM/FNTA/HDAC8/PRKD1/SIRT6/PHF…	70
BP	GO:1902749	regulation of cell cycle G2/M phase transition	24/1229	170/18493	0.00037445	0.0181524	0.015733	HSP90AA1/PCNT/TUBG1/TUBB4B/TUBA1A/PAFAH1B1/BLM/BRD4/FHL1/CUL1/RAD51C/CDK5RAP3/SYF2/ODF2/DYNC1I2/HSPA2/CEP290/USP47/CNTRL/TUBA4A/NINL/CDK2/MAPRE1/BABAM2	24		BP	GO:0010256	endomembrane system organization	214/7868	403/18493	1.04189e-05	0.000581907	0.000439943	NECTIN2/TMED4/MYH10/SUN2/PLEKHM2/AGFG1/MAP2K1/AP3D1/MTSS1L/VPS4A/SH3GLB1/JAGN1/FLOT1/MYOF/TMED5/ATP8B1/COG7/MICALL1/CTDNEP1/SEC61A1/COL4A3BP/CHMP5/CLASP2/SNF8/TMCC1/CHMP4B/CLASP1/A4GALT/DMPK/CUL7/REEP3/ZMPSTE24/GBF1/ARL1/GOLPH3/CLU/LRRK2/SPTBN1/DYNC2H1/CAVIN2/P2RX7/TRAM2/TRAPPC11/RAB33B/UBL4A/BLZF1/TOR1AIP1/SUN1/SEC23A/PRKCD/STX2/TMEM43/SURF4/NPLOC4/WHAMM/CXCR4/DNAJC13/EHD3/TRIP11/DYSF/GAK/GSN/PL…	214
BP	GO:0042136	neurotransmitter biosynthetic process	17/1229	102/18493	0.000379732	0.0181524	0.015733	HSP90AA1/HBB/MOXD1/SLC1A3/NOS3/RGN/PTX3/ALDH9A1/SLC7A2/HSP90AB1/PTGIS/CX3CR1/CAV1/HDC/DDAH2/MTOR/DNM2	17		BP	GO:0046686	response to cadmium ion	44/7868	63/18493	1.06455e-05	0.000589391	0.000445601	HAAO/CHUK/KIT/JUN/HSF1/SLC30A1/NPC1/MAPK8/MT1X/MT1A/B2M/PRNP/GSN/CYBB/DAXX/ATP7A/MT2A/MT1B/ERCC1/MT1HL1/MT1G/GCLC/MT1M/HMOX1/MT1DP/CYB5A/MTF1/MT1H/AKT1/MAPK1/PPP5C/MT4/MMP9/AKR1C3/CAT/GPI/SORD/FOS/MT1F/GSS/PTH/SOD1/TERT/MAPK9	44
BP	GO:0061687	detoxification of inorganic compound	6/1229	16/18493	0.000381747	0.0181524	0.015733	SLC30A1/MT1X/MT1M/MT2A/MT1HL1/MT1H	6		BP	GO:0000077	DNA damage checkpoint	88/7868	146/18493	1.13381e-05	0.000622327	0.000470502	CCND1/THOC5/CDK2/ATM/CARM1/E2F4/MSH2/RHNO1/PEA15/RAD1/DOT1L/CDKN1B/BLM/ATF2/BRCA1/NBN/CDK5RAP3/TAOK1/WDR76/DONSON/SYF2/PCBP4/MRNIP/TRIAP1/GADD45A/E2F8/MDM4/CDKN1A/CRY1/ABRAXAS1/XPC/H2AFX/BAX/TFDP2/NEK11/MAP3K20/GIGYF2/MUC1/STK33/AURKA/MSH6/PRPF19/TNKS1BP1/BABAM2/EP300/CNOT4/FZR1/ARID3A/RPS27L/TAOK2/RAD9B/ZNF385A/GEN1/MDM2/FEM1B/CRADD/NOP53/FOXO4/CHEK1/TP53/CDC5L/FBXO31/CDC14B/GML/CHEK2/BABAM1/RGC…	88
BP	GO:0070200	establishment of protein localization to telomere	6/1229	16/18493	0.000381747	0.0181524	0.015733	CCT2/CCT5/CCT7/CCT3/CCT4/CCT6A	6		BP	GO:0031331	positive regulation of cellular catabolic process	187/7868	347/18493	1.15535e-05	0.000628727	0.000475341	FURIN/PHKG2/ATM/SNCA/TRIM22/TRIM8/SESN3/GSK3A/METTL14/HIF1A/SH3GLB1/EDEM2/TPCN1/CHFR/ZBTB20/FMR1/AGO2/CLEC16A/TAF1/ATP5IF1/PIK3CB/HSF1/CTSC/ADAM9/CLU/AXIN1/CPEB3/LRRK2/TP53INP1/ABHD5/NUB1/NANOS1/P2RX7/ATXN3/PRKCD/KDR/HTR2A/PUM1/KEAP1/RIPK2/MAP3K7/BAG2/PRICKLE1/IKBKG/VPS13C/VPS11/ANKIB1/MEFV/PSMC5/FBXW8/RAD23A/CALCOCO2/BCL2L11/GPLD1/RNF144B/IL33/NNT/BNIP3L/BAX/RNF139/VPS35/COP1/CBFA2T3/PIP4K2B/TRI…	187
BP	GO:0070293	renal absorption	6/1229	16/18493	0.000381747	0.0181524	0.015733	HBB/HYAL2/MAGED2/GSN/AQP3/AKR1C3	6		BP	GO:0043161	proteasome-mediated ubiquitin-dependent protein catabolic process	207/7868	389/18493	1.20889e-05	0.000647321	0.000489398	NHLRC3/TMUB1/FBXL2/RNF126/CDK2/FBXL20/UBQLN4/GSK3A/ARAF/UFL1/CRBN/CDC26/EDEM2/CHFR/UBR1/CLEC16A/TAF1/UCHL1/ERLIN2/PSMA7/UBE2H/UBE2J1/DERL1/C2orf40/AUP1/ARMC8/CLU/LRRK2/NUB1/GNA12/UBE2S/ATXN3/NPLOC4/LTN1/ARNTL/TNFAIP1/FBXO5/ANAPC4/KLHL42/KEAP1/RNF7/PRICKLE1/UBE2J2/WWP1/ANKIB1/COMMD1/PSMB9/ANAPC11/TRIM3/NEMF/PSMC5/FBXW8/RAD23A/RNF144B/DCAF11/IL33/UBR2/HFE/COP1/AMFR/CBFA2T3/USP7/TRIB2/KCTD10/BAG6/TR…	207
BP	GO:1903573	negative regulation of response to endoplasmic reticulum stress	10/1229	43/18493	0.000412071	0.0194297	0.01684	DNAJC3/HYOU1/CREB3/UBE2G2/OS9/WFS1/XBP1/PTPN1/DERL2/DNAJB9	10		BP	GO:0042326	negative regulation of phosphorylation	235/7868	448/18493	1.21876e-05	0.000647321	0.000489398	EIF4G1/NF2/STAT3/MLLT1/NF1/SNCA/BMP4/ATG14/TESK1/SFRP1/CASC2/PIK3IP1/DUSP7/PARD3/STRAP/MIR26A1/IMPACT/JUN/CTDSP1/UCHL1/RGS4/RTRAF/MBIP/PKN1/CDKN1B/AKT1S1/INKA2/PID1/LRRK2/CDK5RAP3/TERF2IP/MVP/ABL1/DAG1/P2RX7/SORL1/RAPGEF1/PRKCD/SLIT2/GADD45A/TIGAR/DUSP16/SH3BP5L/INPP5K/PBLD/THY1/CDKN1A/PRKAR2A/MIDN/SMYD3/PRNP/FAM129A/IPO7/PDCD4/PARP14/TARBP2/FBLN1/NNT/PRKAR2B/MIR218-1/WARS/PPP2R5A/BAX/APC/UBASH3B…	235
BP	GO:0044341	sodium-dependent phosphate transport	5/1229	11/18493	0.000423456	0.0198001	0.0171611	ATF4/CRY2/SFRP4/SLC20A2/CEBPB	5		BP	GO:0045930	negative regulation of mitotic cell cycle	155/7868	281/18493	1.22002e-05	0.000647321	0.000489398	NAA10/CCND1/BCL6/TPR/CDK2/BCL2L1/ATM/BMP4/TIMP2/CARM1/E2F4/PRMT2/VPS4A/MSH2/PRCC/PKD2/CHFR/IL10/TNKS/CDK2AP2/NACC2/MIR26A1/SETMAR/CTDSP1/MAGI2/MAD2L2/HECA/CDKN1B/BRD7/BLM/ATF2/BRCA1/NBN/CDK5RAP3/TAOK1/ABL1/DONSON/SYF2/MIIP/PCBP4/MRNIP/TRIAP1/GADD45A/E2F8/TOP2B/MDM4/FBXO5/CDKN1A/FAP/GPNMB/FAM107A/HRAS/CHMP4C/RECQL5/DCUN1D3/CCL2/XPC/CTNNB1/KANK2/USP47/PINX1/WNT9A/BAX/APC/TFDP2/NEK11/MAP3K20/DLG1/SM…	155
BP	GO:0051084	'de novo' posttranslational protein folding	9/1229	36/18493	0.000449651	0.0208512	0.0180721	CCT2/DNAJB1/HSPE1/HSPH1/DNAJB5/CD74/HSPA2/HSPA9/HSPA6	9		BP	GO:0031570	DNA integrity checkpoint	94/7868	158/18493	1.23672e-05	0.000650761	0.000491999	CCND1/THOC5/CDK2/ATM/CARM1/E2F4/MSH2/RHNO1/PEA15/SETMAR/RAD1/DOT1L/CDKN1B/BLM/ATF2/BRCA1/NBN/CDK5RAP3/TAOK1/WDR76/DONSON/SYF2/PCBP4/MRNIP/TRIAP1/GADD45A/E2F8/TOP2B/MDM4/CDKN1A/CRY1/ABRAXAS1/XPC/H2AFX/BAX/TFDP2/NEK11/MAP3K20/GIGYF2/MUC1/STK33/AURKA/TIMELESS/MSH6/PRPF19/TNKS1BP1/BABAM2/EP300/CNOT4/FZR1/ARID3A/RPS27L/TAOK2/RAD9B/ZNF385A/DNA2/GEN1/MDM2/FEM1B/CRADD/NOP53/FOXO4/CHEK1/TP53/ORC1/CDC5L/FB…	94
BP	GO:0016999	antibiotic metabolic process	22/1229	152/18493	0.000455641	0.0209201	0.0181318	PRDX6/HBB/ADH5/CYP4B1/STAT3/PRDX1/GPX3/ALDH5A1/SULT1A2/OGDHL/OGDH/IREB2/AKR1C1/IDH3B/SULT1A1/GNPDA1/AKR1C2/HBD/ADH1B/FYN/AKR1C3/CAT	22		BP	GO:0007160	cell-matrix adhesion	126/7868	222/18493	1.272e-05	0.000663836	0.000501884	FREM1/ECM2/ACVRL1/BCL6/ADAMTS9/NID1/LYVE1/NF2/NF1/EPHA3/SFRP1/ADAM15/ZYX/RHOD/ITGBL1/ITGA7/JAM3/PLEKHA2/TMEM8B/SGCE/CLASP2/PIK3CB/CD63/CLASP1/LAMA5/ITGA3/PHLDB2/SRF/THBS3/ADAM9/EMP2/SERPINE1/ABL1/DAG1/ITGAL/FERMT1/MYOC/COL16A1/RASA1/FMN1/KDR/TEK/WHAMM/CX3CL1/THY1/LDB1/FERMT2/BST1/FAM107A/COL5A3/WDPCP/APOD/EPDR1/VCL/CTNNB1/BCL2L11/BCAS3/NRP1/PECAM1/POSTN/ITGA8/TRPM7/ITGB2/THBS1/SMAD3/EMILIN1/SRC/P…	126
BP	GO:0051188	cofactor biosynthetic process	34/1229	279/18493	0.000458594	0.0209201	0.0181318	FASN/BDH2/STAT3/NAMPT/RGN/PTS/GCLM/PNP/ATP5IF1/HK2/PSAT1/GGT5/TPI1/FLAD1/OGDHL/SCD/PTGIS/OGDH/IREB2/GSTZ1/MGST2/QPRT/COX15/PDK4/FYN/ELOVL5/PGAM1/PPT1/ALAS2/PPCS/HMBS/UROD/CHAC1/ACSL4	34		BP	GO:0006399	tRNA metabolic process	107/7868	184/18493	1.34165e-05	0.000694492	0.000525061	DUS1L/VARS/ELP1/TRUB1/FTSJ1/TARBP1/YARS/SLFN13/FARSA/WARS2/DPH3/RTRAF/ELP2/POP7/PUS10/ELP4/TRMT5/SEPHS2/SEPSECS/ELAC1/TRMU/TARS2/WDR4/DALRD3/TPRKB/GTF3C2/GATB/CTU2/CARS/RARS2/WARS/DUS2/PUSL1/LSM6/TSEN54/DUS3L/AIMP2/ANKRD16/TRMT1/CDKAL1/PUS7/PUS1/TP53RK/PPA1/RPP25/FARSB/GATC/MARS/PSTK/AARS/GARS/PUS3/HARS2/GTF3C5/TRMT12/ELP3/METTL1/TRMT61A/DARS/TARSL2/METTL6/NARS2/THUMPD1/RPP40/ZBTB8OS/GTF3C3/DPH3P…	107
BP	GO:0046209	nitric oxide metabolic process	14/1229	77/18493	0.000493385	0.0223257	0.0193501	HSP90AA1/POR/HBB/NOS3/RGN/PTX3/SLC7A2/HSP90AB1/PTGIS/CX3CR1/CAV1/DDAH2/MTOR/DNM2	14		BP	GO:0046824	positive regulation of nucleocytoplasmic transport	46/7868	67/18493	1.37925e-05	0.000708202	0.000535426	TPR/XPO4/MAVS/KHDRBS1/JAK2/LRRK2/RBM26/ECT2/NUTF2/PRKCD/SMO/ZPR1/DMAP1/CPSF6/EFCAB7/HCLS1/SMAD3/TRIM28/PIK3R1/PTGS2/HDAC3/IPO5/TCF7L2/TGFB1/BAG3/ANP32B/RBM27/TMEM173/MDM2/MAPK1/ZC3H12A/EMD/TP53/CAMK1/HYAL2/JUP/IGF1/RBM22/GLI3/CHP2/HSP90AB1/MAPK14/UBR5/IL1B/PPM1A/MED1	46
BP	GO:0036293	response to decreased oxygen levels	38/1229	325/18493	0.000498916	0.0223953	0.0194105	HMOX2/ATF4/THBS1/NPPA/EGLN1/NAMPT/HSPD1/CXCL12/NKX3-1/HIPK2/SOD3/HK2/TXN2/MYC/PENK/TGFBR3/AHCY/CRYAB/HYOU1/MMP2/TGFBR2/ITPR1/UBC/CITED2/CFLAR/PTGIS/GNB1/IREB2/HSP90B1/CCNA2/KCNA5/CAV1/AQP3/MTOR/ALAS2/CAT/RAMP2/RAF1	38		BP	GO:0048010	vascular endothelial growth factor receptor signaling pathway	59/7868	91/18493	1.44607e-05	0.000736571	0.000556874	SULF1/MAPKAPK2/DOCK1/HIF1A/MYOF/NCKAP1/EPN2/ITGA5/PIK3CB/KDR/AXL/FAM129B/VEGFC/CYBB/NRP1/NCKAP1L/HGS/MMRN2/PGF/FYN/EMILIN1/SRC/NRP2/PIK3R1/FLT1/VEGFA/BCAR1/CYFIP1/NCK2/FZD4/NCF4/RAC1/VAV1/PTPN1/HSP90AA1/FLT4/ELMO1/SH2D2A/ITGB3/CYBA/HSPB1/PAK2/PIK3CA/FGF9/FGF10/PTK2B/DAB2IP/MAPK14/BAIAP2/FGF18/WASF2/PXN/VTN/IL1B/PRKD1/ABI1/VEGFB/BRK1/CDC42	59
BP	GO:0030308	negative regulation of cell growth	25/1229	184/18493	0.00051407	0.0228924	0.0198413	FRZB/CDKN1A/NPPA/TSPYL2/BCL6/NDRG3/SLIT3/GJA1/IFRD1/CRYAB/FHL1/DDX3X/HYAL2/SMARCA4/NRP1/MEG3/RTN4/PHB/OSGIN2/BMP10/DCBLD2/NME6/RGS4/PPT1/DNAJB2	25		BP	GO:0009896	positive regulation of catabolic process	215/7868	407/18493	1.55732e-05	0.000784976	0.00059347	FURIN/PHKG2/RNF41/ATM/VSIR/SNCA/TRIM22/TRIM8/SESN3/GSK3A/METTL14/MYLIP/HIF1A/SH3GLB1/EDEM2/TPCN1/CHFR/PRKCE/ZBTB20/FMR1/AGO2/CLEC16A/TAF1/ATP5IF1/SNF8/CDKN1B/PIK3CB/HSF1/CTSC/ADAM9/CLU/AXIN1/CPEB3/LRRK2/TP53INP1/ABHD5/NUB1/NANOS1/NDFIP1/P2RX7/SORL1/ATXN3/PRKCD/KDR/HTR2A/PUM1/OAZ2/KEAP1/RIPK2/MAP3K7/BAG2/PRICKLE1/IKBKG/WWP1/VPS13C/VPS11/ANKIB1/MEFV/PSMC5/FBXW8/RAD23A/CALCOCO2/BCL2L11/GPLD1/RNF144B…	215
BP	GO:0009226	nucleotide-sugar biosynthetic process	7/1229	23/18493	0.000536324	0.023593	0.0204485	MPI/UGP2/UAP1/GFPT1/GNPDA1/NANS/GFPT2	7		BP	GO:0046822	regulation of nucleocytoplasmic transport	70/7868	112/18493	1.57809e-05	0.000784976	0.00059347	TPR/RANGAP1/NF1/BMP4/XPO4/MDFIC/PPP1R12A/MAVS/PPP1CC/MX2/RAB23/KHDRBS1/JAK2/LRRK2/RBM26/ECT2/NUTF2/FERMT1/AGTR2/PRKCD/SMO/ZPR1/APOD/XPO5/DMAP1/ZC3H3/CABP1/CPSF6/EFCAB7/HCLS1/AAAS/SMAD3/TRIM28/PDE2A/PIK3R1/PTGS2/HDAC3/IPO5/TCF7L2/TGFB1/BAG3/ANP32B/UHMK1/RBM27/ANGPT1/PKIG/CHP1/TMEM173/MDM2/MAPK1/ZC3H12A/SIRT1/EMD/TP53/CAMK1/SETD2/HYAL2/JUP/IGF1/RBM22/GLI3/CHP2/HSP90AB1/MAPK14/UBR5/IL1B/PTPN14/PPM1A…	70
BP	GO:0070482	response to oxygen levels	40/1229	349/18493	0.000538211	0.023593	0.0204485	HMOX2/ATF4/CDKN1A/THBS1/NPPA/EGLN1/NAMPT/HSPD1/CXCL12/NKX3-1/HIPK2/SOD3/HK2/TXN2/MYC/PENK/COL1A1/TGFBR3/AHCY/CRYAB/HYOU1/MMP2/TGFBR2/ITPR1/UBC/CITED2/CFLAR/PTGIS/GNB1/IREB2/HSP90B1/CCNA2/KCNA5/CAV1/AQP3/MTOR/ALAS2/CAT/RAMP2/RAF1	40		BP	GO:0098732	macromolecule deacylation	70/7868	112/18493	1.57809e-05	0.000784976	0.00059347	BCL6/PRDM5/ZBTB7B/MTA2/BRMS1/NACC2/MBD3/LYPLAL1/BEX4/SAP30L/AKAP8/LRRK2/HDAC9/HMG20B/MIER2/MAPK8/ATXN3/SREBF1/REST/ABHD12/SFPQ/PER2/KDM5A/SPRED2/JDP2/SIRT5/RBBP7/HDAC3/LYPLA2/VEGFA/TGFB1/NEK3/FRY/ABHD17B/ARID4A/MSL3/ING2/EP300/PPT1/SIRT3/RBBP4/LYPLA1/ARID4B/NIPBL/HDAC5/ELK4/HDAC7/SAP30/MTA3/SKI/SIRT1/HDAC6/SMARCAD1/CHD4/SIRT7/MAPT/MORF4L1/PRKAA2/TADA3/HDAC11/KDM1A/NOTUM/FNTA/HDAC8/PRKD1/SIRT6/PHF…	70
BP	GO:0031589	cell-substrate adhesion	39/1229	338/18493	0.000550479	0.0236054	0.0204593	ECM2/THBS1/ITGA5/BCL6/SERPINE1/FERMT2/LYVE1/ITGB5/JAM3/COL16A1/VAMP3/FBLN2/PDPN/COL1A1/FZD7/DOCK1/FBLN1/NRP1/BCAM/COL3A1/NID2/SGCE/EPHA3/TMEM8B/ID1/MINK1/WASHC2C/SDC4/PXN/FERMT1/ABL1/TNFRSF12A/SKAP1/CD63/RAB1A/DNM2/ADAMTS9/FER/MICALL2	39		BP	GO:0001738	morphogenesis of a polarized epithelium	61/7868	95/18493	1.63428e-05	0.000806626	0.000609839	INTU/AP2A1/FZD7/SFRP1/FZD5/WDR1/MED12/MLLT3/MAGI2/MKS1/LAMA5/GPC6/FZD1/MYO9A/AP2S1/TP63/ABL1/PRICKLE1/PFN1/SEC24B/AP2A2/FZD2/OPHN1/AP2B1/PRICKLE2/DAAM1/IFT20/ZNRF3/GPC3/CPLANE1/ARHGEF19/ARRB2/FZD4/DLG5/TCF15/RAC1/SFRP2/PARD6A/LAMA1/CAMSAP3/RPGRIP1L/FOXF1/MSN/BRSK2/ANKRD6/TRAF3IP1/RSPO3/DACT1/FZD3/DLG3/WNT9B/SAPCD2/DKK1/PAFAH1B1/ROR1/BRSK1/DVL2/TIAM1/CDC42/GPC4/FZD6	61
BP	GO:0097501	stress response to metal ion	6/1229	17/18493	0.000556944	0.0236054	0.0204593	SLC30A1/MT1X/MT1M/MT2A/MT1HL1/MT1H	6		BP	GO:0051017	actin filament bundle assembly	90/7868	151/18493	1.69603e-05	0.000830663	0.000628012	NF2/CD47/EVL/TESK1/SFRP1/ADD3/BBS4/ZYX/DPYSL3/ALMS1/RHOD/LIMA1/CLASP2/ARHGEF10L/SH3PXD2B/CLASP1/PHLDB2/SRF/MARCKS/ARHGAP28/ABL1/RHOF/MYOC/PLS3/CX3CL1/INPP5K/TNFAIP1/PFN1/FAM107A/ASAP3/SERPINF2/NRP1/ID1/AIF1L/SMAD3/PAK1/FSCN1/SRC/PIK3R1/RHOC/LCP1/FRMD7/KCTD13/MKKS/PRKN/LIMCH1/ARRB1/PPP1R9A/RAC1/LIMK1/TSC1/MTOR/BAIAP2L1/ITGB1BP1/PPM1E/EZR/EPS8/TMEFF2/CUL3/SYNPO2L/CTGF/PPFIA1/WAS/ADD1/NOX4/SHANK3/ME…	90
BP	GO:2000641	regulation of early endosome to late endosome transport	6/1229	17/18493	0.000556944	0.0236054	0.0204593	MAP2K1/MAPK1/DAB2/VPS11/EZR/DNAJC13	6		BP	GO:0061572	actin filament bundle organization	92/7868	155/18493	1.73478e-05	0.000843155	0.000637456	NF2/CD47/EVL/TESK1/SFRP1/ADD3/BBS4/ZYX/DPYSL3/ALMS1/RHOD/LIMA1/CLASP2/ARHGEF10L/SH3PXD2B/CLASP1/PHLDB2/SRF/MARCKS/ARHGAP28/ABL1/RHOF/MYOC/PLS3/CX3CL1/INPP5K/TNFAIP1/PFN1/FAM107A/ASAP3/SERPINF2/NRP1/ID1/AIF1L/SMAD3/PAK1/FSCN1/SRC/PIK3R1/RHOC/LCP1/FRMD7/KCTD13/MKKS/PRKN/LIMCH1/ARRB1/PPP1R9A/RAC1/LIMK1/TSC1/MTOR/BAIAP2L1/ITGB1BP1/PPM1E/EZR/EPS8/TMEFF2/CUL3/SYNPO2L/CTGF/PPFIA1/WAS/ADD1/NOX4/SHANK3/ME…	92
BP	GO:0070741	response to interleukin-6	9/1229	37/18493	0.00055953	0.0236054	0.0204593	STAT3/HAMP/IL6R/JAK1/PTGIS/PHB/IL6ST/PID1/FER	9		BP	GO:0006473	protein acetylation	114/7868	199/18493	1.83218e-05	0.000883752	0.000668148	NAA10/SNCA/GATA2/POR/BRPF3/EPC1/NCOA3/APBB1/WDR5/ING4/KMT2A/POLE3/EHHADH/MBD3/HCFC1/TAF1/MBIP/NAP1L2/BRD7/USP22/ZMPSTE24/ATF2/MSL1/BRCA1/MCRS1/RPS6KA4/EID1/TAOK1/TERF2IP/EPC2/BAZ1A/TAF6L/NOC2L/ARNTL/CRTC2/LDB1/MAP3K7/WBP2/KLF15/JADE3/NAA50/TAF9B/PCGF2/NAA15/DMAP1/MEAF6/KAT7/GTF2B/BAG6/SPI1/NAA20/LEF1/MUC1/ZNF451/TGFB1/ARRB1/BEND3/YEATS2/ELP3/RUVBL2/TRIM16/MSL3/JADE1/OGT/TADA2B/PIH1D1/EP300/BRPF1/…	114
BP	GO:0071276	cellular response to cadmium ion	9/1229	37/18493	0.00055953	0.0236054	0.0204593	MT1X/MT1M/MT2A/GSN/MAPK1/CHUK/MT1HL1/AKR1C3/MT1H	9		BP	GO:0031668	cellular response to extracellular stimulus	143/7868	258/18493	1.87337e-05	0.000896821	0.00067803	PTN/EIF4G1/AQP3/ATG14/SFRP1/NAMPT/SESN3/EIF2AK2/P2RY2/SH3GLB1/SLC2A1/RYR3/MIOS/TNKS/IMPACT/JUN/CLEC16A/TAF1/GLRX2/HSF1/SRF/PENK/SLC38A2/RRAGB/LRRK2/PIM1/GDAP1/GAS2L1/MAPK8/P2RX7/PPM1D/SREBF1/MAP1LC3A/KLF10/CADPS2/AXL/PPP1R9B/GLUL/CDKN1A/MYBBP1A/CYBB/FAM107A/GABARAPL2/SEH1L/KANK2/FNIP1/POSTN/HFE/FOSL1/OPA1/FADS1/RIPOR1/PICK1/VDR/PIK3R4/FYN/PTGS2/BMPR2/MARS/MYH13/EHMT2/WDR59/AVPR1A/HMOX1/USF1/DSC2/…	143
BP	GO:0006112	energy reserve metabolic process	15/1229	87/18493	0.000568262	0.0237373	0.0205736	IRS2/PPP1R3C/UGP2/MYC/GCGR/PPP1CA/GFPT1/GYG1/GBE1/IL6ST/PID1/ADGRF5/GFPT2/GNMT/MTOR	15		BP	GO:0048872	homeostasis of number of cells	138/7868	248/18493	1.99673e-05	0.000948745	0.000717286	BCL6/WDR48/STAT3/SOX6/BMP4/GATA2/FCER1G/SPNS2/HIF1A/MFHAS1/KRAS/SLC40A1/JAM3/KIT/GPR174/HMGB2/ATP5IF1/PRDX1/PKN1/PIK3CB/ADGRF5/BAP1/ZBTB7A/JMJD6/JAK2/SRF/HIPK2/KLF13/FADD/CEBPG/ABL1/CD74/P2RX7/NOS3/G6PD/SLC39A3/AXL/SH2B2/LDB1/B2M/ADA/F2R/SMO/BCL2L11/STAT1/BAX/NCKAP1L/HCLS1/SPI1/TMEM14C/ANKRD54/P4HTM/GIGYF2/MEF2C/ALAS2/NCSTN/MIR222/VEGFA/SASH3/CCR4/ASXL1/BAK1/TGFB1/TNFAIP3/RPS24/TNFRSF13C/HMOX1/AR…	138
BP	GO:0042692	muscle cell differentiation	42/1229	373/18493	0.000571117	0.0237373	0.0205736	FLNC/MYH10/NPPA/PLEKHO1/ANKRD2/MYH6/SPAG9/MYOF/EDNRB/KIT/IFRD1/FHOD3/ATP2A2/HAMP/FZD7/PDLIM5/NRAP/MYOZ1/KLHL41/CBY1/HDAC9/CFLAR/SORT1/MED28/CACNA2D2/HNRNPU/NEBL/BHLHE41/BMP10/FLOT1/ANK2/XBP1/SMYD3/KRT8/HEY1/CHUK/ABL1/MTOR/RGS4/CTNNA1/UCHL1/RAMP2	42		BP	GO:0009100	glycoprotein metabolic process	208/7868	394/18493	2.23956e-05	0.00105624	0.000798559	PHLDA1/ST6GALNAC3/ADAMTS9/EXT1/ALG3/GALNT11/HS6ST1/ST3GAL1/TRAK1/SULF1/NGLY1/RAMP1/PORCN/HIF1A/SLC35C1/B4GALT3/EDEM2/MPDU1/OGA/GFPT2/GBGT1/COG7/GALNT15/HEXA/TET1/DPM1/ST3GAL2/UBE2J1/A4GALT/RPN1/POGLUT1/TMEM115/TMEM165/NECAB1/POMT2/GOLPH3/PLCB1/B4GALT5/NPC1/CSPG4/ITM2B/LARGE1/PMM2/TRIP11/B3GNT7/MANBA/ST3GAL5/EXTL1/MFNG/CTNNB1/PLOD3/IDS/NUS1/PCSK6/GXYLT2/DPY19L2P1/RNF139/ABCA7/DPM2/PTX3/DOLPP1/AMFR…	208
BP	GO:0042168	heme metabolic process	8/1229	30/18493	0.00058246	0.0240307	0.0208279	HMOX2/BDH2/ATP5IF1/IREB2/COX15/ALAS2/HMBS/UROD	8		BP	GO:0071902	positive regulation of protein serine/threonine kinase activity	174/7868	323/18493	2.3548e-05	0.00110243	0.000833477	PDE5A/NRK/CCND1/C1QTNF2/MAP3K6/SNCA/BMP4/CCND2/MAP2K1/TRAF7/MAPKAPK2/PLCE1/MDFIC/EIF2AK2/KRAS/DUSP7/FZD5/IRAK1/MAPK10/FPR1/FRS2/FGF1/PDGFC/PDGFRB/KIT/PEA15/RAF1/KIDINS220/PKN1/PIK3CB/AKAP13/JAK2/NRG1/ADAM9/TAB2/LRRK2/CCND3/TAOK1/GHR/PDGFD/MAP3K9/CSPG4/SYAP1/CD74/NGF/P2RX7/RAPGEF1/MAGED1/HTR2A/GADD45A/CXCR4/RIPK2/MAP3K7/IKBKG/DDX3X/HTR2B/RASGRP1/HRAS/F2R/DBF4B/MNAT1/ROBO1/DAXX/ERBB2/MAP2K2/GRM1/C5…	174
BP	GO:0071478	cellular response to radiation	25/1229	186/18493	0.00060463	0.0247633	0.0214628	ATF4/CDKN1A/BCL2L1/NAMPT/CRY2/MFAP4/XPC/MYC/HAMP/RAD1/POLE3/BLM/CRYAB/IMPACT/HYAL2/CRY1/GNB1/DDB2/HIST3H2A/XPA/USP47/OPN3/TANK/H2AFX/DNM2	25		BP	GO:0051056	regulation of small GTPase mediated signal transduction	173/7868	321/18493	2.40025e-05	0.0011155	0.000843361	ARHGAP1/BCL6/PREX2/LPAR4/CCDC125/GARNL3/AMOT/NF1/TIMP2/MAPKAP1/ADGRG1/TRIP10/ARHGAP31/PLCE1/PREX1/KRAS/FLOT1/RHOD/DENND4B/FAM13A/PDGFRB/ARHGDIA/GPR174/RAF1/RHOG/ARHGEF28/ARHGEF10L/CGNL1/ITGA3/AKAP13/ARHGEF17/NRG1/OCRL/RHOBTB1/GBF1/MYO9A/ARHGEF9/ARHGAP28/ECT2/ARHGAP12/ABL1/SCAI/RHOF/NGF/RAPGEF1/MYOC/RASA1/MCF2L2/SLIT2/TNFAIP1/SH2B2/CHN1/RHOBTB2/ARHGAP23/ARHGEF6/RASGRP1/HRAS/F2R/FBXO8/DGKI/SIPA1L1/…	173
BP	GO:0046128	purine ribonucleoside metabolic process	13/1229	70/18493	0.000628267	0.025545	0.0221403	AMD1/DLG1/PNP/NME1/NME4/AHCY/ADA2/PEMT/NME6/ENPP4/MTRR/DGUOK/GNMT	13		BP	GO:0000209	protein polyubiquitination	142/7868	257/18493	2.47347e-05	0.0011412	0.000862789	TTC3/NHLRC3/DZIP3/RNF41/RNF126/RNF168/HERC6/HERC5/WSB1/FBXL20/MYLIP/CDC26/CHFR/ZNF738/RNF167/TNKS/RNF31/TAF1/UBE2H/RNF20/BRCA1/THOP1/RNF146/UBE2S/MARCH5/RNF165/ANAPC4/KLHL42/DYSF/LNPEP/UBE2J2/UBE3C/WWP1/ANKIB1/ANAPC11/TRIM3/FBXO32/RNF6/FBXW8/RNF144B/RNF26/UBR2/UBE2T/AMFR/MARCH7/HECTD1/TRIM2/RLIM/NOD2/UBE2V1/UBE2D2/ZNRF1/CCNF/FBXO40/UBE2L3/SHARPIN/NEDD4L/RNF40/RNF19A/FBXO21/PRKN/TNFAIP3/KLHL3/DDB2…	142
BP	GO:0001819	positive regulation of cytokine production	46/1229	422/18493	0.00065069	0.026089	0.0226118	LUM/IL1RL1/ATF4/THBS1/CEBPG/TSPAN6/HSPD1/SERPINE1/NLRX1/HMGB2/EIF2AK3/HSPB1/DDX21/PDE4D/HLA-DPB1/HLA-DPA1/IL6R/RIOK3/NLRP1/SULF1/HLA-E/DDX3X/MAP3K7/HYAL2/CEBPB/HEG1/CD74/MALT1/ZNF580/FLOT1/IL6ST/PLCG2/XBP1/IRF5/IL36A/CHUK/IL1R1/POLR3D/RIPK1/FERMT1/IL33/ABL1/LPL/TUSC2/F2R/CCL1	46		BP	GO:0034470	ncRNA processing	199/7868	376/18493	2.72932e-05	0.00125019	0.000945187	BOP1/NOP2/DUS1L/USB1/IMP4/ELP1/TRUB1/DDX17/FTSJ1/INTS2/RRP36/TARBP1/RPS2/BYSL/AGO2/DPH3/RTRAF/PRKRA/ELP2/DDX21/POP7/NOL6/DHX37/PUS10/ELP4/TRMT5/SEPHS2/ELAC1/PES1/TRMU/INTS12/ISG20L2/RRS1/WDR4/NHP2/PDCD11/SMAD1/INTS11/TPRKB/PARN/GTF2H5/NOP10/NOP14/CTU2/HEATR1/DDX49/RPS7/MRTO4/RRP9/XRN2/WDR46/TARBP2/SRRT/WDR74/DUS2/SART1/RRP1/PUSL1/LSM6/TSEN54/EXOSC4/DUS3L/SMAD3/ANKRD16/RPL7A/TRMT1/DDX52/CDKAL1/PA2…	199
BP	GO:0002478	antigen processing and presentation of exogenous peptide antigen	19/1229	126/18493	0.000650945	0.026089	0.0226118	CTSF/ITGB5/TAPBP/VAMP3/HLA-DPB1/HLA-DPA1/HLA-A/HLA-E/HLA-DMB/CD74/SEC23A/SEC31A/DYNC1I2/LNPEP/KIF3C/CHUK/KIF22/RAB7A/DNM2	19		BP	GO:0051052	regulation of DNA metabolic process	216/7868	412/18493	2.81457e-05	0.00128003	0.000967747	SMOC2/ACVRL1/BCL6/WIZ/CDK2/ATM/CCT2/RNF168/SLF2/MSH3/KPNA2/MBD2/MSH2/POLH/APBB1/MPHOSPH8/USP51/PDGFRB/KMT2A/DNMT1/IL10/ZRANB3/TNKS/MBD3/TINF2/SETMAR/SMCHD1/JUN/TET1/NPAS2/SMC1A/MAD2L2/HSF1/CYREN/ZMPSTE24/BLM/BRCA1/NBN/TSPYL2/APLF/SMARCAL1/PARM1/TERF2IP/CEBPG/H1F0/CCT7/DONSON/NDFIP1/TCP1/HIST1H1C/MRNIP/PRKCD/OTUD4/CCT6A/TIGAR/PARP3/E2F8/TNFAIP1/FBXO5/FAM129B/HIST1H1E/NPPC/ZNF91/ZNF365/PARN/AXIN2/H…	216
BP	GO:0071867	response to monoamine	9/1229	38/18493	0.000690453	0.0272826	0.0236464	ATF4/PDE4D/PENK/APLP1/GNB1/MAPK1/ID1/ABL1/DNM2	9		BP	GO:0046834	lipid phosphorylation	76/7868	125/18493	2.86032e-05	0.00128251	0.000969626	FRS2/FGF1/PDGFRB/KIT/PIK3C2A/PIP5K1C/PIK3CB/IMPA2/NRG1/TMEM150A/CERK/SOCS2/EFR3A/GAB1/FGF7/DGKE/DGKI/PIK3R3/ERBB2/FGFR4/SPHK1/IP6K2/PIP4K2B/DGKD/FYN/SRC/PIK3R1/SOCS6/DGKA/SOCS5/FGF5/PIK3R5/IRS2/GRB2/ERBB3/PDGFB/VAV1/TRAT1/PIK3AP1/DGKB/SOCS3/SPHK2/PI4KA/EFR3B/TTC7B/PIK3C3/FGFR2/AGK/PIK3CA/ESR1/FGF9/BPNT1/EREG/PIK3C2B/FAM126A/IP6K1/FGF10/PI4K2A/HBEGF/FGF20/MET/PIK3R6/TTC7A/IMPAD1/ERBB4/PI4K2B/INPP1…	76
BP	GO:0071869	response to catecholamine	9/1229	38/18493	0.000690453	0.0272826	0.0236464	ATF4/PDE4D/PENK/APLP1/GNB1/MAPK1/ID1/ABL1/DNM2	9		BP	GO:0071482	cellular response to light stimulus	76/7868	125/18493	2.86032e-05	0.00128251	0.000969626	PTN/MFAP4/MME/TENT2/CAMKMT/POLH/OPN3/RHNO1/IMPACT/RHBDD1/FMR1/TAF1/NFATC4/GPR52/CRY2/TP53INP1/TRIAP1/GUCA1C/PPEF1/NOC2L/CDKN1A/NMT1/POLK/CRY1/XPC/POLD1/USP47/BAX/COPS9/RGR/PIK3R1/ERCC1/PTGS2/BAK1/INO80/MYC/DDB2/RUVBL2/ZBTB1/GRK4/EP300/PDE6A/EIF2S1/STK11/OPN1SW/ERCC4/METAP1/CRIP1/GEN1/YY1/MDM2/SIRT1/ST20/DDB1/CHEK1/TP53/METTL3/HYAL2/HYAL1/GUCA1B/C9orf116/XPA/CARD16/CNGA1/ATF4/KDM1A/CNGB1/GNAT1/CDC…	76
BP	GO:0051701	interaction with host	27/1229	209/18493	0.000698549	0.027309	0.0236693	FCN3/SLC22A5/BCL2L1/IFIT1/ITGA5/PVR/HIPK2/ITGB5/EXOC7/PTX3/CD55/SLC20A2/HYAL2/THOC5/TRIM27/KPNA2/CD74/SCARB2/EPHA2/GSN/IFITM2/IFITM3/CAV1/TRIM28/SLC1A5/RAB7A/TUSC2	27		BP	GO:0090670	RNA localization to Cajal body	17/7868	19/18493	2.98005e-05	0.00129959	0.000982534	CCT2/CCT7/TCP1/CCT6A/NHP2/PARN/NOP10/CCT5/SHQ1/CCT3/WRAP53/DCP2/RUVBL2/CCT8/CCT4/DKC1/RUVBL1	17
BP	GO:0006541	glutamine metabolic process	7/1229	24/18493	0.000714075	0.027309	0.0236693	GLUL/ASNS/NIT2/ALDH5A1/GFPT1/GLS/GFPT2	7		BP	GO:0090671	telomerase RNA localization to Cajal body	17/7868	19/18493	2.98005e-05	0.00129959	0.000982534	CCT2/CCT7/TCP1/CCT6A/NHP2/PARN/NOP10/CCT5/SHQ1/CCT3/WRAP53/DCP2/RUVBL2/CCT8/CCT4/DKC1/RUVBL1	17
BP	GO:0007004	telomere maintenance via telomerase	13/1229	71/18493	0.000723087	0.027309	0.0236693	HSP90AA1/CCT2/CCT5/CCT7/GNL3L/CCT3/HSP90AB1/CCT4/MAPK1/HNRNPU/NHP2/CCT6A/HNRNPA1	13		BP	GO:0090672	telomerase RNA localization	17/7868	19/18493	2.98005e-05	0.00129959	0.000982534	CCT2/CCT7/TCP1/CCT6A/NHP2/PARN/NOP10/CCT5/SHQ1/CCT3/WRAP53/DCP2/RUVBL2/CCT8/CCT4/DKC1/RUVBL1	17
BP	GO:0051258	protein polymerization	33/1229	275/18493	0.000723787	0.027309	0.0236693	ADD3/HSP90AA1/EVL/DLG1/FKBP4/TPPP3/TUBG1/COBL/ARPC5L/MID1IP1/FHOD3/RHOBTB1/RHOBTB2/TRIM27/MX1/UBE2S/CDC42EP4/DIAPH1/GSN/RANGRF/MSRB1/IQGAP2/SPTAN1/PRUNE1/WASHC2C/CETN3/MSRB2/CLIP1/ABL1/MTOR/MAPRE1/FER/MICALL2	33		BP	GO:0090685	RNA localization to nucleus	17/7868	19/18493	2.98005e-05	0.00129959	0.000982534	CCT2/CCT7/TCP1/CCT6A/NHP2/PARN/NOP10/CCT5/SHQ1/CCT3/WRAP53/DCP2/RUVBL2/CCT8/CCT4/DKC1/RUVBL1	17
BP	GO:1903362	regulation of cellular protein catabolic process	30/1229	242/18493	0.00072794	0.027309	0.0236693	HSP90AA1/RGN/HIPK2/CLEC16A/ATRAID/ATP5IF1/VPS35/BAG2/UBE2G2/HSP90AB1/RNF144A/CDK5RAP3/OS9/RPS7/LAPTM4B/PSME3/DAB2/RNF19A/CAV1/DET1/VPS11/DERL2/IL33/EZR/RNF14/PSMC3/DVL1/DNAJB2/ARAF/UFL1	30		BP	GO:0008630	intrinsic apoptotic signaling pathway in response to DNA damage	64/7868	102/18493	3.01035e-05	0.00130387	0.000985773	BID/BCL2L1/ATM/MSH2/CXCL12/NACC2/MOAP1/NFATC4/BCL3/BRCA1/HIPK2/TNFRSF1A/CLU/TP63/ABL1/CD74/TRIAP1/PIAS4/TAF9B/BCL2L11/USP47/BAX/MARCH7/BAG6/MAEL/FBH1/PIK3R1/EPHA2/MUC1/BAK1/HTRA2/HMOX1/BCL2L12/MSH6/ACKR3/SFRP2/ING2/TNFRSF1B/EP300/RPS27L/CDKN2D/ZNF385A/AEN/TRIM32/CRIP1/CIDEB/PYCARD/BAD/TMEM109/SIRT1/SHISA5/TP53/CHEK2/CDIP1/XPA/IFI16/KDM1A/MCL1/DYRK2/TP73/HNRNPK/HIPK1/BCL2L10/HIC1	64
BP	GO:0002474	antigen processing and presentation of peptide antigen via MHC class I	10/1229	46/18493	0.000730469	0.027309	0.0236693	ITGB5/TAPBP/VAMP3/HLA-A/HLA-E/SEC23A/SEC31A/LNPEP/TAPBPL/CHUK	10		BP	GO:0043393	regulation of protein binding	122/7868	217/18493	3.1406e-05	0.00135109	0.00102148	ACE/IFIT2/MARK3/BMP4/CARM1/ADAM15/CRBN/HIP1R/FLOT1/APP/IL10/TAF1/NFATC4/PPP1CA/GAS8/DERL1/HSF1/NRG1/HIPK2/LRRK2/DZIP1/ABL1/SYAP1/MAPK8/IFIT1/SORL1/PRKCD/ACTB/RIPK2/B2M/BAG2/MFNG/NRP1/ID1/XIRP1/BAX/HFE/UBASH3B/AMFR/MEN1/NKX3-1/RAPGEF2/CTNNBIP1/EPB41/FKBP1A/MEF2C/SRC/LEF1/FRMD7/PRKN/PPP2CB/BAK1/TCF7L2/CFHR1/AURKA/ARRB1/ARRB2/RUVBL2/ANXA2P2/CDON/PPARA/MARK2/SPPL3/PRMT7/GPSM1/PDGFB/ANXA2/EP300/ITGB1B…	122
BP	GO:0006984	ER-nucleus signaling pathway	10/1229	46/18493	0.000730469	0.027309	0.0236693	ATF4/ASNS/EIF2AK3/ATP2A2/ERLIN2/HSP90B1/ATF3/WFS1/XBP1/PTPN1	10		BP	GO:0016049	cell growth	250/7868	485/18493	3.25796e-05	0.00139218	0.00105254	FRZB/HTRA1/LTBP4/SEMA4B/EIF4G1/ACVRL1/BCL6/SEMA6B/SMARCA2/SEMA3F/SFRP1/PRMT2/GSK3A/PLCE1/CDKL3/ADAM15/CD38/S100A9/MEG3/EI24/CXCL12/APBB1/KIAA1109/APP/IL17RB/ATAD3A/SPG11/IMPACT/MIR208A/WASF1/GJA1/NIN/TGFBR2/RGS4/MAD2L2/CDKN1B/SEMA3D/BAP1/AKAP13/IGFBP4/COBL/SRF/SERTAD3/CHPT1/N6AMT1/IGFBP5/TSPYL2/SYT17/SOCS2/CDKN2AIP/TTL/ABL1/NANOS1/NGF/KAZALD1/AGTR2/BLZF1/SLIT3/S100A8/SLIT2/SMARCA4/G6PD/NDN/PPP1R9…	250
BP	GO:0051170	import into nucleus	24/1229	178/18493	0.00073581	0.027309	0.0236693	SNRPB/BAG3/IPO7/BCL6/STAT3/IPO5/NOLC1/HYAL2/MDFIC/HSP90AB1/BACH2/KPNA2/NUP88/SNUPN/IPO4/MAPK1/SNRPD1/PKIG/SNRPG/TRIM28/HNRNPA1/FERMT1/AKR1C3/NXT1	24		BP	GO:0043254	regulation of protein complex assembly	234/7868	451/18493	3.30977e-05	0.00139817	0.00105707	EIF4G1/BID/ATM/SPTAN1/PRRT2/SLF2/SNCA/CDC42EP4/EVL/ADD3/BBS4/RICTOR/BBS10/TOGARAM1/EIF2AK2/PREX1/CRBN/SH3GLB1/ANKRD27/HIP1R/VASP/NCKAP1/VPS41/NCLN/PRKCE/IMPACT/RAF1/FBLIM1/WASF1/JUN/HCFC1/NIN/PFN4/TAF1/CLASP1/CLIP1/SRF/RHOBTB1/SENP6/STXBP6/CLU/ARHGAP28/SPTBN1/ANKRA2/UNC13B/FES/CCL11/TMSB4Y/CDC42EP2/ARPC5L/ABL1/TPPP3/ARPC1B/GBP5/HCK/SORL1/RASA1/FMN1/SEC23A/PRKCD/SLIT2/FKBP4/CDC42EP1/WHAMM/NR1H2/CR…	234
BP	GO:0002183	cytoplasmic translational initiation	8/1229	31/18493	0.000739792	0.027309	0.0236693	EIF3I/EIF3B/EIF5/EIF4EBP1/EIF4G1/EIF3L/EIF2D/MTOR	8		BP	GO:0032259	methylation	190/7868	358/18493	3.31591e-05	0.00139817	0.00105707	PRDM5/NOP2/CAMKMT/CARM1/ECE2/PRMT2/MBD2/GNMT/ZC3H13/METTL7B/METTL14/METTL22/PRDM1/BRD4/HEMK1/METTL24/FTSJ1/PIWIL4/WDR5/MPHOSPH8/SNRPB/KMT2A/DNMT1/TARBP1/MTA2/MBD3/SETMAR/METTL25/SETD1A/TET1/DOT1L/GSPT1/RNF20/ICMT/ZMPSTE24/BRCA1/N6AMT1/MTRR/KMT2B/GATAD2A/TRMT5/EEF1AKMT2/ETF1/VIRMA/PPM1D/HIST1H1C/EZH1/WDR4/ZCCHC4/LRTOMT/TDRD1/CIAPIN1/FAM129B/HIST1H1E/PCMTD2/KMT5A/AHCY/SMYD3/COMTD1/PRDM4/RLF/RAB3D/K…	190
BP	GO:0051085	chaperone cofactor-dependent protein refolding	8/1229	31/18493	0.000739792	0.027309	0.0236693	DNAJB1/HSPE1/HSPH1/DNAJB5/CD74/HSPA2/HSPA9/HSPA6	8		BP	GO:1990173	protein localization to nucleoplasm	12/7868	12/18493	3.50098e-05	0.00146649	0.00110872	CCT2/CCT7/TCP1/CCT6A/CCT5/CCT3/WRAP53/CCT8/TBRG1/NOP53/CCT4/DKC1	12
BP	GO:0071900	regulation of protein serine/threonine kinase activity	52/1229	496/18493	0.000745576	0.0273427	0.0236984	MAGED1/MAP2K1/CDKN1A/THBS1/IPO7/FGF1/PDGFD/CHORDC1/SPAG9/MAP3K6/ROBO1/PDGFC/HSPB1/IPO5/GPS2/KIT/CCNG2/BLM/CCNG1/DDX3X/GADD45B/MAP3K7/HYAL2/MDFIC/UBC/PLCE1/HSP90AB1/CDK5RAP3/CD74/GTPBP4/SHC1/PEA15/DUSP5/HGS/MAPK1/CCNA2/PKIG/CAV1/PTPN1/BCCIP/CCNI/GRM1/RIPK1/ABL1/HERC5/RGS4/RGS3/TESK1/F2R/DNAJA1/UCHL1/RAF1	52		BP	GO:0006304	DNA modification	69/7868	112/18493	3.58444e-05	0.00149164	0.00112774	MBD2/HEMK1/PIWIL4/MPHOSPH8/KMT2A/DNMT1/FTO/MTA2/MBD3/TET1/ZMPSTE24/BRCA1/N6AMT1/MTRR/GATAD2A/PPM1D/OTUD4/TDRD1/FAM129B/APOBEC3C/APOBEC3G/RLF/DMAP1/UNG/USP7/EXOSC4/MAEL/SPI1/MGMT/GNAS/PICK1/ATF7IP/TDRKH/TRIM28/KDM1B/TET3/EHMT2/MYC/APOBEC3D/BEND3/DNMT3B/PRMT7/CTCFL/APOBEC2/ATRX/APEX1/APOBEC3F/TET2/MOV10L1/GRHL2/PIK3CA/KMT2E/STPG4/TDRD9/EZH2/ASCC2/WT1/METTL4/TDG/SMUG1/FOS/ALKBH5/APOBEC3H/PRMT5/MIS18…	69
BP	GO:0097193	intrinsic apoptotic signaling pathway	34/1229	287/18493	0.000762553	0.0277791	0.0240767	ATF4/CDKN1A/BCL2L1/ANKRD2/CXCL12/NKX3-1/HIPK2/EIF2AK3/HSPB1/IVNS1ABP/YBX3/HYOU1/CREB3/DDX3X/CUL1/ITPR1/CEBPB/MCL1/MOAP1/CD74/EPHA2/RPS7/XPA/USP47/RPS27L/WFS1/CAV1/XBP1/PTPN1/CIDEB/ABL1/S100A9/DNAJA1/CHAC1	34		BP	GO:0030198	extracellular matrix organization	185/7868	348/18493	3.68911e-05	0.00152523	0.00115313	SMOC2/ECM2/FURIN/LUM/HTRA1/TLL2/ADAMTS9/MFAP4/NID1/LAMA4/NF1/ANTXR1/CD47/CTSK/TIMP2/SULF1/VIPAS39/DPT/ADAMTS4/COL24A1/ADAM15/CRISPLD2/FLOT1/JAM2/APP/MMP16/ITGA7/JAM3/CMA1/HAPLN1/COL15A1/TIMP1/FMOD/PLOD1/CLASP2/SH3PXD2B/AGRN/ITGA5/CLASP1/LAMA5/BCL3/ITGA3/PHLDB2/CREB3L1/TNFRSF1A/FLRT2/ICAM2/SERPINE1/ABL1/THSD4/DAG1/KAZALD1/ITGAL/FERMT1/ABI3BP/COL16A1/KDR/COL4A5/COL12A1/CCDC80/LAMB2/RECK/FAP/EFEMP2/…	185
BP	GO:0016054	organic acid catabolic process	32/1229	265/18493	0.000776849	0.0277791	0.0240767	GLUL/HMGCL/AASS/IRS2/BDH2/NOS3/PCYOX1L/CBS/LYVE1/ALDH5A1/TXN2/ABHD2/AHCY/CRYM/ABHD10/ACOX2/HYAL2/AMT/CRYL1/GSTZ1/GLS/GNPDA1/PEX7/QPRT/MTRR/HDC/DDAH2/MCAT/MPST/MTOR/LPIN1/ASPA	32		BP	GO:1905897	regulation of response to endoplasmic reticulum stress	51/7868	78/18493	3.86358e-05	0.00158129	0.00119551	EDEM2/CREB3/UBE2J1/CREB3L1/CLU/LRRK2/PPP1R15A/ATXN3/HYOU1/ATF6B/BCL2L11/BAX/BAG6/OPA1/PIK3R1/OS9/PRKN/ERLEC1/SVIP/BAK1/NCK2/SELENOS/GRINA/RACK1/PPP1R15B/EDEM1/PTPN1/SYVN1/YOD1/DDIT3/XBP1/BRSK2/MANF/ATF6/NFE2L2/USP19/TXNDC12/SIRT1/UBQLN2/DAB2IP/HERPUD1/WFS1/ERN1/BFAR/FICD/UBE2G2/DERL2/SERINC3/UBQLN1/BCAP31/ERP29	51
BP	GO:0046395	carboxylic acid catabolic process	32/1229	265/18493	0.000776849	0.0277791	0.0240767	GLUL/HMGCL/AASS/IRS2/BDH2/NOS3/PCYOX1L/CBS/LYVE1/ALDH5A1/TXN2/ABHD2/AHCY/CRYM/ABHD10/ACOX2/HYAL2/AMT/CRYL1/GSTZ1/GLS/GNPDA1/PEX7/QPRT/MTRR/HDC/DDAH2/MCAT/MPST/MTOR/LPIN1/ASPA	32		BP	GO:1901214	regulation of neuron death	160/7868	296/18493	3.87437e-05	0.00158129	0.00119551	EIF4G1/ELK1/STAT3/BCL2L1/ATM/NF1/SNCA/EGLN1/HIF1A/KRAS/MSH2/CCL5/ATP13A2/NSMF/CX3CR1/IL10/MDK/JUN/CHMP4B/HSF1/AKT1S1/JAK2/FZD1/ATF2/HIPK2/CLU/CEBPB/LRRK2/EGR1/ABL1/CRLF1/RETREG1/NGF/SORL1/NTRK2/RASA1/G6PD/TIGAR/CX3CL1/AXL/CHL1/NRBP2/HYOU1/PRNP/IKBKG/GPNMB/HRAS/F2R/GCLM/NQO1/ZPR1/CCL2/CTNNB1/PARP2/BCL2L11/NRP1/SIGMAR1/DAXX/CLCF1/BAX/BHLHB9/VPS35/C5AR1/ITGB2/AP2B1/TRIM2/CD200/AIMP2/FYN/DNAJC5/MEF2C…	160
BP	GO:0009063	cellular amino acid catabolic process	18/1229	118/18493	0.000777281	0.0277791	0.0240767	GLUL/HMGCL/AASS/NOS3/PCYOX1L/CBS/ALDH5A1/TXN2/AHCY/CRYM/AMT/GSTZ1/GLS/MTRR/HDC/DDAH2/MPST/ASPA	18		BP	GO:0031647	regulation of protein stability	145/7868	265/18493	3.94772e-05	0.00160096	0.00121039	WIZ/NF2/CCT2/USP4/SNCA/TNIP2/TSPAN1/MYLIP/KRAS/SH3GLB1/HIP1R/FLOT1/ATP1B2/CHFR/ATP1B3/COG7/NCLN/HCFC1/TAF1/USP40/PRKRA/DERL1/CLU/PER3/CDKN2AIP/CCT7/TCP1/FLOT2/SREBF1/PRKCD/CCT6A/MDM4/CRYAB/CDKN1A/BAG2/PRNP/GSN/PFN1/FAM107A/VPS11/TMEM88/ASPH/SMO/ATP1B1/PEX19/ANK2/TAF9B/RPS7/RAD23A/ID1/NAA15/USP47/PINX1/RNF139/VPS35/DPM2/USP7/CCT5/MARCH7/BAG6/SMAD3/CRTAP/SRC/PIK3R1/CREBL2/USP2/ISOC2/CCT3/PYHIN1/HDA…	145
BP	GO:0042274	ribosomal small subunit biogenesis	12/1229	63/18493	0.000794372	0.0280329	0.0242966	RRS1/RPS5/RIOK3/BYSL/RPS16/RPS7/RPS27L/RPS6/NGDN/WDR46/PWP2/UTP3	12		BP	GO:0006892	post-Golgi vesicle-mediated transport	61/7868	97/18493	4.15696e-05	0.00166981	0.00126244	DOP1A/AP2A1/AP3D1/KIF13A/VPS35L/BBS2/GOPC/SCAMP2/PKDCC/GBF1/GOLPH3/STXBP6/SPTBN1/VPS52/CCDC91/RABIF/SORL1/EXOC6B/BLZF1/EHD3/STEAP2/SCAMP1/GOSR2/GAK/VPS13C/COMMD1/MON2/SNAP23/VAMP3/EXOC4/EXOC2/VTI1B/CCDC93/CNST/RACK1/CSK/VAMP7/RP2/AMN/EXOC1/LYPLA1/KRT18/SORT1/VAMP5/EPS15/TRIM23/GOLGA4/MACF1/OSBPL5/GOLPH3L/SCAMP3/VAMP2/NSF/AP1G1/KLHL20/SCFD1/WIPI1/LLGL1/OPTN/AP4M1/DOP1B	61
BP	GO:0046686	response to cadmium ion	12/1229	63/18493	0.000794372	0.0280329	0.0242966	SLC30A1/MT1X/MT1M/KIT/MT2A/GSN/MAPK1/CHUK/MT1HL1/AKR1C3/CAT/MT1H	12		BP	GO:0030522	intracellular receptor signaling pathway	156/7868	288/18493	4.16994e-05	0.00166981	0.00126244	RORA/DDX60/STAT3/NR3C1/CARM1/SFRP1/PRMT2/NR2F6/UFL1/DDX17/NCOA3/DDX58/IRAK1/ESRRA/ALDH1A2/MED12/MIR208A/RELA/MED14/TAF1/RXRG/TKFC/DDX54/RXRA/FAM120B/ZBTB7A/JAK2/BRCA1/CRY2/TAB2/AXIN1/PIM1/TP63/STARD10/TSPAN6/ZNF366/SREBF1/ARID1A/FKBP4/SMARCA4/NPLOC4/PDK3/RWDD1/PUM1/NR1H2/ARNTL/PIAS2/FOXP1/RIPK2/NR1D2/MAP3K7/MED17/WBP2/IKBKG/IFIH1/ALOX15B/RARA/CCNE1/CRY1/RNF6/CTNNB1/YWHAH/CRABP2/DAXX/HEYL/KANK2/RX…	156
BP	GO:0006888	ER to Golgi vesicle-mediated transport	27/1229	211/18493	0.000809203	0.0283778	0.0245955	AREG/COPZ2/CD59/GOSR2/CD55/HYOU1/CNIH4/ANK1/TMED5/MPPE1/SEC23A/SEC31A/RANGRF/DYNC1I2/DDHD2/SPTAN1/ANK2/KDELR3/BCAP29/COG2/USO1/TEX261/TRAPPC3/MCFD2/YKT6/RAB1A/COG4	27		BP	GO:0000075	cell cycle checkpoint	121/7868	216/18493	4.20711e-05	0.00167417	0.00126573	CCND1/THOC5/TPR/CDK2/BCL2L1/ATM/CARM1/E2F4/VPS4A/MSH2/PRCC/CHFR/RHNO1/PEA15/SETMAR/RAD1/MAD2L2/DOT1L/CDKN1B/BLM/ATF2/BRCA1/NBN/CDK5RAP3/TAOK1/WDR76/DONSON/SYF2/PCBP4/MRNIP/TRIAP1/GADD45A/E2F8/TOP2B/MDM4/CDKN1A/HRAS/CHMP4C/CRY1/ABRAXAS1/XPC/H2AFX/WNT9A/BAX/APC/TFDP2/NEK11/MAP3K20/DLG1/GIGYF2/INTS3/MUC1/STK33/TGFB1/AURKA/TIMELESS/WEE1/MSH6/PRPF19/TNKS1BP1/BABAM2/EP300/CNOT4/NDC80/FZR1/ARID3A/RPS27L…	121
BP	GO:0006469	negative regulation of protein kinase activity	28/1229	222/18493	0.000822041	0.0286489	0.0248305	CDKN1A/IPO7/CHORDC1/RGN/HSPB1/IPO5/GPS2/DNAJC3/WARS/GADD45B/HYAL2/TRIM27/CDK5RAP3/CAMK2N1/DUSP5/PKIG/CAV1/PTPN1/SMYD3/ADAR/ABL1/RGS4/RGS3/TESK1/WWTR1/DVL1/DNAJA1/UCHL1	28		BP	GO:0030010	establishment of cell polarity	77/7868	128/18493	4.29416e-05	0.00169388	0.00128064	FAM89B/RNF41/MARK3/AMOT/RICTOR/PARD3/FRMD4B/JAM3/PARD3B/CFL1/CLASP1/GBF1/MYO9A/GOLPH3/GPSM2/SDCCAG8/FERMT1/CENPA/FLOT2/MAP4/GSN/WDPCP/DOCK7/MARK4/RUFY3/BCAS3/KRIT1/OPHN1/WWC1/PAK1/FSCN1/FBF1/SCRIB/PRKCI/NEK3/TCF15/RACK1/MARK2/WEE1/HSP90AA1/KANK1/LAMA1/NDC80/CAMSAP3/MYH9/FRMD4A/STK11/ARF6/FOXF1/MSN/BRSK2/MAP1B/CYTH3/MCPH1/UST/NSFL1C/BCCIP/SAPCD2/FGF10/AMOTL1/SPRY2/ARFGEF1/PTK2B/SPDL1/PAFAH1B1/HSP9…	77
BP	GO:0006613	cotranslational protein targeting to membrane	17/1229	109/18493	0.000833126	0.028856	0.02501	SSR3/RPLP0/SEC61A1/RPS4Y1/RPS5/RPLP1/RPL14/RPL35/RPL9/RPS16/RPS7/RPS6/SRPRA/RPL6/RPL24/SRP19/SSR1	17		BP	GO:0061564	axon development	253/7868	493/18493	4.33672e-05	0.00169388	0.00128064	MATN2/SEMA4B/ANOS1/EXT1/MYH10/SEMA6B/MYOT/SPTAN1/PLXNB1/BOC/TRAK1/NECTIN1/MAP2K1/EFNB1/SEMA3F/EVL/EPHA3/CDKL3/RGMA/NREP/PARD3/FRS2/FLOT1/CXCL12/VASP/APBB1/APP/ARHGDIA/JAM3/SPG11/JUN/NIN/UCHL1/PIK3CB/SEMA3D/PLPPR4/JAK2/COBL/SRF/ZSWIM5/KIF3A/CNTN4/FLRT2/SPTBN1/CERS2/TTL/NRTN/NGFR/ABL1/LRP4/DAG1/NGF/NTRK2/PITPNA/SLIT3/RNF165/SLIT2/NDN/ZSWIM4/TOP2B/CXCR4/EFNA4/THY1/FAM129B/CHL1/GAB1/CHN1/LAMB2/SPTB/M…	253
BP	GO:1901998	toxin transport	9/1229	39/18493	0.000845326	0.0290989	0.0252206	CCT2/CCT5/CCT7/CCT3/DNM1/NRP1/RAB40B/CCT4/DNAJA1	9		BP	GO:0071276	cellular response to cadmium ion	28/7868	37/18493	4.34741e-05	0.00169388	0.00128064	CHUK/JUN/HSF1/MAPK8/MT1X/MT1A/GSN/CYBB/DAXX/ATP7A/MT2A/MT1B/MT1HL1/MT1G/MT1M/HMOX1/MT1DP/MT1H/AKT1/MAPK1/PPP5C/MT4/MMP9/AKR1C3/FOS/MT1F/SOD1/MAPK9	28
BP	GO:0006631	fatty acid metabolic process	41/1229	369/18493	0.00085925	0.0292493	0.0253509	ABHD5/FASN/POR/FADS3/IRS2/BDH2/RGN/PLA2G4C/CREM/MID1IP1/ALDH5A1/EPHX2/GGT5/ABHD2/HSD17B8/LTA4H/SLC27A6/ACOX2/HPGDS/SCD/CD74/SCARB2/PTGIS/CRYL1/GSTZ1/ERLIN2/ACSF2/PEX7/CAV1/AKR1C2/XBP1/PDK4/MCAT/ELOVL5/AKR1C3/MTOR/LPIN1/LPL/PLAA/ACSM3/ACSL4	41		BP	GO:0042770	signal transduction in response to DNA damage	78/7868	130/18493	4.36307e-05	0.00169388	0.00128064	BID/CDK2/ATM/PLA2R1/CARM1/E2F4/ING4/MAD2L2/CDKN1B/BCL3/ZMPSTE24/BRCA1/HIPK2/NBN/ABL1/CD74/PCBP4/PPM1D/TRIAP1/GADD45A/E2F8/MDM4/CDKN1A/KMT5A/ABRAXAS1/BAX/YJU2/TFDP2/MARCH7/SPRED2/PTTG1IP/PYHIN1/MUC1/STK33/AURKA/GRB2/BATF/DYRK3/PRPF19/TNKS1BP1/BABAM2/EP300/CNOT4/FZR1/ARID3A/ATRX/MYO6/RPS27L/ZNF385A/GEN1/SESN2/MDM2/RPS6KA6/CRADD/USP10/SIRT1/CHEK1/TP53/CDC5L/NDRG1/CDC14B/GML/CHEK2/BABAM1/KAT5/RGCC/CN…	78
BP	GO:1903844	regulation of cellular response to transforming growth factor beta stimulus	18/1229	119/18493	0.000860121	0.0292493	0.0253509	ASPN/HTRA1/THBS1/HIPK2/RASL11B/TGFBR3/TGFBR2/UBC/HSP90AB1/CITED2/CFLAR/PBLD/DAB2/CAV1/LTBP4/STRAP/FERMT1/DNM2	18		BP	GO:0008154	actin polymerization or depolymerization	116/7868	206/18493	4.41878e-05	0.00170511	0.00128913	PLEKHH2/SPTAN1/CDC42EP4/EVL/ADD3/BBS4/RICTOR/PREX1/HIP1R/CXCL12/WDR1/VASP/NCKAP1/PRKCE/LIMA1/WASF1/PFN4/CFL1/JAK2/COBL/RHOBTB1/ARHGAP28/SPTBN1/CCL11/TMSB4Y/CDC42EP2/ARPC5L/ARPC1B/HCK/RASA1/FMN1/PRKCD/SLIT2/CDC42EP1/WHAMM/SPTB/RHOBTB2/GSN/PFN1/FAM107A/LMOD2/MICALL2/ABI2/NCKAP1L/JMY/SEMA5A/CAP2/DLG1/HCLS1/ARPC3/PICK1/TTC17/DIAPH1/TMSB10/WIPF2/MKKS/FHOD3/LMOD3/TMOD2/CYFIP1/NCK2/PPP1R9A/ACTR3/TRIOBP/…	116
BP	GO:0001558	regulation of cell growth	45/1229	416/18493	0.000868854	0.0293545	0.0254421	HTRA1/FRZB/CDKN1A/NPPA/TSPYL2/BCL6/CXCL12/NDRG3/SLIT3/GJA1/IFRD1/HAMP/PAFAH1B1/EIF4G1/N6AMT1/KAZALD1/CRYAB/FHL1/DDX3X/HYAL2/PLCE1/SMARCA4/EXOSC4/CLSTN1/NRP1/MEG3/RTN4/PHB/OSGIN2/USP47/BMP10/DCBLD2/NME6/LTBP4/DERL2/DPYSL2/ABL1/TNFRSF12A/MTOR/RGS4/S100A9/PPT1/DNAJB2/PLAA/DNM2	45		BP	GO:0031503	protein-containing complex localization	152/7868	280/18493	4.48103e-05	0.00171872	0.00129941	THOC5/TPR/ATM/AGFG1/AP3D1/ICK/IFT80/SRSF5/IFT43/MIOS/NACC2/RPGR/THOC6/DYNC2LI1/DDX39A/DNM3/GPC6/NOL6/RAP1A/KIF3A/STXBP6/DYNC2H1/BBS12/YTHDC1/STX7/NUP205/DAG1/ZNF593/IFT27/FIP1L1/RRS1/NUP88/NSG1/MAGOHB/FKBP4/CLUAP1/IFT172/RNPS1/TRIP11/DLG2/NUP188/SSNA1/CPSF4/HRAS/SEH1L/TTC21B/IFT22/ZC3H3/SFPQ/U2AF1L4/VPS35/NUP210/OPHN1/LTV1/ABCE1/DLG1/AAAS/AP2B1/KIF5C/PA2G4/IFT20/SCRIB/TTC21A/RBM15B/NUP85/SRSF7/DH…	152
BP	GO:0048002	antigen processing and presentation of peptide antigen	20/1229	139/18493	0.000873677	0.0293545	0.0254421	CTSF/ITGB5/TAPBP/VAMP3/HLA-DPB1/HLA-DPA1/HLA-A/HLA-E/HLA-DMB/CD74/SEC23A/SEC31A/DYNC1I2/LNPEP/TAPBPL/KIF3C/CHUK/KIF22/RAB7A/DNM2	20		BP	GO:0006733	oxidoreduction coenzyme metabolic process	94/7868	162/18493	4.90099e-05	0.00186854	0.00141268	MDH1B/STAT3/NT5E/HAAO/ECD/GALK1/OGDHL/NAMPT/HIF1A/CD38/UBIAD1/ZBTB20/ZBTB7A/NMNAT3/PNP/P2RX7/DHTKD1/RNLS/LDHA/HTR2A/COQ8A/G6PD/TIGAR/NADK/BST1/NNT/HK3/NNMT/COQ5/CBFA2T3/ENO1/NUDT17/TKT/FMO1/DERA/PTGS2/PDSS1/KYNU/OGDH/HK2/PPARA/PRKAG3/OGT/PGM1/ENO2/H6PD/MPC1/MDH1/PFKFB2/DLD/PFKFB1/GCKR/EIF6/NADK2/PARP10/PGD/PFKM/PGM2L1/ENTPD5/JMJD8/NMRK2/COQ7/FBP1/PFKL/NADSYN1/TALDO1/NDUFA9/IGF1/PRKAG1/QPRT/GPI/BP…	94
BP	GO:0043434	response to peptide hormone	45/1229	417/18493	0.000913081	0.0304958	0.0264313	RANGAP1/POR/AREG/NPPA/IRS2/TIMP4/STAT3/PRKACB/CXCL12/EIF2B4/PTPRA/EDNRB/EIF4EBP1/COL1A1/TGFBR3/SRSF4/GCGR/GRB14/PIK3R3/HDAC9/CFLAR/CRY1/SHC1/SORT1/CA2/PHB/TIMP1/CCNA2/CAV1/XBP1/APEX1/ADCY1/PID1/PTPN1/SOS1/ATP6V0E2/PXN/PDK4/PTPRE/FYN/MTOR/LPIN1/ATP6V0B/CAT/FER	45		BP	GO:0046488	phosphatidylinositol metabolic process	129/7868	233/18493	5.01512e-05	0.00190067	0.00143698	PITPNM1/PLA2G2A/ATM/SBF1/PLBD1/PLA2G4C/FRS2/FGF1/PDGFRB/KIT/PLEKHA2/PIK3C2A/DPM1/PIP5K1C/PIK3CB/PITPNM2/IMPA2/NRG1/PIGA/OCRL/PLCB1/INPP4B/SH3YL1/PTPN13/TMEM150A/SOCS2/EFR3A/HTR2A/INPP5K/GAB1/FGF7/PIGH/PIGN/HTR2B/PIGS/PIGW/GPLD1/PIK3R3/ERBB2/FGFR4/PIGK/DPM2/IP6K2/GAB2/PLCG2/PIP4K2B/PIK3R4/FYN/PLEKHA4/SRC/PIK3R1/PLCD4/PLA2G16/SLC27A1/INPPL1/SOCS6/SOCS5/FGF5/PIK3R5/IRS2/GRB2/ERBB3/PIGP/INPP4A/FIG4/P…	129
BP	GO:1901570	fatty acid derivative biosynthetic process	15/1229	91/18493	0.000923131	0.030649	0.0265641	FASN/HMGCL/BDH2/ACSS3/GGT5/LTA4H/HPGDS/SCD/CD74/PTGIS/MGST2/ELOVL5/AKR1C3/PPT1/ACSL4	15		BP	GO:0016050	vesicle organization	168/7868	314/18493	5.25142e-05	0.00197845	0.00149578	NECTIN2/CD59/PRRT2/AGFG1/SAMD9L/AP3D1/MCFD2/KIF13A/VPS4A/ZDHHC15/PPP6R1/ANKRD27/F8/VPS41/TRAPPC3/SPG11/CHMP5/SRPX/SNF8/DNM3/CHMP4B/CTSC/GBF1/RAB7B/GOLPH3/STXBP6/VPS8/UNC13B/STX7/P2RX7/SEC23A/SAMD9/STX2/DNAJC13/FBXO5/TRAPPC6B/DYSF/SNX11/AREG/GOSR2/EEA1/LRMP/F2R/VPS11/CHMP4C/C2CD5/SEC24B/PLEKHJ1/HOOK1/SNAP23/LYST/CLTRN/RNF26/VPS36/VPS39/HGS/RAB1B/STX10/ARFGAP3/TMEM127/TRAPPC5/TAPBP/TMEM175/VAMP3/ST…	168
BP	GO:0006809	nitric oxide biosynthetic process	13/1229	73/18493	0.000949105	0.0311429	0.0269921	HSP90AA1/HBB/NOS3/RGN/PTX3/SLC7A2/HSP90AB1/PTGIS/CX3CR1/CAV1/DDAH2/MTOR/DNM2	13		BP	GO:0070661	leukocyte proliferation	153/7868	283/18493	5.58706e-05	0.00209252	0.00158202	BTN3A1/PDE5A/BCL6/ACE/ATM/VSIR/BMP4/ZBTB7B/EFNB1/CD38/SLC11A1/CCL5/HLA-DPB1/IMPDH1/KIT/IL10/LRRC32/NPR3/TGFBR2/PKN1/CD276/BLM/CLU/CTPS1/CEBPB/CCND3/TMEM131L/FADD/CD46/SELENOK/ABL1/CD74/NDFIP1/PNP/P2RX7/CLEC4G/PRKCD/MALT1/CX3CL1/RIPK2/ELF4/ARG2/PRNP/HLA-DMB/BST1/ADA/GPNMB/CD180/IL6R/CTNNB1/IL33/ERBB2/CLCF1/BAX/NCKAP1L/CCL8/MARCH7/HLA-DPA1/DLG1/PRKAR1A/FYN/MEF2C/EBI3/TLR4/LEF1/NCSTN/CD274/SASH3/TGF…	153
BP	GO:0042278	purine nucleoside metabolic process	13/1229	73/18493	0.000949105	0.0311429	0.0269921	AMD1/DLG1/PNP/NME1/NME4/AHCY/ADA2/PEMT/NME6/ENPP4/MTRR/DGUOK/GNMT	13		BP	GO:1904874	positive regulation of telomerase RNA localization to Cajal body	14/7868	15/18493	5.72457e-05	0.00213148	0.00161148	CCT2/CCT7/TCP1/CCT6A/NHP2/NOP10/CCT5/SHQ1/CCT3/RUVBL2/CCT8/CCT4/DKC1/RUVBL1	14
BP	GO:0031503	protein-containing complex localization	33/1229	280/18493	0.000988123	0.0320943	0.0278167	RRS1/DLG1/DDX39A/FKBP4/AGFG1/ZNF593/SRSF3/PCID2/RPGR/VPS35/SRSF4/EIF4E/NUP37/POLR2D/THOC5/DNM1/CLSTN1/XPOT/NUP88/ABCE1/HNRNPU/KIF3C/BCCIP/DLG4/ENY2/EZR/DYNC2LI1/CDC40/UPF1/NXT1/U2AF1/DNM2/ARC	33		BP	GO:0007159	leukocyte cell-cell adhesion	174/7868	327/18493	5.78467e-05	0.00214134	0.00161893	PDE5A/BCL6/NT5E/VSIR/CD47/BMP4/ZBTB7B/EFNB1/AP3D1/S100A9/CCL5/CXCL12/HLA-DPB1/CX3CR1/IL10/LRRC32/TGFBR2/ITGA5/CD276/BLM/GOLPH3/CEBPB/TMEM131L/FADD/CD46/SELENOK/CD74/NDFIP1/PNP/ITGAL/CLEC4G/FLOT2/S100A8/MALT1/PTAFR/THY1/RIPK2/FERMT3/TSTA3/CD83/ARG2/PRNP/HLA-DMB/ADA/GPNMB/RARA/RASGRP1/IL6R/CCL2/HAS2/TESPA1/ERBB2/CD177/PECAM1/IL4R/NCKAP1L/HFE/ASS1/SART1/MARCH7/HLA-DPA1/ITGB2/DLG1/NOD2/PAK1/PRKAR1A/F…	174
BP	GO:0001666	response to hypoxia	36/1229	314/18493	0.000989539	0.0320943	0.0278167	HMOX2/THBS1/NPPA/EGLN1/HSPD1/CXCL12/NKX3-1/HIPK2/SOD3/HK2/TXN2/MYC/PENK/TGFBR3/AHCY/CRYAB/HYOU1/MMP2/TGFBR2/ITPR1/UBC/CITED2/CFLAR/PTGIS/GNB1/IREB2/HSP90B1/CCNA2/KCNA5/CAV1/AQP3/MTOR/ALAS2/CAT/RAMP2/RAF1	36		BP	GO:0051146	striated muscle cell differentiation	150/7868	277/18493	5.90418e-05	0.00216179	0.00163439	MYH6/MYH10/SOX6/BMP4/SELENON/FZD7/ANKRD2/PLEKHO1/PTCD2/GSK3A/KLHL41/KRAS/FRS2/FLOT1/CHUK/WDR1/EHD1/MYOF/PDGFRB/CACNA2D2/MIR208A/CACNA1H/UCHL1/RGS4/RXRA/AKAP13/DMPK/SRF/NRG1/ZMPSTE24/IGFBP5/NEK5/HDAC9/DYRK1B/CD53/AGTR2/DNER/BHLHE41/LRRC10/ARID1A/G6PD/CBY1/NPPA/FAM129B/FLNC/DYSF/NKX2-5/NKX2-6/SMYD3/TNNT1/RARA/SORBS2/TBX3/SMO/CTDP1/BVES/MYEF2/LMOD2/PARP2/IL4R/CXCL9/PAK1/PRKAR1A/TNNT3/CXCL10/IFT20/BI…	150
BP	GO:0031668	cellular response to extracellular stimulus	31/1229	258/18493	0.00101044	0.0325836	0.0282408	GLRX2/GLUL/ATF4/CDKN1A/SLC38A2/MAP1LC3B/FOSL1/NAMPT/ASNS/CBS/CLEC16A/EIF2AK3/TXN2/EIF4G1/PENK/COL1A1/P2RY2/IMPACT/IREB2/HSP90B1/MAPK1/ATF3/PIM1/XBP1/AQP3/HNRNPA1/PDK4/FYN/AKR1C3/MTOR/SKP2	31		BP	GO:0036293	response to decreased oxygen levels	173/7868	325/18493	5.90783e-05	0.00216179	0.00163439	HMOX2/PTN/ACVRL1/AQP3/RORA/ATM/NF1/SFRP1/NAMPT/EGLN1/ADAM15/HIF1A/CD38/IRAK1/SCAP/SLC2A1/CXCL12/SLC2A8/PRKCE/RAF1/PLOD1/TGFBR2/KCNK3/HP1BP3/HSF1/VASN/SRF/PENK/HIPK2/EDNRA/TLR2/EGR1/PDK1/LDHA/TEK/TIGAR/PDK3/KCNA5/CXCR4/MDM4/NPPA/CRYAB/NPPC/VEGFC/HYOU1/AHCY/PLAT/HIF3A/CPEB1/ADA/CYBB/ITPR1/REST/ATP1B1/SOD3/FUNDC1/ELOC/BNIP3L/POSTN/CBFA2T3/WTIP/THBS1/FAM162A/ENO1/OPA1/ATP7A/SMAD3/NKX3-1/PAK1/PICK1/PG…	173
BP	GO:0061383	trabecula morphogenesis	10/1229	48/18493	0.00103853	0.0329781	0.0285827	EGLN1/COL1A1/TGFBR3/MMP2/HEG1/BMP10/RBP4/SOS1/ADAMTS1/HEY1	10		BP	GO:0071560	cellular response to transforming growth factor beta stimulus	133/7868	242/18493	6.14433e-05	0.00223499	0.00168974	FURIN/ASPN/HTRA1/LTBP4/ACVRL1/FAM89B/BCL9L/SOX6/ZEB1/NR3C1/SFRP1/ZYX/NREP/PARD3/RASL11B/STRAP/CX3CR1/LRRC32/TRIM33/MIR26A1/JUN/FMOD/LTBP1/TGFBR2/LEFTY2/ITGA3/ZBTB7A/VASN/LTBP2/PENK/HIPK2/ADAM9/PDGFD/FERMT1/KLF10/SMAD1/PBLD/MAP3K7/DUSP15/FERMT2/HTRA4/BMPR1A/ID1/GDF9/POSTN/COL4A2/ITGA8/THBS1/MEN1/SMAD3/USP9Y/PDCD5/FYN/EMILIN1/PDE2A/MEF2C/SRC/GDF10/MSTN/BMPR2/ZNF451/SMAD6/TGFB1/MAPK7/COL1A2/CRKL/ARR…	133
BP	GO:0009615	response to virus	36/1229	315/18493	0.00104773	0.0329781	0.0285827	FCN3/HTRA1/BCL2L1/IFIT1/FOSL1/TSPAN6/CXCL12/IFI44L/NLRX1/HSPB1/DDX21/CCT5/DNAJC3/FAM111A/IVNS1ABP/TRIM22/PENK/RIOK3/IFIT3/DDX3X/HYAL2/CCL5/MX1/EXOSC4/RTP4/IFITM2/IFITM3/IRF5/ADAR/SAMHD1/CHUK/POLR3D/IL33/GTF2F1/HERC5/SKP2	36		BP	GO:0016072	rRNA metabolic process	132/7868	240/18493	6.23835e-05	0.00223499	0.00168974	BOP1/NOP2/GTF3A/IMP4/DDX17/RRP36/RPS2/BYSL/SLFN13/DDX21/NOL6/SPIN1/DHX37/TRIR/PES1/ISG20L2/RRS1/SMARCA4/NHP2/PDCD11/GTF3C2/GTF2H5/NOP10/NOP14/CD3EAP/HEATR1/POLR1B/DDX49/RPS7/MRTO4/RRP9/XRN2/WDR46/XRN1/WDR74/SART1/RRP1/LSM6/EXOSC4/RPL7A/DDX52/PA2G4/SHQ1/H2AFY/DEDD2/RNASEL/RPS21/TBL3/MARS/UTP20/RPF2/NOB1/TSR3/RPS24/WDR55/GTF3C5/SNU13/UTP4/RRP1B/RRP8/RPL35/PELP1/ZNHIT3/MTOR/NPM3/PIH1D1/MRPL1/DCAF13/…	132
BP	GO:0014889	muscle atrophy	5/1229	13/18493	0.0010544	0.0329781	0.0285827	GATM/CFLAR/GSN/IREB2/MTOR	5		BP	GO:1904872	regulation of telomerase RNA localization to Cajal body	16/7868	18/18493	6.30384e-05	0.00223499	0.00168974	CCT2/CCT7/TCP1/CCT6A/NHP2/PARN/NOP10/CCT5/SHQ1/CCT3/DCP2/RUVBL2/CCT8/CCT4/DKC1/RUVBL1	16
BP	GO:0035723	interleukin-15-mediated signaling pathway	5/1229	13/18493	0.0010544	0.0329781	0.0285827	STAT3/IL15RA/JAK1/SHC1/IL2RB	5		BP	GO:0035966	response to topologically incorrect protein	107/7868	189/18493	6.36764e-05	0.00223499	0.00168974	CCND1/RNF126/GSK3A/EIF2AK2/TM7SF3/EDEM2/RHBDD1/CREB3/DNAJB12/DERL1/HSF1/CUL7/CREB3L1/POMT2/CLU/HSPA2/PPP1R15A/TSPYL2/CDK5RAP3/THBS4/HDGF/ATXN3/CREBRF/HYOU1/PPP2R5B/GOSR2/ATF6B/UBE2J2/YIF1A/EXTL1/CCL2/BCL2L11/DAXX/BAX/AMFR/TOR1B/HSPB7/MYDGF/GFPT1/THBS1/TLN1/BAG6/HSPA4L/PIK3R1/PRKN/CTH/BAK1/ACADVL/HSPA14/NCK2/SELENOS/RACK1/DNAJB11/PPP1R15B/EDEM1/PTPN1/SYVN1/HSP90AA1/EP300/STUB1/CTDSP2/EIF2S1/YOD1/D…	107
BP	GO:0071350	cellular response to interleukin-15	5/1229	13/18493	0.0010544	0.0329781	0.0285827	STAT3/IL15RA/JAK1/SHC1/IL2RB	5		BP	GO:0071897	DNA biosynthetic process	107/7868	189/18493	6.36764e-05	0.00223499	0.00168974	SMOC2/ACVRL1/ATM/CCT2/POLH/TK2/PDGFRB/TNKS/POLE3/TINF2/MAD2L2/PRIMPOL/POLG/BLM/POLD2/PARM1/TERF2IP/POLD4/POLI/CCT7/TCP1/CCT6A/NHP2/NPLOC4/PARP3/FAM129B/NPPC/PARN/NOP10/POLK/CHRAC1/CTNNB1/POLD1/PINX1/FGFR4/XRN1/CCT5/MEN1/SPRTN/RFC1/SRC/CCT3/WRAP53/DCP2/BMPR2/MYC/LIG4/TK1/ARRB2/LIN9/RPA1/FAAP20/PDGFB/SMG5/TNKS1BP1/ZBTB1/PPIA/HSP90AA1/POLA2/CCT8/TNKS2/TERC/UFD1/UBB/CDKN2D/NAT10/PNKP/CTGF/DNAJC2/POLE…	107
BP	GO:0050673	epithelial cell proliferation	45/1229	420/18493	0.00105793	0.0329781	0.0285827	HTRA1/MAGED1/GLUL/MAP2K1/DLG1/APLNR/AREG/THBS1/FGF1/THBS4/STAT3/CXCL12/RGN/NKX3-1/ROBO1/HMGB2/WDR77/EDNRB/KIT/NME1/ATP5IF1/MYC/FZD7/TGFBR3/SULF1/ESR1/CCL5/CEBPB/FAP/NRP1/EPHA2/CFLAR/RTN4/MAPK1/TNMD/PBLD/ZNF580/CAV1/XBP1/ID1/STRAP/FERMT1/FGF7/MTOR/JCAD	45		BP	GO:0034620	cellular response to unfolded protein	79/7868	133/18493	6.385e-05	0.00223499	0.00168974	CCND1/GSK3A/EIF2AK2/TM7SF3/RHBDD1/CREB3/DERL1/HSF1/CUL7/CREB3L1/HSPA2/PPP1R15A/TSPYL2/CDK5RAP3/HDGF/CREBRF/HYOU1/PPP2R5B/GOSR2/ATF6B/YIF1A/EXTL1/CCL2/BCL2L11/DAXX/BAX/AMFR/MYDGF/GFPT1/TLN1/PIK3R1/PRKN/CTH/BAK1/ACADVL/HSPA14/NCK2/SELENOS/RACK1/DNAJB11/PPP1R15B/EDEM1/PTPN1/SYVN1/EP300/STUB1/CTDSP2/EIF2S1/YOD1/DDIT3/ERO1A/SHC1/XBP1/ATF6/NFE2L2/KDELR3/ADD1/STC2/MBTPS2/ZBTB17/TBL2/DAB2IP/HERPUD1/WFS1/…	79
BP	GO:0071731	response to nitric oxide	6/1229	19/18493	0.00108838	0.0336015	0.029123	EGLN1/GUCY1B1/CFLAR/CCNA2/CDK2/DNM2	6		BP	GO:0001736	establishment of planar polarity	51/7868	79/18493	6.41024e-05	0.00223499	0.00168974	INTU/AP2A1/FZD7/SFRP1/FZD5/WDR1/MED12/MLLT3/MAGI2/MKS1/GPC6/FZD1/AP2S1/TP63/ABL1/PRICKLE1/PFN1/SEC24B/AP2A2/FZD2/AP2B1/PRICKLE2/DAAM1/IFT20/ZNRF3/GPC3/CPLANE1/ARHGEF19/ARRB2/FZD4/RAC1/SFRP2/PARD6A/RPGRIP1L/BRSK2/ANKRD6/RSPO3/DACT1/FZD3/DLG3/WNT9B/SAPCD2/DKK1/PAFAH1B1/ROR1/BRSK1/DVL2/TIAM1/CDC42/GPC4/FZD6	51
BP	GO:0034614	cellular response to reactive oxygen species	22/1229	162/18493	0.00108991	0.0336015	0.029123	GLRX2/PDGFD/NOS3/RGN/PRDX1/SOD3/IMPACT/GUCY1B1/CFLAR/MAPK1/ZNF580/CCNA2/APEX1/CHUK/PXN/CDK2/RIPK1/ABL1/AKR1C3/DNM2/CCS/FER	22		BP	GO:0007164	establishment of tissue polarity	51/7868	79/18493	6.41024e-05	0.00223499	0.00168974	INTU/AP2A1/FZD7/SFRP1/FZD5/WDR1/MED12/MLLT3/MAGI2/MKS1/GPC6/FZD1/AP2S1/TP63/ABL1/PRICKLE1/PFN1/SEC24B/AP2A2/FZD2/AP2B1/PRICKLE2/DAAM1/IFT20/ZNRF3/GPC3/CPLANE1/ARHGEF19/ARRB2/FZD4/RAC1/SFRP2/PARD6A/RPGRIP1L/BRSK2/ANKRD6/RSPO3/DACT1/FZD3/DLG3/WNT9B/SAPCD2/DKK1/PAFAH1B1/ROR1/BRSK1/DVL2/TIAM1/CDC42/GPC4/FZD6	51
BP	GO:0090287	regulation of cellular response to growth factor stimulus	33/1229	282/18493	0.00111548	0.0341746	0.0296198	ASPN/HTRA1/ZNF423/THBS1/FGF1/ITGA5/ROBO1/HIPK2/SFRP4/MYOF/RASL11B/ADGRA2/TGFBR3/SULF1/FZD1/TGFBR2/UBC/HSP90AB1/CITED2/CFLAR/HGS/PBLD/DAB2/CAV1/PTPN1/FSTL3/LTBP4/STRAP/FERMT1/ABL1/CD63/DNM2/JCAD	33		BP	GO:0032984	protein-containing complex disassembly	169/7868	317/18493	6.4238e-05	0.00223499	0.00168974	PLEKHH2/SPTAN1/ATG14/MID1IP1/ADD3/UBQLN4/TBC1D25/VPS4A/EIF2D/FZD5/WDR1/MRPS12/LIMA1/CLEC16A/GFM2/CHMP5/CLASP2/MTRF1L/PHF23/GSPT1/MCOLN1/CFL1/PPP1CA/NCKAP5/CLASP1/ZMPSTE24/FZD1/GRWD1/AXIN1/SPTBN1/SH3GL1/TAOK1/MRPL45/PTCD3/MRPL3/ETF1/HMGA1/MAP1LC3A/ARID1A/SMARCA4/EPG5/MRPS14/VAMP8/SPTB/CCSAP/GAK/GSN/GABARAPL2/ASPH/LMOD2/CALCOCO2/CTNNB1/MRPL33/MRPS27/FZD2/OXA1L/MRPL20/MRPL12/MID1/APC/SEMA5A/ABCE1/CA…	169
BP	GO:0051168	nuclear export	25/1229	194/18493	0.00112068	0.0341746	0.0296198	RANGAP1/RRS1/DDX39A/BAG3/AGFG1/ZNF593/SRSF3/PCID2/SRSF4/EIF4E/NUP37/POLR2D/THOC5/XPOT/NUP88/ABCE1/MALT1/BCCIP/HNRNPA1/ENY2/CDC40/UPF1/NXT1/KHDRBS1/U2AF1	25		BP	GO:0022406	membrane docking	101/7868	177/18493	6.61417e-05	0.00228872	0.00173035	SYTL2/CC2D2A/ATG14/CEP290/CEP57/PCNT/CETN2/ALMS1/TUBB4B/TUBG1/YKT6/MKS1/VPS45/CLASP1/RAB15/UNC13B/SDCCAG8/PDZD8/CEP89/STX7/STXBP2/EXOC6B/STX2/VAMP8/PLK4/SSNA1/CEP192/VPS11/ACTR1A/RAB3D/SCLT1/BVES/TUBB4A/MARK4/B9D1/PRKAR2B/TUBA4A/STX10/CNTRL/VAMP3/TUBB/DCTN2/STX17/FBF1/EXOC4/EXOC2/VTI1B/CEP162/HAUS4/STX12/CFTR/VCAM1/DYNC1H1/CSNK1D/EXOC8/TCTN2/HSP90AA1/TCTN1/RPGRIP1L/EZR/KCNB1/NDRG4/B9D2/TTBK2/PEX1…	101
BP	GO:0017001	antibiotic catabolic process	11/1229	57/18493	0.00115972	0.0351741	0.030486	PRDX6/HBB/ADH5/PRDX1/GPX3/SULT1A2/SULT1A1/GNPDA1/HBD/AKR1C3/CAT	11		BP	GO:0048017	inositol lipid-mediated signaling	96/7868	167/18493	6.74278e-05	0.00232061	0.00175446	FBXL2/PREX2/PLXNB1/NF1/PIK3IP1/CCL5/PDGFC/PDGFRB/KIT/PIK3C2A/FSHR/NPR3/PIP5K1C/PIK3CB/PITPNM2/JAK2/PTPN13/PDGFD/NGF/NTRK2/MYOC/KDR/HTR2A/TEK/PTAFR/PPP2R5B/GSN/HTR2B/RASGRP1/F2R/FGR/ERBB2/GAB2/PIP4K2B/MYDGF/HCLS1/NKX3-1/FYN/SRC/PIK3R1/FLT1/PPARD/NTF3/PIK3R5/IRS2/ERBB3/PDGFB/OGT/PLD2/IER3/EZR/ANGPT1/PIK3AP1/DIPK2A/EDN1/CEACAM1/PI4KA/EXOC1/TGFB2/PIK3C3/TNFAIP8L3/SELP/PIK3CA/IGF1R/AKT1/MAPK1/NOP53/SI…	96
BP	GO:0055002	striated muscle cell development	22/1229	163/18493	0.00118278	0.0356806	0.030925	FLNC/MYH10/NPPA/MYH6/MYOF/FHOD3/HAMP/PDLIM5/NRAP/MYOZ1/KLHL41/HDAC9/CFLAR/CACNA2D2/HNRNPU/NEBL/BMP10/SMYD3/KRT8/MTOR/RGS4/UCHL1	22		BP	GO:0033044	regulation of chromosome organization	175/7868	330/18493	7.02717e-05	0.00240548	0.00181863	NAA10/BCL6/TPR/ATM/CCT2/SLF2/SNCA/ZBTB7B/GATA2/BRD4/CDC26/CENPV/KMT2A/DNMT1/TNKS/TINF2/SETMAR/FMR1/SETD1A/TET1/MAD2L2/NAP1L2/RNF20/BRD7/AKAP8/ZMPSTE24/BRCA1/SENP6/LRRK2/NBN/RPS6KA4/EID1/KMT2B/TERF2IP/H1F0/CCT7/MAPK8/HIRA/HMGA1/TCP1/HIST1H1C/SREBF1/CCT6A/NOC2L/FBXO5/ANAPC4/HIST1H1E/PARN/WBP2/MAP1S/AXIN2/ANAPC11/KDM4A/CTNNB1/MNAT1/NSD3/RTF1/PINX1/SFPQ/XRN1/APC/KDM5A/USP7/CCT5/KAT7/SPI1/JDP2/H1FX/GN…	175
BP	GO:0055072	iron ion homeostasis	14/1229	84/18493	0.00120852	0.0362622	0.0314291	HMOX2/BDH2/EGLN1/MYC/HAMP/STEAP4/CUL1/HYAL2/ISCU/IREB2/NDFIP1/SLC25A28/SLC22A17/ALAS2	14		BP	GO:0051091	positive regulation of DNA-binding transcription factor activity	139/7868	255/18493	7.16968e-05	0.00243199	0.00183867	RNF41/IL18R1/TRIM22/TRIM8/CARM1/EIF2AK2/KRAS/S100A9/DDX58/IRAK1/MAVS/TLR3/CHUK/APP/EDA2R/KIT/CX3CR1/IL10/RNF31/RELA/TAF1/BEX1/ZBTB7A/JAK2/SRF/FZD1/ATF2/HIPK2/RAB7B/TAB2/CLU/RPS6KA4/TLR2/TERF2IP/CEBPG/MYD88/S100A8/TRIM37/SMARCA4/MALT1/RWDD1/CX3CL1/CRTC2/RIPK2/MAP3K7/PPP2R5B/IRAK4/IKBKG/SMO/CTNNB1/FZD2/SPHK1/FOSL1/JMY/ITGB2/HCLS1/SMAD3/CD200/NOD2/ANXA3/UBE2V1/TCF3/TNFRSF11A/TLR4/LRP6/ABRA/VEGFA/NDP…	139
BP	GO:0048871	multicellular organismal homeostasis	49/1229	471/18493	0.0012316	0.0367581	0.031859	SERPINA3/LAMA4/ZNF423/ATF4/SLC22A5/CTSK/NDN/STAT3/PRKACB/NOS3/PRDX1/PDGFC/GJA1/TNFRSF11B/HSPB1/EDNRB/NCDN/HAMP/EIF4G1/BBS10/FTO/HYAL2/GATM/CEBPB/NPR3/SCD/BBS1/ZNF516/CA2/SCNN1B/LDB2/LNPEP/PBLD/PEMT/WFS1/CAV1/ADCY1/AQP3/HOXC10/ID1/ADGRF5/RBP4/PROM1/PDK4/STRAP/LPIN1/WWTR1/F2R/CTSH	49		BP	GO:0051492	regulation of stress fiber assembly	53/7868	83/18493	7.18099e-05	0.00243199	0.00183867	NF2/CD47/EVL/TESK1/SFRP1/BBS4/ALMS1/CLASP2/ARHGEF10L/SH3PXD2B/CLASP1/PHLDB2/ARHGAP28/ABL1/MYOC/INPP5K/PFN1/ASAP3/SERPINF2/NRP1/SMAD3/PAK1/PIK3R1/RHOC/FRMD7/MKKS/LIMCH1/PPP1R9A/RAC1/LIMK1/TSC1/MTOR/ITGB1BP1/PPM1E/TMEFF2/CTGF/PPFIA1/WAS/NOX4/MET/TAC1/RGCC/GPR65/SORBS3/APOA1/WASF2/S100A10/PXN/ARHGAP6/DLC1/ARAP1/CDC42/ARHGEF15	53
BP	GO:1901657	glycosyl compound metabolic process	20/1229	143/18493	0.00124935	0.0370905	0.032147	AMD1/DLG1/PNP/NME1/NME4/AHCY/ADA2/ABHD10/FUCA1/PRPS1/TK2/AKR1C1/PEMT/NME6/AKR1C2/ENPP4/MTRR/DGUOK/GNMT/AKR1C3	20		BP	GO:0043087	regulation of GTPase activity	246/7868	481/18493	7.33392e-05	0.00247064	0.00186789	ARHGAP1/BCL6/TBC1D1/PREX2/RANGAP1/CCDC125/GARNL3/AMOT/PLXNB1/AGFG1/NF1/SBF1/EPHA3/RGS11/TRIP10/SFRP1/BBS4/RICTOR/TBC1D25/ARHGAP31/DOCK1/PREX1/MTSS1L/CCL5/GIT1/ANKRD27/RABGAP1L/TBC1D10B/FAM13A/ARHGDIA/TBCK/JUN/RHOG/RGS4/ARHGEF10L/AGRN/OCRL/RAP1A/MYO9A/PLCB1/LRRK2/ARHGAP28/ECT2/ARHGAP12/CCL11/CDC42EP2/TBC1D19/EVI5L/NTRK2/DENND1B/RAPGEF1/RASA1/RUNDC1/SEC23A/SLIT2/TBC1D9/CX3CL1/SGSM2/GAPVD1/THY1/TRAP…	246
BP	GO:0006402	mRNA catabolic process	35/1229	307/18493	0.00127366	0.0376131	0.0326	CSDC2/ETF1/MRTO4/RPLP0/SYNCRIP/PCID2/HSPB1/RPS4Y1/RPS5/EIF4G1/RPLP1/YBX3/RPL14/HNRNPR/RPL35/POLR2D/RPL9/RPS16/UBC/EXOSC4/SERBP1/RPS7/HNRNPU/CNOT8/RPS6/LSM7/APEX1/PNRC2/RPL6/RPL24/MTOR/GSPT1/AGO1/UPF1/CPEB3	35		BP	GO:0071559	response to transforming growth factor beta	136/7868	249/18493	7.54042e-05	0.00252684	0.00191038	FURIN/ASPN/HTRA1/LTBP4/ACVRL1/FAM89B/BCL9L/MXRA5/SOX6/ZEB1/NR3C1/SFRP1/ZYX/NREP/PARD3/RASL11B/STRAP/CX3CR1/LRRC32/TRIM33/MIR26A1/JUN/FMOD/LTBP1/TGFBR2/LEFTY2/ITGA3/ZBTB7A/VASN/LTBP2/PENK/HIPK2/ADAM9/PDGFD/FERMT1/KLF10/SMAD1/PBLD/MAP3K7/DUSP15/FERMT2/HTRA4/BMPR1A/ID1/GDF9/POSTN/COL4A2/ITGA8/THBS1/MEN1/SMAD3/USP9Y/PDCD5/FYN/EMILIN1/PDE2A/MEF2C/SRC/GDF10/MSTN/BMPR2/ZNF451/SMAD6/TGFB1/MAPK7/COL1A2/CR…	136
BP	GO:1903426	regulation of reactive oxygen species biosynthetic process	15/1229	94/18493	0.00129885	0.0381564	0.0330708	HSP90AA1/HBB/STAT3/HSPD1/RGN/PTX3/HSP90AB1/CFLAR/PTGIS/CX3CR1/CAV1/DDAH2/FYN/MTOR/DNM2	15		BP	GO:2001020	regulation of response to DNA damage stimulus	115/7868	206/18493	7.83977e-05	0.00261339	0.00197582	THOC5/BID/BCL2L1/ATM/RNF168/SLF2/PLA2R1/POLH/CXCL12/APBB1/USP51/NACC2/SETMAR/SMCHD1/FMR1/NPAS2/MAD2L2/HSF1/CYREN/ZMPSTE24/BLM/BRCA1/CLU/TERF2IP/CEBPG/WDR76/ABL1/CD74/MRNIP/PRKCD/TRIAP1/TIGAR/FBXO5/ZNF365/PIAS4/KMT5A/NSMCE1/EID3/AXIN2/CRY1/HELB/RECQL5/TAF9B/ABRAXAS1/H2AFX/USP47/YJU2/RADX/MARCH7/NKX3-1/SPRED2/MGMT/FBH1/UBE2V1/TRIM28/ERCC1/PTTG1IP/WRAP53/PYHIN1/MUC1/MYC/FIGNL1/PPP4C/TIMELESS/BCL2L12…	115
BP	GO:0016482	cytosolic transport	21/1229	154/18493	0.00132658	0.0387679	0.0336009	MAP2K1/EHD3/SPAG9/GOSR2/VPS52/VAMP3/RAB5A/VPS35/RNF126/RAB9A/TRIM27/KIF1B/SORT1/MAPK1/DAB2/WASHC2C/VPS11/EZR/RAB7A/DNAJC13/YKT6	21		BP	GO:0007599	hemostasis	179/7868	339/18493	7.95637e-05	0.00263845	0.00199476	ITPK1/C1QTNF1/CD59/PAFAH2/RAD51B/GATA2/F3/FCER1G/DOCK1/TSPAN32/F8/EHD1/JMJD1C/GNA14/PRKCE/RAF1/HBB/VPS45/PIK3CB/P2RX6/ANXA7/JAK2/TFPI/SRF/ENPP4/HMG20B/MAFG/SERPINE1/F13A1/CLIC1/P2RX7/GNA12/NOS3/PAPSS2/PRKACB/ITPR3/ENTPD1/PRKCD/AXL/EHD3/SH2B2/GNA15/ACTB/FERMT3/PRKAR2A/PLAT/FAP/F10/ITPR1/F2R/DGKE/SERPINF2/DGKI/VCL/FBLN1/GNA11/CD177/PRKAR2B/UBASH3B/PLCG2/THBS1/TLN1/DGKD/GNG2/GNAS/PRKAR1A/FYN/F2RL2/H…	179
BP	GO:2000378	negative regulation of reactive oxygen species metabolic process	11/1229	58/18493	0.00134669	0.0391516	0.0339334	STAT3/HSPD1/RGN/HK2/BCR/CRYAB/CFLAR/PTGIS/CAV1/FYN/SIRT3	11		BP	GO:0030968	endoplasmic reticulum unfolded protein response	70/7868	116/18493	8.16596e-05	0.00269392	0.0020367	CCND1/GSK3A/EIF2AK2/CREB3/DERL1/CUL7/CREB3L1/PPP1R15A/TSPYL2/CDK5RAP3/HDGF/CREBRF/HYOU1/PPP2R5B/GOSR2/ATF6B/YIF1A/EXTL1/CCL2/BCL2L11/BAX/AMFR/MYDGF/GFPT1/TLN1/PIK3R1/CTH/BAK1/ACADVL/NCK2/SELENOS/RACK1/DNAJB11/PPP1R15B/EDEM1/PTPN1/SYVN1/EP300/STUB1/CTDSP2/EIF2S1/YOD1/DDIT3/ERO1A/SHC1/XBP1/ATF6/NFE2L2/KDELR3/ADD1/STC2/MBTPS2/ZBTB17/TBL2/DAB2IP/HERPUD1/WFS1/LMNA/ERN1/ATF4/BFAR/PREB/FICD/WIPI1/DERL2/…	70
BP	GO:0019884	antigen processing and presentation of exogenous antigen	19/1229	134/18493	0.00138691	0.0399871	0.0346576	CTSF/ITGB5/TAPBP/VAMP3/HLA-DPB1/HLA-DPA1/HLA-A/HLA-E/HLA-DMB/CD74/SEC23A/SEC31A/DYNC1I2/LNPEP/KIF3C/CHUK/KIF22/RAB7A/DNM2	19		BP	GO:0010769	regulation of cell morphogenesis involved in differentiation	157/7868	293/18493	8.21138e-05	0.00269494	0.00203747	SEMA4B/SEMA6B/PLXNB1/TRAK1/MAP2K1/SEMA3F/PARP6/CDKL3/DOCK1/PREX1/ANKRD27/CXCL12/CAPRIN1/NSMF/ARHGDIA/FMR1/NIN/SDC2/NFATC4/DNM3/CFL1/SEMA3D/CUL7/SRF/ZSWIM5/LRRK2/DOCK5/TTL/NGFR/ABL1/LRP4/NGF/NTRK2/MYOC/SLIT2/ZSWIM4/THY1/CHN1/LZTS3/ITPKA/RNF6/FBXW8/HAS2/SIPA1L1/YWHAH/PLXNC1/RUFY3/FBLN1/ROBO1/NRP1/ID1/CRABP2/STK25/ULK2/MYCBP2/SPP1/BHLHB9/POSTN/MAP6/SEMA5A/PLXNA1/OPA1/ARHGAP4/PAK1/RAPGEF2/SEMA5B/MCF2…	157
BP	GO:0045454	cell redox homeostasis	12/1229	67/18493	0.00139735	0.0399871	0.0346576	GLRX2/TXNRD1/PRDX6/NOS3/PRDX1/QSOX1/TXN2/SELENOT/DNAJC16/TMX1/GLRX/APEX1	12		BP	GO:0001666	response to hypoxia	167/7868	314/18493	8.33759e-05	0.00272233	0.00205818	HMOX2/PTN/ACVRL1/AQP3/RORA/ATM/NF1/SFRP1/EGLN1/ADAM15/HIF1A/CD38/IRAK1/SCAP/SLC2A1/CXCL12/SLC2A8/PRKCE/RAF1/PLOD1/TGFBR2/KCNK3/HP1BP3/HSF1/VASN/SRF/PENK/HIPK2/EDNRA/TLR2/EGR1/PDK1/LDHA/TEK/TIGAR/PDK3/KCNA5/CXCR4/MDM4/NPPA/CRYAB/NPPC/VEGFC/HYOU1/AHCY/PLAT/HIF3A/CPEB1/ADA/CYBB/ITPR1/REST/ATP1B1/SOD3/FUNDC1/ELOC/BNIP3L/POSTN/CBFA2T3/WTIP/THBS1/FAM162A/ENO1/OPA1/ATP7A/SMAD3/NKX3-1/PAK1/PGF/GATA6/SRC/…	167
BP	GO:0032212	positive regulation of telomere maintenance via telomerase	8/1229	34/18493	0.00142531	0.0399871	0.0346576	CCT2/CCT5/CCT7/CCT3/CCT4/MAPK1/CCT6A/HNRNPA1	8		BP	GO:0032386	regulation of intracellular transport	218/7868	422/18493	8.53203e-05	0.0027716	0.00209543	ARHGAP1/TPR/RANGAP1/NF1/BMP4/XPO4/MAP2K1/CEP290/GATA2/FBXL20/FCER1G/GSK3A/MDFIC/PCNT/GIT1/SH3GLB1/FZD5/PPP1R12A/MAVS/EHD1/ATP13A2/EDEM2/PPP1CC/RNF31/FMR1/ATP5IF1/MX2/TMEM30B/UBE2J1/RAB23/MIEF1/KHDRBS1/BAP1/JAK2/RAP1A/PREPL/LRRK2/RBM26/UNC13B/ECT2/NUTF2/FES/STXBP2/FERMT1/AGTR2/SORL1/SYN1/SREBF1/SEC23A/PRKCD/HTR2A/INPP5K/DNAJC13/OAZ2/NPPA/CRYAB/VAMP8/UBE2J2/PRNP/HRAS/VPS11/C2CD5/ARV1/SEC24B/SMO/DGK…	218
BP	GO:0043276	anoikis	8/1229	34/18493	0.00142531	0.0399871	0.0346576	ITGA5/MAP3K7/PTRH2/MCL1/CAV1/BRMS1/PDK4/MTOR	8		BP	GO:0045815	positive regulation of gene expression, epigenetic	41/7868	61/18493	8.59772e-05	0.00277877	0.00210085	TET1/DDX21/KMT2B/H1F0/SF3B1/SMARCA5/HMGA1/HIST1H1C/ARID1A/HIST1H1E/ACTB/MYBBP1A/WBP2/ELOF1/CD3EAP/POLR1B/CTNNB1/POLR2H/POLR2K/H1FX/H2AFY/SLC50A1/POLR1A/EP300/PHF8/KAT2A/DEK/HIST1H1A/CHEK1/POLR2E/SMARCD1/POLR1E/POLR2L/MYO1C/ZNRD1/HIST1H1B/PHF2/TAF1C/POLR2F/ASF1A/HILS1	41
BP	GO:0061384	heart trabecula morphogenesis	8/1229	34/18493	0.00142531	0.0399871	0.0346576	EGLN1/TGFBR3/HEG1/BMP10/RBP4/SOS1/ADAMTS1/HEY1	8		BP	GO:0045926	negative regulation of growth	141/7868	260/18493	8.83077e-05	0.00283967	0.0021469	FRZB/SEMA4B/TLL2/ACVRL1/BCL6/SEMA6B/BMP4/SMARCA2/SEMA3F/SFRP1/GSK3A/CDKL3/ADAM15/HIF1A/MEG3/BBS2/EI24/APBB1/ING4/MEIS1/IL10/GJA1/TGFBR2/RGS4/CDKN1B/SEMA3D/SERTAD3/IGFBP5/TSPYL2/SOCS2/CDKN2AIP/MT1X/AGTR2/SLIT3/SLIT2/SMARCA4/G6PD/MT1A/PPP1R9B/NPPA/CRYAB/CDKN1A/ALOX15B/DDX3X/ADIPOR1/CTDP1/DCUN1D3/CTSG/RNF6/NRP1/ULK2/SPP1/GDF9/IP6K2/SEMA5A/WWC1/ENO1/LBP/SMAD3/ARHGAP4/PAK1/SEMA5B/ADRB1/MT2A/GPC3/RBBP7…	141
BP	GO:0071868	cellular response to monoamine stimulus	8/1229	34/18493	0.00142531	0.0399871	0.0346576	ATF4/PDE4D/APLP1/GNB1/MAPK1/ID1/ABL1/DNM2	8		BP	GO:0010821	regulation of mitochondrion organization	100/7868	176/18493	8.99741e-05	0.00287872	0.00217642	RNF41/BID/BCL2L1/OMA1/USP30/TMEM14A/GSK3A/HIF1A/SH3GLB1/FZD5/HIP1R/ATP13A2/RNF31/CLEC16A/MOAP1/ATP5IF1/MIEF1/BAP1/GOLPH3/CLU/PID1/LRRK2/TP63/PLA2G6/DDHD2/MAPK8/SREBF1/KDR/MARCH5/TMEM135/TRIAP1/TIGAR/SLC35F6/NMT1/PRELID1/UBE2J2/VPS13C/VPS11/TMEM102/MYO19/YWHAH/BCL2L11/MICALL2/STAT2/MIEF2/BNIP3L/BAX/VPS35/TFDP2/FAM162A/OPA1/PDCD5/ABLIM3/PDE2A/UBE2L3/DDHD1/PRKN/HK2/BAK1/APOPT1/BAG3/HTRA2/ARRB2/STOML…	100
BP	GO:0071870	cellular response to catecholamine stimulus	8/1229	34/18493	0.00142531	0.0399871	0.0346576	ATF4/PDE4D/APLP1/GNB1/MAPK1/ID1/ABL1/DNM2	8		BP	GO:0010975	regulation of neuron projection development	244/7868	478/18493	9.16667e-05	0.00289085	0.00218559	PTN/SEMA4B/SEMA6B/AP2A1/PLXNB1/TRAK1/MAP2K1/SEMA3F/EPHA3/CARM1/SFRP1/PARP6/CDKL3/RGMA/NME2/MYLIP/CD38/PREX1/S100A9/DPYSL3/ANKRD27/CXCL12/APBB1/CAPRIN1/NSMF/ARHGDIA/PTPRG/FMR1/NIN/TENM3/MAGI2/SDC2/KIDINS220/C21orf91/NFATC4/CBFA2T2/DNM3/CFL1/SERPINI1/ITGA3/SEMA3D/COBL/CUL7/SRF/FZD1/RAP1A/ZSWIM5/CPEB3/LRRK2/SYT17/FES/CERS2/TTL/NGFR/ABL1/LRP4/NGF/FBXO38/NTRK2/RAPGEF1/SLIT2/FKBP4/PRRX1/ZSWIM4/CX3CL1/T…	244
BP	GO:0051131	chaperone-mediated protein complex assembly	6/1229	20/18493	0.00146814	0.0409837	0.0355214	HOPX/HSP90AA1/CCT2/HSPD1/BBS10/HSP90AB1	6		BP	GO:0030705	cytoskeleton-dependent intracellular transport	96/7868	168/18493	9.20011e-05	0.00289085	0.00218559	AP3M2/SUN2/TRAK1/AP3D1/ICK/KIF13A/IFT80/HIF1A/IFT43/APP/SPG11/TUBA1C/WASF1/FMR1/RPGR/UCHL1/MYO10/DYNC2LI1/UXT/BICD1/KIF3A/DYNC2H1/BBS12/DST/IFT27/FLOT2/SUN1/CLUAP1/IFT172/TRIP11/DLG2/SSNA1/MAP1S/RASGRP1/MYO19/HOOK1/KIF1B/TTC21B/IFT22/SFPQ/MAP6/OPA1/KIF5C/FYCO1/TUBB/IFT20/TTC21A/TMEM201/KIF5B/IFT74/TRAK2/HSPB11/KIF1C/CLN3/LRPPRC/IFT88/DYNC1H1/CAMSAP3/VAMP7/DYNLL2/IFT52/CCDC88A/UBB/HSPB1/MAP1B/WDR3…	96
BP	GO:0006614	SRP-dependent cotranslational protein targeting to membrane	16/1229	105/18493	0.0015047	0.0415906	0.0360474	SSR3/RPLP0/SEC61A1/RPS4Y1/RPS5/RPLP1/RPL14/RPL35/RPL9/RPS16/RPS7/RPS6/SRPRA/RPL6/RPL24/SRP19	16		BP	GO:0046330	positive regulation of JNK cascade	82/7868	140/18493	9.26846e-05	0.00289085	0.00218559	NRK/MAP3K6/FZD7/MDFIC/MFHAS1/FZD5/TLR3/APP/EDA2R/ZNF622/LTBR/PKN1/HIPK2/PLCB1/AXIN1/TAOK1/MAP3K9/SH3RF3/GADD45A/PJA2/RIPK2/MAP3K7/DUSP15/RASGRP1/HRAS/SERPINF2/DAXX/MAP3K20/NOD2/PAK1/TNFRSF11A/TLR4/FZD8/FZD4/GADD45B/MAP3K10/TNIK/ZEB2/PTPN1/FLT4/RASSF2/DBNL/TAOK2/EDN1/DUSP19/DUSP22/CTGF/MAP2K7/MAP3K13/STK3/PYCARD/MLKL/SASH1/DKK1/SH3RF1/TRAF4/PTK2B/DAB2IP/RIPK1/CD40LG/ERN1/TPD52L1/MAP3K11/MAP3K4/TNF…	82
BP	GO:0010927	cellular component assembly involved in morphogenesis	16/1229	105/18493	0.0015047	0.0415906	0.0360474	NFASC/MYH10/AGFG1/MYH6/FHOD3/PAFAH1B1/NRAP/MYOZ1/KLHL41/CFLAR/NEBL/BMP10/FIG4/ANK2/KRT8/TENM4	16		BP	GO:1903900	regulation of viral life cycle	82/7868	140/18493	9.26846e-05	0.00289085	0.00218559	FCN3/FBXL2/NECTIN2/TRIM8/IFITM3/RSAD2/EIF2AK2/VPS4A/CCL5/MX1/IFITM2/MAVS/OAS1/FMR1/SNF8/OAS3/CHMP4B/PKN2/CD74/IFIT1/ILF3/FAM111A/TOP2B/INPP5K/APOBEC3C/APOBEC3G/GSN/DDX3X/SRPK1/CHMP4C/RAD23A/TARBP2/PTX3/PPIE/TRIM28/RNASEL/CCNK/MIR222/PRKN/CHMP2A/PDE12/APOBEC3D/FCN1/ANXA2P2/PPIA/ANXA2/NOTCH1/TRIM62/MIR221/APOBEC3F/TRIM32/STOM/ZNF502/PARP10/PPIH/OASL/ZC3H12A/DDB1/C19orf66/SRPK2/P4HB/TRIM35/LAMP3/IFI…	82
BP	GO:1903409	reactive oxygen species biosynthetic process	17/1229	115/18493	0.00153071	0.0418445	0.0362674	HSP90AA1/HBB/STAT3/NOS3/HSPD1/RGN/PTX3/SLC7A2/HSP90AB1/CFLAR/PTGIS/CX3CR1/CAV1/DDAH2/FYN/MTOR/DNM2	17		BP	GO:0061458	reproductive system development	222/7868	431/18493	9.2972e-05	0.00289085	0.00218559	HTRA1/NRK/DAZAP1/CCND1/WDR48/BCL2L1/HS6ST1/YBX3/BMP4/ETNK2/MAP2K1/SULF1/GATA2/ADGRG1/SFRP1/EGLN1/ADAM15/PRDM1/HIF1A/MSH2/DMC1/FZD5/PATZ1/UBE2Q1/TLR3/FRS2/PKD2/PDGFRB/EIF2B4/KIT/IL10/HMGB2/FSHR/MGST1/RXRA/CDKN1B/HSF1/CUL7/CEBPB/TP63/KMT2B/BIRC6/RDH10/BMP6/NOS3/SLIT3/NSDHL/ARID1A/SLIT2/FKBP4/AXL/E2F8/PLCD3/PLK4/ALOX15B/ADA/RARA/TBX3/FBXW8/CTNNB1/BCL2L11/MMP19/ZFAT/SPP1/BAX/GDF9/PTX3/FOSL1/KDM5A/DLG…	222
BP	GO:0000098	sulfur amino acid catabolic process	5/1229	14/18493	0.00155091	0.0418445	0.0362674	PCYOX1L/CBS/TXN2/MTRR/MPST	5		BP	GO:0043902	positive regulation of multi-organism process	93/7868	162/18493	9.30774e-05	0.00289085	0.00218559	PDE5A/DDX60/EDNRB/MDFIC/VPS4A/CCL5/SIGLEC16/CACNA1H/FMR1/JUN/AGO2/CFL1/CHMP4B/PKN2/PLCB1/UNC13B/OSBP/BMP6/CD74/IFIT1/CCNT1/SMARCA4/PTAFR/TOP2B/PUM1/TAF11/RIPK2/DDX3X/SRPK1/CD180/CHMP4C/CTDP1/RAD23A/BCL2L11/TARBP2/CFAP69/PRF1/DHX58/PPIE/ZNF639/GTF2B/LEF1/LHFPL2/CHMP2A/PDE12/AURKA/ANXA2P2/HAVCR2/RRP1B/INHBA/PPIA/ANXA2/EP300/NOTCH1/PUM2/PDE3A/ACVR1B/CHD1/CYBA/LY96/STOM/ZNF502/SMARCB1/TBK1/PRKCA/PPIH…	93
BP	GO:0043558	regulation of translational initiation in response to stress	5/1229	14/18493	0.00155091	0.0418445	0.0362674	ATF4/EIF2AK3/DNAJC3/IMPACT/PPP1CA	5		BP	GO:0030098	lymphocyte differentiation	181/7868	344/18493	9.36081e-05	0.00289322	0.00218738	BCL6/RNF41/RORA/STAT3/ATM/VSIR/IL18R1/BMP4/ZBTB7B/FZD7/ZEB1/AP3D1/SFRP1/FCER1G/LRRC8A/RSAD2/PRDM1/PREX1/MSH2/FZD5/PATZ1/KIT/IL10/TGFBR2/HLA-DOA/BCL3/ZBTB7A/JMJD6/SRF/BLM/TMEM131L/FADD/HDAC9/EGR1/CD46/CEBPG/NHEJ1/CLPTM1/ABL1/CD3G/CD74/NDFIP1/PNP/MALT1/AXL/FOXP1/RIPK2/B2M/CD83/PRELID1/JAG2/ADA/TUSC2/RARA/RASGRP1/MFNG/THEMIS/CTNNB1/TESPA1/IRF2BP2/ERBB2/CLCF1/IL4R/FNIP1/BAX/NCKAP1L/PLCG2/SART1/ATP7A/…	181
BP	GO:1903351	cellular response to dopamine	5/1229	14/18493	0.00155091	0.0418445	0.0362674	ATF4/MAPK1/ID1/ABL1/DNM2	5		BP	GO:0051188	cofactor biosynthetic process	150/7868	279/18493	9.43257e-05	0.00290131	0.0021935	GGT5/STAT3/SNCA/CHAC2/HAAO/ECD/GALK1/OGDHL/NAMPT/HIF1A/UBIAD1/COASY/ZBTB20/DCAKD/ABCB6/ATP5IF1/FLAD1/MBIP/COX15/ZBTB7A/NMNAT3/PTS/BDH2/ELOVL1/SLC25A39/PNP/P2RX7/DHTKD1/RFK/HMBS/PDK1/RNLS/MOCS1/LDHA/QDPR/HTR2A/LIAS/COQ8A/TIGAR/PDK3/ELOVL2/DUOX1/ACLY/NADK/FECH/CYBB/GCLM/PCBD2/PPOX/HK3/NNMT/COQ5/CBFA2T3/SLC25A16/ENO1/TMEM14C/UROD/FYN/ATIC/MAOB/GGCT/PTGS2/ALAS2/PDSS1/KYNU/OGDH/ACOT7/HK2/GSTZ1/GCLC/PP…	150
BP	GO:0022406	membrane docking	23/1229	177/18493	0.00155118	0.0418445	0.0362674	HSP90AA1/PCNT/TUBG1/TUBB4B/TUBA1A/VAMP3/PAFAH1B1/RAB15/ODF2/DYNC1I2/CEP290/CNTRL/RAB3B/TUBA4A/NINL/RAB3A/VPS11/CEP83/USO1/EZR/MAPRE1/RAB7A/YKT6	23		BP	GO:0032147	activation of protein kinase activity	171/7868	323/18493	9.48444e-05	0.00290324	0.00219496	NRK/C1QTNF2/NEK1/MAP3K6/BMP4/MAPKAP1/MAP2K1/TRAF7/MAPKAPK2/RICTOR/PLCE1/MDFIC/EIF2AK2/SLC11A1/DUSP7/CCL5/IRAK1/TLR3/MAPK10/FPR1/FRS2/FGF1/PDGFC/KIT/PEA15/RAF1/TGFBR2/KIDINS220/PKN1/PIK3CB/JAK2/NRG1/ADAM9/EMP2/TAB2/AXIN1/LRRK2/ECT2/TAOK1/GHR/MAP3K9/ABL1/CSPG4/CD74/NGF/P2RX7/RAPGEF1/PRKACB/PRKCD/MALT1/GADD45A/CXCR4/RIPK2/PRKAR2A/MAP3K7/PRNP/IKBKG/F2R/IL6R/DBF4B/STK25/DAXX/PRKAR2B/MAP2K2/NCKAP1L/GRM…	171
BP	GO:2001243	negative regulation of intrinsic apoptotic signaling pathway	15/1229	96/18493	0.00161477	0.0433517	0.0375737	BCL2L1/CXCL12/HSPB1/IVNS1ABP/YBX3/HYOU1/CREB3/DDX3X/MCL1/CD74/USP47/WFS1/XBP1/PTPN1/DNAJA1	15		BP	GO:0006352	DNA-templated transcription, initiation	135/7868	248/18493	9.8179e-05	0.00299094	0.00226126	TEAD2/CCND1/TEAD4/RORA/NR3C1/MAZ/NR2F6/TCF4/ESRRA/MED12/JUN/MED14/TAF1/POLR3H/RXRG/RXRA/SRF/TEAD3/NRBP1/MED6/SMARCA5/PPM1D/SMARCA4/TAF6L/NR1H2/NPPA/TAF11/CDKN1A/NR1D2/GTF2H5/NKX2-5/MED17/TAF6/TEAD1/GTF2H3/RARA/CD3EAP/TAF9B/POLR1B/PSMC5/CTNNB1/MNAT1/POLR2H/TAF15/RXRB/BAX/FOSL1/MED10/TAF13/POLR2K/TAF3/MAML3/GTF2B/RUNX2/TAF4/POLR2J/CTNNBIP1/VDR/ATF7IP/TRIM28/NR3C2/NR2C1/SUB1/POLR2D/ZNF451/PPARD/GTF3…	135
BP	GO:0051146	striated muscle cell differentiation	32/1229	277/18493	0.00162346	0.0433773	0.0375959	FLNC/MYH10/NPPA/PLEKHO1/ANKRD2/MYH6/SPAG9/MYOF/FHOD3/HAMP/FZD7/PDLIM5/NRAP/MYOZ1/KLHL41/CBY1/HDAC9/CFLAR/SORT1/CACNA2D2/HNRNPU/NEBL/BHLHE41/BMP10/FLOT1/XBP1/SMYD3/KRT8/CHUK/MTOR/RGS4/UCHL1	32		BP	GO:0006476	protein deacetylation	62/7868	101/18493	0.000101663	0.00308232	0.00233034	BCL6/PRDM5/ZBTB7B/MTA2/BRMS1/NACC2/MBD3/BEX4/SAP30L/AKAP8/LRRK2/HDAC9/HMG20B/MIER2/MAPK8/ATXN3/SREBF1/REST/SFPQ/PER2/KDM5A/SPRED2/JDP2/SIRT5/RBBP7/HDAC3/VEGFA/TGFB1/NEK3/FRY/ARID4A/MSL3/ING2/EP300/SIRT3/RBBP4/ARID4B/NIPBL/HDAC5/ELK4/HDAC7/SAP30/MTA3/SKI/SIRT1/HDAC6/SMARCAD1/CHD4/SIRT7/MAPT/MORF4L1/PRKAA2/TADA3/HDAC11/KDM1A/FNTA/HDAC8/PRKD1/SIRT6/PHF21A/HDAC4/BAZ2A	62
BP	GO:0042098	T cell proliferation	23/1229	178/18493	0.00167217	0.044467	0.0385404	DLG1/PNP/HLA-DPB1/PSMB10/HLA-DPA1/IL6R/CD55/BLM/HLA-E/CCL5/TGFBR2/CEBPB/HLA-DMB/MALT1/CLC/RPS6/IL6ST/NDFIP1/SOS1/SDC4/FYN/ABL1/SATB1	23		BP	GO:1903362	regulation of cellular protein catabolic process	132/7868	242/18493	0.000103347	0.00311854	0.00235773	FURIN/UBQLN4/GSK3A/ARAF/MYLIP/UFL1/ATP13A2/EDEM2/CHFR/FMR1/CLEC16A/TAF1/ATP5IF1/UBE2J1/CTSC/HIPK2/CLU/AXIN1/LRRK2/CDK5RAP3/NUB1/GNA12/ATXN3/PSME3/KEAP1/BAG2/PRICKLE1/VPS11/GABARAPL2/ANKIB1/COMMD1/PSMC5/FBXW8/RPS7/RAD23A/RNF144B/IL33/RNF139/HFE/VPS35/COP1/CBFA2T3/USP7/OPHN1/TRIB2/MARCH7/PSME2/BAG6/LDLR/SCO1/PTTG1IP/PYHIN1/OS9/FHIT/RNF40/RNF19A/PRKN/ERLEC1/OSBPL7/SVIP/PSME1/RIC1/SOCS5/TNFAIP3/AURKA…	132
BP	GO:0019058	viral life cycle	33/1229	289/18493	0.00168086	0.0444873	0.038558	FCN3/IFIT1/ITGA5/PVR/ITGB5/FAM111A/RAB5A/PTX3/CD55/SLC20A2/DDX3X/HYAL2/CCL5/UBC/TRIM27/MX1/HSP90AB1/CD74/SCARB2/EPHA2/GSN/PDCD6IP/STOM/IFITM2/STAU1/IFITM3/CAV1/CHMP5/TRIM28/ADAR/SLC1A5/RAB7A/RAB1A	33		BP	GO:0006400	tRNA modification	52/7868	82/18493	0.000109299	0.00328259	0.00248176	DUS1L/ELP1/TRUB1/FTSJ1/TARBP1/DPH3/ELP2/PUS10/ELP4/TRMT5/SEPHS2/TRMU/WDR4/TPRKB/CTU2/DUS2/PUSL1/DUS3L/ANKRD16/TRMT1/CDKAL1/PUS7/PUS1/AARS/PUS3/TRMT12/ELP3/METTL1/TRMT61A/METTL6/THUMPD1/DPH3P1/NAT10/TRMT1L/OSGEPL1/URM1/TRMT6/QTRT2/NSUN6/C9orf64/QTRT1/CTU1/HSD17B10/AARS2/TRIT1/TRMT10C/TRMT61B/TRMO/TRMT9B/THG1L/SEPHS1/TRMT10B	52
BP	GO:0060537	muscle tissue development	42/1229	395/18493	0.00176421	0.0461162	0.0399698	DLG1/MYH10/NPPA/ANKRD2/POGLUT1/EGLN1/MYH6/MEOX2/MAFF/IFRD1/AKIRIN1/FHOD3/HAMP/FZD7/TGFBR3/YBX3/PDLIM5/NRAP/TGFBR2/KLHL41/HEG1/CBY1/HDAC9/CFLAR/COL3A1/SGCE/HNRNPU/ATF3/NEBL/BMP10/PIM1/FLOT1/SVIL/KLF5/CAV1/RBP4/MTOR/RGS4/HMG20B/ADAMTS9/TENM4/MEIS1	42		BP	GO:0030217	T cell differentiation	128/7868	234/18493	0.00011045	0.00330157	0.00249611	BCL6/RORA/STAT3/VSIR/IL18R1/BMP4/ZBTB7B/FZD7/ZEB1/AP3D1/FCER1G/RSAD2/PRDM1/PREX1/FZD5/PATZ1/KIT/TGFBR2/HLA-DOA/BCL3/JMJD6/SRF/BLM/TMEM131L/FADD/EGR1/CD46/NHEJ1/CLPTM1/ABL1/CD3G/CD74/PNP/MALT1/FOXP1/RIPK2/B2M/CD83/PRELID1/JAG2/ADA/RARA/RASGRP1/THEMIS/CTNNB1/TESPA1/ERBB2/IL4R/NCKAP1L/SART1/ATP7A/RUNX2/FZD8/LEF1/SASH3/NLRP3/TGFB1/SOCS5/LIG4/CD3E/CR1/BATF/IL1RL2/VAV1/ZBTB1/TSC1/MTOR/LILRB2/MAFB/CD2/C…	128
BP	GO:0044282	small molecule catabolic process	45/1229	431/18493	0.00177708	0.0461162	0.0399698	GLUL/HMGCL/AASS/IRS2/ADH5/BDH2/CYP46A1/NOS3/PCYOX1L/CBS/LYVE1/PNP/ALDH5A1/HK2/TXN2/ABHD2/AHCY/TPI1/ADA2/CRYM/ABHD10/SULT1A2/ACOX2/HYAL2/AMT/GALT/CRYL1/GSTZ1/GLS/SULT1A1/GNPDA1/PEX7/QPRT/ENPP4/MTRR/HDC/DDAH2/MCAT/ENTPD6/MPST/AKR1C3/MTOR/PGAM1/LPIN1/ASPA	45		BP	GO:0046916	cellular transition metal ion homeostasis	66/7868	109/18493	0.000111561	0.00331919	0.00250943	HMOX2/ABCG2/AP3D1/EGLN1/HIF1A/SLC11A1/S100A9/SLC40A1/ATP13A2/APP/ABCB6/GLRX3/SLC30A1/ISCU/CYBRD1/ATP6V0A2/BMP6/NDFIP1/MT1X/S100A8/HEPH/MT1A/SLC39A14/SLC31A1/PRNP/ATP7B/HJV/SLC39A7/HFE/CCDC115/ATP7A/SLC31A2/NCOA4/SCO1/SLC30A9/MT2A/MT1B/MT1HL1/ALAS2/ATOX1/SLC30A2/MYC/MT1G/MT1M/HMOX1/TFR2/MT1DP/FTL/HAMP/MT1H/ACO1/SLC39A4/SLC39A13/MT4/SLC30A3/SLC30A7/SKP1/TTC7A/LCN2/SCARA5/SCO2/MT1F/TF/SLC39A8/SOD1/C…	66
BP	GO:0006278	RNA-dependent DNA biosynthetic process	13/1229	78/18493	0.0017835	0.0461162	0.0399698	HSP90AA1/CCT2/CCT5/CCT7/GNL3L/CCT3/HSP90AB1/CCT4/MAPK1/HNRNPU/NHP2/CCT6A/HNRNPA1	13		BP	GO:0071480	cellular response to gamma radiation	22/7868	28/18493	0.000112433	0.00332959	0.00251729	ELK1/BCL2L1/ATM/POLE3/HSF1/ZMPSTE24/EGR1/CRYAB/GTF2H5/HRAS/H2AFX/MAP3K20/CYBA/YAP1/MDM2/TMEM109/NOX4/WRN/TP53/CHEK2/KDM1A/TSPYL5	22
BP	GO:0009064	glutamine family amino acid metabolic process	13/1229	78/18493	0.0017835	0.0461162	0.0399698	GLUL/SLC1A3/NOS3/ASNS/NIT2/GCLM/ALDH5A1/GGT5/GFPT1/DGLUCY/GLS/DDAH2/GFPT2	13		BP	GO:0031663	lipopolysaccharide-mediated signaling pathway	38/7868	56/18493	0.000113577	0.00333551	0.00252177	CCL5/IRAK1/PRKCE/CD14/TLR2/BMP6/HCK/NOS3/MALT1/PTAFR/CX3CL1/RIPK2/CD180/CCL2/LBP/TLR4/NFKBIA/TGFB1/TNFAIP3/MTDH/SCARB1/CACTIN/CCL3/CD55/LY96/LYN/PRKCA/AKT1/MAPK1/TICAM1/SASH1/SIGIRR/CARD16/LILRA2/MAPK14/IL1B/IL18/TRAF6	38
BP	GO:0031100	animal organ regeneration	13/1229	78/18493	0.0017835	0.0461162	0.0399698	CDKN1A/CXCL12/RGN/NR0B2/HAMP/PRMT5/TGFBR3/TGFBR2/RPS16/CEBPB/PHB/CCNA2/LPIN1	13		BP	GO:0060349	bone morphogenesis	67/7868	111/18493	0.000113681	0.00333551	0.00252177	FREM1/SFRP4/MATN2/BMP4/COL21A1/POR/CARM1/IFT80/MMP16/TGFBR2/SCARA3/RAB23/THBS3/ZMPSTE24/ALPL/PEX7/BMP6/ANXA6/TEK/COL12A1/NPPC/TRIP11/AXIN2/RARA/HAS2/IFITM5/COL6A3/NAB1/COL27A1/RUNX2/GNAS/LRP5/MEF2D/MEF2C/INPPL1/LRP6/BMPR2/NAB2/TGFB1/ANXA2P2/DHRS3/SFRP2/ANXA2/MATN3/COMP/SCX/COL1A1/RARG/FGFR2/GLG1/SKI/SP5/POC1A/VIT/GLI3/IMPAD1/STC1/FGF18/SERPINH1/CSGALNACT1/CDX1/LRP5L/INSIG2/COL2A1/RARB/CYP26B1/PAX1	67
BP	GO:0017015	regulation of transforming growth factor beta receptor signaling pathway	17/1229	117/18493	0.00185227	0.0476747	0.0413206	ASPN/HTRA1/THBS1/HIPK2/RASL11B/TGFBR3/TGFBR2/UBC/HSP90AB1/CITED2/PBLD/DAB2/CAV1/LTBP4/STRAP/FERMT1/DNM2	17		BP	GO:0010952	positive regulation of peptidase activity	106/7868	189/18493	0.000114364	0.00334016	0.00252529	MTCH1/BID/STAT3/VSIR/ANTXR1/SNCA/F3/CASC2/ADRM1/PSME4/S100A9/PCOLCE2/HIP1R/APP/BCL2L13/CASP12/HSF1/JAK2/NEK5/FADD/NGFR/NGF/BEX3/CASP1/S100A8/PSME3/RIPK2/PRELID1/GSN/DDX3X/REST/IFI27L2/F2R/ASPH/MEFV/TANK/BCL2L11/PDCD2/FBLN1/ROBO1/BAX/FAM162A/PSME2/SOX7/SMAD3/NKX3-1/PDCD5/FYN/NLRP3/PSME1/BAK1/MYC/APOPT1/ARRB1/PCOLCE/HTRA2/CR1/MBP/GRIN2A/ANP32B/TNFSF10/RACK1/SFRP2/EFNA1/RPS27L/NLRC4/WDR35/CTGF/CASP8…	106
BP	GO:0061564	axon development	50/1229	493/18493	0.00189626	0.0485841	0.0421087	MYOT/MATN2/ANOS1/HSP90AA1/EVL/NFASC/MAP2K1/MYH10/PALLD/IRS2/PARD3/NDN/CXCL12/ROBO1/SLIT3/COBL/TUBB3/PTPRA/JAM3/IFRD1/LAMB2/PAFAH1B1/FEZ1/SPG11/LRP4/EXT1/HSP90AB1/NRP1/SHC1/EPHA3/RTN4/MAPK1/SPTAN1/FLOT1/ADCY1/SOS1/RAB3A/PLPPR4/NCAM2/RPL24/DPYSL2/FYN/ABL1/TNFRSF12A/EZR/DVL1/GAB2/DNM2/CTNNA1/UCHL1	50		BP	GO:0050863	regulation of T cell activation	162/7868	305/18493	0.000115186	0.0033488	0.00253181	PDE5A/BCL6/VSIR/CD47/BMP4/ZBTB7B/EFNB1/ZEB1/AP3D1/PRDM1/CCL5/HLA-DPB1/IL10/LRRC32/TGFBR2/HLA-DOA/CD276/BLM/CEBPB/TMEM131L/FADD/CD46/SELENOK/CLPTM1/ABL1/CD74/NDFIP1/PNP/CLEC4G/FLOT2/MALT1/THY1/RIPK2/CD83/ARG2/PRELID1/PRNP/GSN/HLA-DMB/ADA/GPNMB/RARA/RASGRP1/IL6R/CCL2/CTNNB1/TESPA1/ERBB2/IL4R/NCKAP1L/HFE/SART1/MARCH7/HLA-DPA1/DLG1/NOD2/PAK1/PRKAR1A/FYN/SRC/PIK3R1/EBI3/SOCS6/CD274/SASH3/NLRP3/TGFB1/S…	162
BP	GO:0042133	neurotransmitter metabolic process	20/1229	148/18493	0.00190569	0.0486037	0.0421258	HSP90AA1/POR/HBB/MOXD1/SLC1A3/NOS3/RGN/ALDH5A1/PTX3/ALDH9A1/SLC7A2/HSP90AB1/AMT/PTGIS/CX3CR1/CAV1/HDC/DDAH2/MTOR/DNM2	20		BP	GO:0048608	reproductive structure development	220/7868	428/18493	0.000116998	0.00338602	0.00255996	HTRA1/NRK/DAZAP1/CCND1/WDR48/BCL2L1/HS6ST1/YBX3/BMP4/ETNK2/MAP2K1/SULF1/GATA2/ADGRG1/SFRP1/EGLN1/ADAM15/PRDM1/HIF1A/MSH2/DMC1/FZD5/PATZ1/TLR3/FRS2/PKD2/PDGFRB/EIF2B4/KIT/IL10/HMGB2/FSHR/MGST1/RXRA/CDKN1B/HSF1/CUL7/CEBPB/TP63/KMT2B/BIRC6/RDH10/BMP6/NOS3/SLIT3/NSDHL/ARID1A/SLIT2/FKBP4/AXL/E2F8/PLCD3/PLK4/ALOX15B/ADA/RARA/TBX3/FBXW8/CTNNB1/BCL2L11/MMP19/ZFAT/SPP1/BAX/GDF9/PTX3/FOSL1/KDM5A/DLG1/MEN1/…	220
BP	GO:0018146	keratan sulfate biosynthetic process	7/1229	28/18493	0.00193383	0.0486196	0.0421395	LUM/OGN/OMD/FMOD/CHST2/B4GALT5/B4GALT3	7		BP	GO:0034333	adherens junction assembly	55/7868	88/18493	0.000124177	0.00357754	0.00270475	ACVRL1/EPHA3/SFRP1/RHOD/CLASP2/PIP5K1C/CLASP1/LAMA5/PHLDB2/ABL1/MYOC/COL16A1/FMN1/KDR/TEK/WHAMM/THY1/LDB1/FERMT2/FAM107A/WDPCP/APOD/VCL/CTNNB1/BCAS3/NRP1/THBS1/SMAD3/SRC/VEGFA/LIMCH1/ZNF703/DLG5/RAC1/TSC1/ITGB1BP1/CAMSAP3/CORO1C/TAOK2/TRIP6/RCC2/RAMP2/DUSP22/EPB41L5/MACF1/PEAK1/PTK2B/SLK/ACTN3/ACTN1/S100A10/ARHGAP6/DLC1/HIPK1/TBCD	55
BP	GO:0033598	mammary gland epithelial cell proliferation	7/1229	28/18493	0.00193383	0.0486196	0.0421395	AREG/ROBO1/ESR1/CEBPB/EPHA2/RTN4/MAPK1	7		BP	GO:0010225	response to UV-C	13/7868	14/18493	0.000126116	0.00361216	0.00273092	POLH/IMPACT/BCL3/DCUN1D3/BAK1/HMGN1/YY1/MDM2/WRN/ST20/C9orf116/CARD16/MAP3K4	13
BP	GO:0070198	protein localization to chromosome, telomeric region	7/1229	28/18493	0.00193383	0.0486196	0.0421395	CCT2/CCT5/CCT7/GNL3L/CCT3/CCT4/CCT6A	7		BP	GO:0060350	endochondral bone morphogenesis	46/7868	71/18493	0.000127284	0.00361216	0.00273092	MATN2/BMP4/COL21A1/POR/CARM1/MMP16/TGFBR2/SCARA3/THBS3/ZMPSTE24/ALPL/PEX7/BMP6/ANXA6/TEK/COL12A1/NPPC/TRIP11/AXIN2/RARA/COL6A3/NAB1/COL27A1/RUNX2/GNAS/MEF2D/MEF2C/INPPL1/BMPR2/NAB2/ANXA2P2/ANXA2/MATN3/COMP/SCX/COL1A1/RARG/POC1A/VIT/IMPAD1/STC1/FGF18/SERPINH1/CSGALNACT1/COL2A1/RARB	46
BP	GO:0006783	heme biosynthetic process	6/1229	21/18493	0.00194097	0.0486196	0.0421395	ATP5IF1/IREB2/COX15/ALAS2/HMBS/UROD	6		BP	GO:0007033	vacuole organization	90/7868	157/18493	0.000128486	0.00361216	0.00273092	ATG9A/ATG14/SH3GLB1/ATP13A2/VPS41/SPG11/EMC6/CHMP5/SRPX/PHF23/RAB23/CHMP4B/TMEM165/RAB7B/LRRK2/TP53INP1/P2RX7/RAB33B/ACP2/MAP1LC3A/NAGLU/TMEM106B/ULK3/ATG2A/VPS11/GABARAPL2/HOOK1/LYST/ULK2/VPS35/CCDC115/PIP4K2B/RAB1B/TMEM175/MFSD8/STX17/CLN8/IFT20/NDP/STX12/CLN3/SYT7/ANXA2P2/ATG16L2/ZKSCAN3/IFT88/FIG4/ANXA2/CORO1A/ATG101/PPT1/LAMTOR1/HPS4/MTMR3/HPS1/RAB39A/ATG2B/PIK3C3/UBXN2A/LAPTM4B/ATG4C/LRSAM1…	90
CC	GO:0062023	collagen-containing extracellular matrix	53/1281	332/19659	1.17778e-09	8.056e-07	6.57076e-07	LUM/ASPN/SERPINA3/HTRA1/LAMA4/MATN2/MXRA5/ITIH5/TGM2/DLG1/ECM2/THBS1/NPPA/COL15A1/LAD1/OGN/EFEMP2/THBS4/COL1A2/TIMP3/MFAP4/OMD/SERPINE1/COL14A1/LTBP2/FMOD/SOD3/COL16A1/FBLN2/LAMB2/COL21A1/COL1A1/KAZALD1/APLP1/A2M/PCOLCE/TINAGL1/MMP2/FBLN1/THBS2/BCAM/COL3A1/NID2/CILP/CLC/TIMP1/ADAMTS1/LTBP4/CPA3/S100A9/BGN/COL4A5/ADAMTS9	53		BP	GO:0009451	RNA modification	90/7868	157/18493	0.000128486	0.00361216	0.00273092	NOP2/DUS1L/ELP1/ZC3H13/METTL14/TRUB1/FTSJ1/TARBP1/FTO/DPH3/ELP2/PUS10/ELP4/TRMT5/SEPHS2/TRMU/VIRMA/WDR4/NHP2/APOBEC3C/TPRKB/PARN/APOBEC3G/NOP10/RPUSD1/CTU2/RBM47/CMTR1/DUS2/PUSL1/DUS3L/ANKRD16/TRMT1/CDKAL1/PUS7/RBM15B/PUS1/RPUSD3/AARS/PUS3/APOBEC3D/TSR3/TRMT12/ELP3/RNMT/METTL1/TRMT61A/APOBEC2/METTL6/FTSJ3/THUMPD1/DPH3P1/TFB1M/APOBEC3F/FBL/NAT10/RAMAC/TRMT1L/OSGEPL1/URM1/TRMT6/METTL16/QTRT2/NSUN6/…	90
CC	GO:0031012	extracellular matrix	66/1281	490/19659	1.48835e-08	5.09015e-06	4.1517e-06	LUM/ASPN/SERPINA3/HTRA1/LAMA4/MATN2/ANOS1/MXRA5/ITIH5/TGM2/DLG1/ECM2/TRIL/THBS1/NPPA/COL15A1/FGF1/LAD1/OGN/TIMP4/EFEMP2/THBS4/COL1A2/TIMP3/LRRC17/MFAP4/OMD/SERPINE1/COL14A1/LTBP2/FMOD/OLFML2A/TNFRSF11B/SOD3/COL16A1/FBLN2/LAMB2/PTX3/COL21A1/COL1A1/TGFBR3/KAZALD1/APLP1/A2M/PCOLCE/COLEC12/TINAGL1/MMP2/ALPL/FBLN1/THBS2/BCAM/COL3A1/NID2/CILP/CLC/HSP90B1/CRISPLD2/TIMP1/ADAMTS1/LTBP4/CPA3/S100A9/BGN/COL…	66		BP	GO:0010970	transport along microtubule	86/7868	149/18493	0.000129763	0.00361216	0.00273092	AP3M2/SUN2/TRAK1/AP3D1/ICK/KIF13A/IFT80/HIF1A/IFT43/APP/SPG11/WASF1/FMR1/RPGR/UCHL1/DYNC2LI1/UXT/BICD1/KIF3A/DYNC2H1/BBS12/DST/IFT27/FLOT2/SUN1/CLUAP1/IFT172/TRIP11/DLG2/SSNA1/MAP1S/RASGRP1/KIF1B/TTC21B/IFT22/SFPQ/OPA1/KIF5C/FYCO1/IFT20/TTC21A/TMEM201/KIF5B/IFT74/TRAK2/HSPB11/KIF1C/CLN3/LRPPRC/IFT88/DYNC1H1/CAMSAP3/VAMP7/DYNLL2/IFT52/UBB/HSPB1/MAP1B/WDR35/TRAF3IP1/PCM1/TTC30A/LCA5/WDR19/WDR34/MGA…	86
CC	GO:0005924	cell-substrate adherens junction	57/1281	405/19659	3.10273e-08	5.56766e-06	4.54118e-06	CNN1/EVL/NFASC/MAP2K1/TGM2/FLNC/PALLD/EHD3/ITGA5/PVR/RPLP0/TES/CD59/FERMT2/ARPC5L/GJA1/HSPB1/ITGB5/TNS3/RPS5/LIMA1/RPLP1/FHL1/HYOU1/NRAP/JAK1/RPL9/FZD1/RPS16/FAP/NRP1/SCARB2/EPHA2/GSN/FLII/RPS7/HSP90B1/MAPK1/ATAT1/PDCD6IP/DAB2/FLOT1/SVIL/CAV1/HSPA9/RPL6/PRUNE1/SDC4/PXN/FERMT1/RRAS2/EZR/MAPRE1/CAT/DNM2/CTNNA1/TSPAN4	57		BP	GO:0099111	microtubule-based transport	86/7868	149/18493	0.000129763	0.00361216	0.00273092	AP3M2/SUN2/TRAK1/AP3D1/ICK/KIF13A/IFT80/HIF1A/IFT43/APP/SPG11/WASF1/FMR1/RPGR/UCHL1/DYNC2LI1/UXT/BICD1/KIF3A/DYNC2H1/BBS12/DST/IFT27/FLOT2/SUN1/CLUAP1/IFT172/TRIP11/DLG2/SSNA1/MAP1S/RASGRP1/KIF1B/TTC21B/IFT22/SFPQ/OPA1/KIF5C/FYCO1/IFT20/TTC21A/TMEM201/KIF5B/IFT74/TRAK2/HSPB11/KIF1C/CLN3/LRPPRC/IFT88/DYNC1H1/CAMSAP3/VAMP7/DYNLL2/IFT52/UBB/HSPB1/MAP1B/WDR35/TRAF3IP1/PCM1/TTC30A/LCA5/WDR19/WDR34/MGA…	86
CC	GO:0030055	cell-substrate junction	57/1281	409/19659	4.39298e-08	5.56766e-06	4.54118e-06	CNN1/EVL/NFASC/MAP2K1/TGM2/FLNC/PALLD/EHD3/ITGA5/PVR/RPLP0/TES/CD59/FERMT2/ARPC5L/GJA1/HSPB1/ITGB5/TNS3/RPS5/LIMA1/RPLP1/FHL1/HYOU1/NRAP/JAK1/RPL9/FZD1/RPS16/FAP/NRP1/SCARB2/EPHA2/GSN/FLII/RPS7/HSP90B1/MAPK1/ATAT1/PDCD6IP/DAB2/FLOT1/SVIL/CAV1/HSPA9/RPL6/PRUNE1/SDC4/PXN/FERMT1/RRAS2/EZR/MAPRE1/CAT/DNM2/CTNNA1/TSPAN4	57		BP	GO:0019362	pyridine nucleotide metabolic process	84/7868	145/18493	0.000129917	0.00361216	0.00273092	MDH1B/STAT3/NT5E/HAAO/ECD/GALK1/OGDHL/NAMPT/HIF1A/CD38/ZBTB20/ZBTB7A/NMNAT3/PNP/P2RX7/DHTKD1/RNLS/LDHA/HTR2A/G6PD/TIGAR/NADK/BST1/NNT/HK3/NNMT/CBFA2T3/ENO1/NUDT17/TKT/FMO1/DERA/PTGS2/KYNU/OGDH/HK2/PPARA/PRKAG3/OGT/PGM1/ENO2/H6PD/MPC1/MDH1/PFKFB2/DLD/PFKFB1/GCKR/EIF6/NADK2/PARP10/PGD/PFKM/PGM2L1/ENTPD5/JMJD8/NMRK2/FBP1/PFKL/NADSYN1/TALDO1/IGF1/PRKAG1/QPRT/GPI/BPGM/PRKAA2/ENO4/PARP9/ACTN3/PGM2/PDHB…	84
CC	GO:0060205	cytoplasmic vesicle lumen	50/1281	338/19659	4.43751e-08	5.56766e-06	4.54118e-06	SERPINA3/ISLR/HSP90AA1/CCT2/PRDX6/THBS1/CDC37L1/HBB/TIMP3/SERPINE1/TUBB4B/PCYOX1L/ARMC8/SELENOP/QSOX1/NIT2/PNP/HSPH1/DNAJC3/PTX3/PENK/ADA2/A2M/HYOU1/DDX3X/FUCA1/SERPINI1/HSP90AB1/COMMD9/MAGED2/GSN/GYG1/HSP90B1/MAPK1/PSMD12/CEP290/GRN/CRISPLD2/SPTAN1/TIMP1/VAT1/HSPA6/TOLLIP/PSMD3/ILF2/S100A9/PGAM1/PSMC3/CAT/CTSH	50		BP	GO:0046496	nicotinamide nucleotide metabolic process	84/7868	145/18493	0.000129917	0.00361216	0.00273092	MDH1B/STAT3/NT5E/HAAO/ECD/GALK1/OGDHL/NAMPT/HIF1A/CD38/ZBTB20/ZBTB7A/NMNAT3/PNP/P2RX7/DHTKD1/RNLS/LDHA/HTR2A/G6PD/TIGAR/NADK/BST1/NNT/HK3/NNMT/CBFA2T3/ENO1/NUDT17/TKT/FMO1/DERA/PTGS2/KYNU/OGDH/HK2/PPARA/PRKAG3/OGT/PGM1/ENO2/H6PD/MPC1/MDH1/PFKFB2/DLD/PFKFB1/GCKR/EIF6/NADK2/PARP10/PGD/PFKM/PGM2L1/ENTPD5/JMJD8/NMRK2/FBP1/PFKL/NADSYN1/TALDO1/IGF1/PRKAG1/QPRT/GPI/BPGM/PRKAA2/ENO4/PARP9/ACTN3/PGM2/PDHB…	84
CC	GO:0031983	vesicle lumen	50/1281	339/19659	4.88391e-08	5.56766e-06	4.54118e-06	SERPINA3/ISLR/HSP90AA1/CCT2/PRDX6/THBS1/CDC37L1/HBB/TIMP3/SERPINE1/TUBB4B/PCYOX1L/ARMC8/SELENOP/QSOX1/NIT2/PNP/HSPH1/DNAJC3/PTX3/PENK/ADA2/A2M/HYOU1/DDX3X/FUCA1/SERPINI1/HSP90AB1/COMMD9/MAGED2/GSN/GYG1/HSP90B1/MAPK1/PSMD12/CEP290/GRN/CRISPLD2/SPTAN1/TIMP1/VAT1/HSPA6/TOLLIP/PSMD3/ILF2/S100A9/PGAM1/PSMC3/CAT/CTSH	50		BP	GO:0030258	lipid modification	155/7868	291/18493	0.000133599	0.00369838	0.00279611	C1QTNF2/EPHX2/POR/SLC35C1/FRS2/FGF1/ACAD10/PDGFRB/GBGT1/KIT/EHHADH/IVD/PIK3C2A/PIP5K1C/ST3GAL2/PIK3CB/PLPPR4/IMPA2/NRG1/OCRL/BDH2/TMEM150A/LONP2/PEX7/CERK/SOCS2/ACOX2/PLPPR2/ECHDC2/EFR3A/INPP5K/AUH/GAB1/FGF7/ADIPOR1/DGKE/HACL1/CYP3A5/DGKI/APOD/SCP2/PIK3R3/ERBB2/FGFR4/SPHK1/IP6K2/PIP4K2B/HIBCH/ST3GAL4/ACADM/DGKD/FYN/SRC/PIK3R1/CYP4A22/INPPL1/SOCS6/DGKA/PPARD/ACADVL/SOCS5/CYP4V2/FGF5/PIK3R5/HADHB/S…	155
CC	GO:0005925	focal adhesion	56/1281	402/19659	5.85309e-08	5.71931e-06	4.66487e-06	CNN1/EVL/NFASC/MAP2K1/TGM2/FLNC/PALLD/EHD3/ITGA5/PVR/RPLP0/TES/CD59/FERMT2/ARPC5L/GJA1/HSPB1/ITGB5/TNS3/RPS5/LIMA1/RPLP1/FHL1/HYOU1/JAK1/RPL9/FZD1/RPS16/FAP/NRP1/SCARB2/EPHA2/GSN/FLII/RPS7/HSP90B1/MAPK1/ATAT1/PDCD6IP/DAB2/FLOT1/SVIL/CAV1/HSPA9/RPL6/PRUNE1/SDC4/PXN/FERMT1/RRAS2/EZR/MAPRE1/CAT/DNM2/CTNNA1/TSPAN4	56		BP	GO:0110020	regulation of actomyosin structure organization	58/7868	94/18493	0.000137415	0.00378754	0.00286352	NF2/CD47/EVL/TESK1/SFRP1/BBS4/ALMS1/CLASP2/ARHGEF10L/SH3PXD2B/CLASP1/PHLDB2/AKAP13/ARHGAP28/ECT2/ABL1/MYOC/INPP5K/PFN1/ASAP3/SERPINF2/NRP1/SMAD3/PAK1/MEF2C/PIK3R1/RHOC/FRMD7/MKKS/LIMCH1/PPP1R9A/RAC1/LIMK1/TSC1/MTOR/ITGB1BP1/PPM1E/TMEFF2/EDN1/CTGF/PPFIA1/WAS/NOX4/MET/TAC1/RGCC/GPR65/MIR1-1/SORBS3/APOA1/WASF2/S100A10/PXN/ARHGAP6/DLC1/ARAP1/CDC42/ARHGEF15	58
CC	GO:0034774	secretory granule lumen	46/1281	321/19659	3.89791e-07	3.33272e-05	2.71828e-05	SERPINA3/ISLR/HSP90AA1/CCT2/PRDX6/THBS1/CDC37L1/TIMP3/SERPINE1/TUBB4B/PCYOX1L/ARMC8/SELENOP/QSOX1/NIT2/PNP/DNAJC3/PTX3/PENK/ADA2/A2M/DDX3X/FUCA1/SERPINI1/HSP90AB1/COMMD9/MAGED2/GSN/GYG1/MAPK1/PSMD12/CEP290/GRN/CRISPLD2/SPTAN1/TIMP1/VAT1/HSPA6/TOLLIP/PSMD3/ILF2/S100A9/PGAM1/PSMC3/CAT/CTSH	46		BP	GO:0009112	nucleobase metabolic process	26/7868	35/18493	0.000139477	0.00382781	0.00289397	AOX1/CTPS1/ADA/APRT/GMPR/RRM1/GMPR2/MTOR/HPRT1/MTHFD1L/SHMT1/GART/MAPK1/ACPP/CDA/MTHFD1/GMPS/PAICS/KDM1A/CTPS2/CMPK1/CAD/TYMS/ALDH6A1/GDA/DHODH	26
CC	GO:0101031	chaperone complex	9/1281	20/19659	1.79384e-06	0.000132597	0.000108151	CCT2/STIP1/CCT5/CCT7/BAG2/CCT3/HSP90AB1/CCT4/CCT6A	9		BP	GO:2001243	negative regulation of intrinsic apoptotic signaling pathway	59/7868	96/18493	0.000141429	0.0038647	0.00292186	BID/BCL2L1/YBX3/HIF1A/CXCL12/NME5/CREB3/CREB3L1/CLU/LRRK2/CD74/TRIAP1/NOC2L/HYOU1/DDX3X/TAF9B/IVNS1ABP/USP47/MARCH7/ENO1/OPA1/SRC/PTTG1IP/PTGS2/MUC1/PRKN/MAPK7/HTRA2/FIGNL1/SELENOS/GRINA/BCL2L12/ACKR3/SFRP2/PLAUR/PTPN1/ING2/SYVN1/CDKN2D/HSPB1/XBP1/ZNF385A/TRIM32/NFE2L2/RRN3/TXNDC12/MDM2/AKT1/SIRT1/MMP9/HERPUD1/WFS1/KDM1A/MCL1/NDUFS3/VNN1/NDUFA13/SOD2/MAPK8IP1	59
CC	GO:0043209	myelin sheath	28/1281	162/19659	1.93856e-06	0.000132597	0.000108151	GLUL/HSP90AA1/ATP1A1/NFASC/CCT2/DLG1/STIP1/EHD3/HSPD1/TUBB4B/PRDX1/TUBA1A/JAM3/NME1/CCT5/GNB5/CRYAB/UBC/CCT3/DNM1/GSN/GNB1/CA2/PHB/HSPA2/EZR/TKT/UCHL1	28		BP	GO:0048661	positive regulation of smooth muscle cell proliferation	60/7868	98/18493	0.000145235	0.00395177	0.00298768	RBPMS2/BMP4/TGM2/NAMPT/CCL5/IRAK1/PDGFRB/DNMT1/IL10/MIR26A1/MIR208A/FOXJ2/JUN/TGFBR2/JAK2/IGFBP5/PDGFD/PTAFR/CX3CL1/FOXP1/IRAK4/SERPINF2/IL6R/BMPR1A/MNAT1/STAT1/P2RY6/THBS1/PAK1/MEF2D/ELANE/PTGS2/MIR222/HMOX1/PDGFB/MTOR/EDN1/CYBA/MIR221/FGFR2/MDM2/AKT1/FGF9/SKP2/EREG/MMP9/ABCC4/HBEGF/IGF1/GNAI3/ERN1/AIF1/HES5/IL18/NPY5R/TRAF6/MIR26A2/HDAC4/PPARGC1A/TERT	60
CC	GO:0044445	cytosolic part	37/1281	250/19659	2.42225e-06	0.00015062	0.000122851	CCT2/PPP3CC/CIAO2B/HBB/RPLP0/EIF2AK3/RPS4Y1/CCT5/RPS5/EIF4G1/PI4K2A/RPLP1/EIF4E/RPL14/CCT7/NLRP1/DDX3X/MAP3K7/RPL35/RPL9/RPS16/GUCY1B1/CCT3/CCT4/CFLAR/RPS7/RPS27L/RPS6/NAA10/RPL6/CCT6A/EIF2D/HBD/CHUK/RPL24/RIPK1/MTOR	37		BP	GO:0010948	negative regulation of cell cycle process	161/7868	304/18493	0.000145869	0.00395213	0.00298796	NAA10/CCND1/BCL6/TPR/CDK2/ATM/BMP4/CARM1/EPC1/E2F4/PRMT2/VPS4A/PKD2/TNKS/CDK2AP2/NACC2/MIR26A1/SETMAR/CTDSP1/RAD1/SMC1A/UXT/MAD2L2/CDKN1B/BRD7/BLM/BRCA1/NBN/CDK5RAP3/TAOK1/DONSON/SYF2/MIIP/PCBP4/MRNIP/TRIAP1/TRIM37/GADD45A/E2F8/MDM4/FBXO5/CDKN1A/PPP2R5B/GPNMB/FAM107A/CHMP4C/DCUN1D3/ABRAXAS1/CCL2/KANK2/PCGF2/USP47/PINX1/BAX/MGA/APC/TFDP2/MEN1/PRKAR1A/ZNF268/GIGYF2/CDC7/H2AFY/CCNF/RBBP7/CCNK/MUC1/C…	161
CC	GO:0045121	membrane raft	41/1281	304/19659	7.65626e-06	0.000436407	0.000355949	ADD3/ATP1A1/DLG1/NOS3/HSPD1/TUBA1A/GJA1/MYOF/EDNRB/PDPN/RAB5A/PI4K2A/CD55/SULF1/LRP4/HYAL2/TGFBR2/CD8A/CFLAR/PTGIS/RANGRF/ERLIN2/MAPK1/ADGRG1/ATP1B3/STOM/KCNA5/FLOT1/CAV1/ANK2/ADCY1/CAVIN1/SDC4/RIPK1/FYN/EZR/SKAP1/PPT1/F2R/CTNNA1/ARC	41		BP	GO:0009066	aspartate family amino acid metabolic process	35/7868	51/18493	0.000148546	0.00400759	0.00302989	SDSL/CRYM/GNMT/ALDH7A1/MRI1/PLOD1/ASRGL1/AASS/ASPA/NMNAT3/MTRR/ASNSD1/GCAT/DLST/HYKK/AADAT/NIT2/PLOD3/ASS1/MTR/MTHFR/CTH/MTHFD2L/ADSSL1/DDO/AASDHPPT/PLOD2/BHMT2/MTHFD1/ENOPH1/GOT2/NMNAT2/NMNAT1/SMS/MSRA	35
CC	GO:0098857	membrane microdomain	41/1281	305/19659	8.3012e-06	0.000436771	0.000356246	ADD3/ATP1A1/DLG1/NOS3/HSPD1/TUBA1A/GJA1/MYOF/EDNRB/PDPN/RAB5A/PI4K2A/CD55/SULF1/LRP4/HYAL2/TGFBR2/CD8A/CFLAR/PTGIS/RANGRF/ERLIN2/MAPK1/ADGRG1/ATP1B3/STOM/KCNA5/FLOT1/CAV1/ANK2/ADCY1/CAVIN1/SDC4/RIPK1/FYN/EZR/SKAP1/PPT1/F2R/CTNNA1/ARC	41		BP	GO:0070199	establishment of protein localization to chromosome	20/7868	25/18493	0.000149668	0.00402083	0.00303989	CCT2/CCT7/TCP1/CCT6A/LRWD1/CCT5/H2AFY/CCT3/WRAP53/RUVBL2/PIH1D1/CCT8/NIPBL/CCT4/H2AFY2/NABP2/SGF29/DKC1/HIST1H1B/TERT	20
CC	GO:0030133	transport vesicle	47/1281	381/19659	1.89633e-05	0.000891982	0.000727532	AREG/BCL2L1/COPZ2/CD59/GOSR2/VAMP3/HLA-DPB1/CLTB/RAB5A/HLA-DPA1/PENK/PI4K2A/CD55/PTPRN2/HLA-A/HLA-E/SYNRG/RAB9A/ITPR1/RAB15/DNM1/CD74/SEC23A/SNCAIP/SEC31A/PLIN3/SORT1/ERG28/CRISPLD2/AMPH/WFS1/KDELR3/RAB3B/DLG4/SSPN/RAB3A/TMEM30A/M6PR/IL33/CPA3/USO1/RAB11FIP5/PPT1/BGN/MCFD2/YKT6/RAB1A	47		BP	GO:0035690	cellular response to drug	185/7868	355/18493	0.000155539	0.00416099	0.00314586	CDK2/SELENON/NR3C1/SFRP1/ADAM15/P2RY2/KCNJ11/PPP1R12A/TLR3/CRHBP/EIF4EBP1/RYR3/ADCY3/KMT2A/IL10/PRKCE/GRK2/IMPACT/FMR1/RELA/TAF1/CHMP5/AGRN/HSF1/BLM/BRCA1/RAP1A/PLCB1/EFTUD2/LRRK2/ECT2/EGR1/TP53INP1/PDGFD/ABL1/P2RX7/AGTR2/KCNH2/PRKCD/KDR/MAP1LC3A/QDPR/SLIT2/PTAFR/AXL/PPP1R9B/GNA15/ACTB/RIPK2/SMYD3/SLC31A1/PRNP/FECH/CYBB/PDE4A/REST/GCLM/NQO1/RECQL5/FBXO32/CTNNB1/GPLD1/GNA11/SIGMAR1/ID1/STK25/DAXX/…	185
CC	GO:0098589	membrane region	41/1281	316/19659	1.9561e-05	0.000891982	0.000727532	ADD3/ATP1A1/DLG1/NOS3/HSPD1/TUBA1A/GJA1/MYOF/EDNRB/PDPN/RAB5A/PI4K2A/CD55/SULF1/LRP4/HYAL2/TGFBR2/CD8A/CFLAR/PTGIS/RANGRF/ERLIN2/MAPK1/ADGRG1/ATP1B3/STOM/KCNA5/FLOT1/CAV1/ANK2/ADCY1/CAVIN1/SDC4/RIPK1/FYN/EZR/SKAP1/PPT1/F2R/CTNNA1/ARC	41		BP	GO:0046328	regulation of JNK cascade	103/7868	184/18493	0.000156424	0.00416717	0.00315053	NRK/MAP3K6/FZD7/SFRP1/MDFIC/MFHAS1/FZD5/TLR3/APP/EDA2R/ZNF622/LTBR/PKN1/HIPK2/PLCB1/AXIN1/TAOK1/MAP3K9/SH3RF3/RAPGEF1/GADD45A/PJA2/RIPK2/MAP3K7/DUSP15/RASGRP1/HRAS/SERPINF2/PDCD4/DAXX/MAP3K20/MEN1/NOD2/PAK1/TNFRSF11A/TLR4/HDAC3/FZD8/PRKN/FZD4/GADD45B/MAP3K10/TNIK/ZEB2/SFRP2/PTPN1/FLT4/RASSF2/ULK4/GSTP1/DBNL/TAOK2/EDN1/FKTN/DUSP19/DUSP22/CTGF/DACT1/MAP2K7/MAP3K13/STK3/PYCARD/IGF1R/AKT1/ZMYND11/ITC…	103
CC	GO:0101002	ficolin-1-rich granule	28/1281	185/19659	2.59206e-05	0.00104487	0.000852234	HSP90AA1/NFASC/HBB/COMMD3/PNP/CD55/PTPRN2/LTA4H/DDX3X/HSP90AB1/COMMD9/DIAPH1/ITGAX/GSN/GYG1/MAPK1/PSMD12/CRISPLD2/PDAP1/DSC1/ENPP4/HSPA6/PSMD3/ILF2/PGAM1/PSMC3/CAT/CTSH	28		BP	GO:0051258	protein polymerization	147/7868	275/18493	0.000157716	0.00418407	0.00316331	SPTAN1/SNCA/MID1IP1/CDC42EP4/EVL/ADD3/BBS4/RICTOR/TOGARAM1/PREX1/MX1/HIP1R/VASP/TUBG1/NCKAP1/PRKCE/WASF1/NIN/PFN4/CLASP2/MX2/CETN3/EFCAB11/CLASP1/CLIP1/JAK2/COBL/RHOBTB1/ARHGAP28/SPTBN1/FES/CCL11/TMSB4Y/CDC42EP2/ARPC5L/ABL1/TPPP3/UBE2S/ARPC1B/HCK/RASA1/FMN1/PRKCD/SLIT2/FKBP4/CDC42EP1/WHAMM/FBXO5/SPTB/RHOBTB2/GSN/CEP192/PFN1/FAM107A/MAP7D3/LMOD2/TUBB4A/TUBGCP4/MICALL2/ABI2/NCKAP1L/JMY/DLG1/CAMSAP2…	147
CC	GO:0005832	chaperonin-containing T-complex	6/1281	11/19659	2.62951e-05	0.00104487	0.000852234	CCT2/CCT5/CCT7/CCT3/CCT4/CCT6A	6		BP	GO:0007596	blood coagulation	175/7868	334/18493	0.000161109	0.00424571	0.00320991	ITPK1/C1QTNF1/CD59/PAFAH2/RAD51B/GATA2/F3/FCER1G/DOCK1/TSPAN32/F8/EHD1/JMJD1C/GNA14/PRKCE/RAF1/HBB/VPS45/PIK3CB/P2RX6/JAK2/TFPI/SRF/ENPP4/HMG20B/MAFG/SERPINE1/F13A1/CLIC1/P2RX7/GNA12/NOS3/PAPSS2/PRKACB/ITPR3/ENTPD1/PRKCD/AXL/EHD3/SH2B2/GNA15/ACTB/FERMT3/PRKAR2A/PLAT/FAP/F10/ITPR1/F2R/DGKE/SERPINF2/DGKI/VCL/FBLN1/GNA11/CD177/PRKAR2B/UBASH3B/PLCG2/THBS1/TLN1/DGKD/GNG2/GNAS/PRKAR1A/FYN/F2RL2/HIST1H3…	175
CC	GO:0044853	plasma membrane raft	19/1281	102/19659	2.86085e-05	0.00104487	0.000852234	ADD3/ATP1A1/NOS3/MYOF/LRP4/TGFBR2/CD8A/PTGIS/RANGRF/MAPK1/ATP1B3/KCNA5/FLOT1/CAV1/CAVIN1/EZR/SKAP1/F2R/CTNNA1	19		BP	GO:0042098	T cell proliferation	100/7868	178/18493	0.000161373	0.00424571	0.00320991	BTN3A1/PDE5A/VSIR/BMP4/ZBTB7B/EFNB1/SLC11A1/CCL5/HLA-DPB1/IL10/LRRC32/TGFBR2/CD276/BLM/CTPS1/CEBPB/CCND3/TMEM131L/FADD/CD46/SELENOK/ABL1/NDFIP1/PNP/P2RX7/CLEC4G/MALT1/RIPK2/ELF4/ARG2/PRNP/HLA-DMB/GPNMB/IL6R/CTNNB1/ERBB2/BAX/NCKAP1L/MARCH7/HLA-DPA1/DLG1/PRKAR1A/FYN/EBI3/NCSTN/CD274/SASH3/TGFB1/NCK2/CD3E/TNFRSF13C/DLG5/IL6ST/TNFRSF14/HAVCR2/VCAM1/LILRB2/CD24/CORO1A/CD55/MSN/SOS1/CCR2/SPN/CLC/SPTA1/…	100
CC	GO:0031227	intrinsic component of endoplasmic reticulum membrane	25/1281	157/19659	2.90242e-05	0.00104487	0.000852234	DERL1/EMC8/SEC61A1/EIF2AK3/TAPBP/AUP1/HLA-DPB1/HLA-DPA1/HLA-A/HLA-E/EXT1/SCD/CD74/EMC6/RTN4/WFS1/PIGK/XBP1/SLC35B1/DERL2/TEX261/ELOVL5/DNAJB2/PGAP3/TM7SF2	25		BP	GO:1990778	protein localization to cell periphery	156/7868	294/18493	0.00016255	0.00425907	0.00322001	BCL2L1/SYTL2/WNK3/TSPAN14/EPHA3/LIN7A/RAMP1/FCER1G/KIF13A/VPS4A/KCNJ11/BBS2/FLOT1/GOPC/ATP1B3/PRKCE/RHOG/CLASP2/PKDCC/LAMA5/EPB41L2/ITGA3/CLIP1/GPC6/RAP1A/TNFRSF1A/GOLPH3/EMP2/PID1/RAB15/SPTBN1/TMEM150A/GPSM2/KCNIP3/STX7/DAG1/BLZF1/FLOT2/EFR3A/NSG1/INPP5K/EHD3/VAMP8/ACTB/DLG2/STAC2/DCHS1/GAK/PRNP/HRAS/TMEM88/C2CD5/RAB3D/ATP1B1/ANK2/PIGW/KIF1B/ANKRD9/NECTIN3/PPP2R5A/VPS35/NFASC/DLG1/EFCAB7/RAPGEF2…	156
CC	GO:0005874	microtubule	49/1281	414/19659	3.78261e-05	0.00125671	0.00102502	CDK2AP2/PCNT/CCT2/DLG1/FKBP4/TPPP3/MAP1LC3B/TUBG1/TUBB4B/TUBB6/TUBA1A/TUBB3/GRAMD2B/MID1IP1/CFAP20/HSPH1/MID1/CCT5/PAFAH1B1/FEZ1/CCT7/BAG2/TTLL1/TBCB/CCT3/DNM1/CDK5RAP3/ODF2/CCT4/KIF1B/DYNC1I2/LRRC49/HNRNPU/KIF3C/CEP170B/ATAT1/SVIL/TUBA4A/NINL/CCT6A/SPACA9/KIF22/CLIP1/DPYSL2/MAPRE1/SKAP1/DYNC2LI1/DVL1/DNM2	49		BP	GO:0016311	dephosphorylation	241/7868	475/18493	0.000164184	0.00428425	0.00323905	PTN/ITPK1/NT5DC2/MYH6/PTP4A2/ATP1A1/PTPRU/PPM1G/NT5E/SYTL2/DUSP13/EPHX2/PPP3CC/SBF1/CSRNP3/EIF2AK2/MFHAS1/DUSP7/PPP6R1/PPP1R12A/PPP1R11/PPP1CC/NSMF/PDGFRB/CAMTA1/CTDNEP1/PTPRG/CTDSP1/MAGI2/PPP1CA/PLPPR4/DMPK/JAK2/PTPN21/IMPA2/OCRL/CRY2/INPP4B/ALPL/RBM26/PTPN13/SGPP2/PPP1R15A/CDK5RAP3/PTPN12/DUSP23/PLPPR2/AGTR2/ACP2/PPM1D/NANP/PPP1R3C/PRKCD/PTBP1/NT5DC3/TIMM50/TIGAR/DUSP16/PPEF1/CDC25B/PTPMT1/INPP…	241
CC	GO:0043025	neuronal cell body	55/1281	483/19659	3.85833e-05	0.00125671	0.00102502	MYOT/GLRX2/GLUL/HSP90AA1/MYH10/NPTX2/FKBP4/SLC38A2/PARD3/KCNN3/AGFG1/NDN/SLC1A3/DNAJB1/PLXDC1/MYO10/PDE1A/COBL/NCDN/TXN2/RAB5A/PAFAH1B1/PENK/PI4K2A/VPS35/CRYAB/LRP4/SERPINI1/PPP1CA/HSP90AB1/NRP1/CAMK2N1/MCRS1/SNCAIP/SORT1/CX3CR1/RTN4/PDE1C/MAPK1/BRS3/PDE10A/IL6ST/STAU1/SOS1/ABL1/ELOVL5/MTOR/PPT1/DVL1/KCNA2/YKT6/ARC/UCHL1/ACSL4/KCNK1	55		BP	GO:0032436	positive regulation of proteasomal ubiquitin-dependent protein catabolic process	51/7868	81/18493	0.000165293	0.00429558	0.00324762	GSK3A/CHFR/TAF1/CLU/LRRK2/NUB1/KEAP1/PRICKLE1/ANKIB1/FBXW8/RAD23A/RNF144B/IL33/COP1/CBFA2T3/TRIB2/RNF19A/PRKN/SOCS5/AURKA/GCLC/RNF217/RACK1/CSNK1D/STUB1/KLHL40/RNF144A/NFE2L2/DET1/MDM2/NKD2/AKT1/NOP53/UBQLN2/SOCS4/HSPBP1/HERPUD1/PSMD10/ARIH2/RNF180/ARIH1/PLK2/DDRGK1/CSNK1A1/RNF19B/UBQLN1/PIAS1/CSNK1A1L/BCAP31/RCHY1/MAPK9	51
CC	GO:1904813	ficolin-1-rich granule lumen	21/1281	124/19659	4.9066e-05	0.00136274	0.0011115	HSP90AA1/HBB/COMMD3/PNP/LTA4H/DDX3X/HSP90AB1/COMMD9/GSN/GYG1/MAPK1/PSMD12/CRISPLD2/PDAP1/HSPA6/PSMD3/ILF2/PGAM1/PSMC3/CAT/CTSH	21		BP	GO:0072659	protein localization to plasma membrane	132/7868	244/18493	0.000167943	0.00434671	0.00328627	BCL2L1/SYTL2/WNK3/TSPAN14/EPHA3/RAMP1/FCER1G/KIF13A/VPS4A/KCNJ11/BBS2/FLOT1/GOPC/ATP1B3/PRKCE/RHOG/CLASP2/PKDCC/LAMA5/ITGA3/TNFRSF1A/GOLPH3/EMP2/PID1/RAB15/SPTBN1/TMEM150A/KCNIP3/STX7/BLZF1/FLOT2/EFR3A/NSG1/INPP5K/EHD3/VAMP8/ACTB/STAC2/DCHS1/GAK/PRNP/TMEM88/C2CD5/RAB3D/ATP1B1/ANK2/PIGW/ANKRD9/NECTIN3/PPP2R5A/VPS35/NFASC/DLG1/RAPGEF2/VAMP3/IFT20/SCRIB/PIK3R1/RER1/KIF5B/VTI1B/BSG/LRP6/EHD2/EPHA2/TG…	132
CC	GO:0034709	methylosome	6/1281	12/19659	4.96835e-05	0.00136274	0.0011115	SNRPB/WDR77/PRMT5/CLNS1A/SNRPD1/SNRPG	6		BP	GO:0140056	organelle localization by membrane tethering	95/7868	168/18493	0.000168779	0.00435068	0.00328927	SYTL2/CC2D2A/ATG14/CEP290/CEP57/PCNT/CETN2/ALMS1/TUBB4B/TUBG1/YKT6/MKS1/VPS45/CLASP1/RAB15/UNC13B/SDCCAG8/PDZD8/CEP89/STX7/STXBP2/EXOC6B/STX2/VAMP8/PLK4/SSNA1/CEP192/VPS11/ACTR1A/RAB3D/SCLT1/BVES/TUBB4A/MARK4/B9D1/PRKAR2B/TUBA4A/STX10/CNTRL/VAMP3/TUBB/DCTN2/STX17/FBF1/EXOC4/EXOC2/VTI1B/CEP162/HAUS4/STX12/CFTR/DYNC1H1/CSNK1D/EXOC8/TCTN2/HSP90AA1/TCTN1/RPGRIP1L/KCNB1/NDRG4/B9D2/TTBK2/PCM1/IQCB1/CEP…	95
CC	GO:0042470	melanosome	19/1281	106/19659	4.98076e-05	0.00136274	0.0011115	HSP90AA1/ATP1A1/FASN/PRDX1/RAB5A/AHCY/RAB9A/CALU/HSP90AB1/CCT4/HSP90B1/PDCD6IP/ATP1B3/STOM/FLOT1/SLC1A5/RAB7A/CD63/RAB1A	19		BP	GO:0007254	JNK cascade	117/7868	213/18493	0.000169595	0.00435409	0.00329185	NRK/MAP3K6/FZD7/SFRP1/MDFIC/MFHAS1/FZD5/IRAK1/TLR3/MAPK10/APP/EDA2R/ZNF622/LTBR/PKN1/HIPK2/PLCB1/TAB2/AXIN1/TAOK1/MAP3K9/MAPK8/SH3RF3/RAPGEF1/GADD45A/PJA2/RIPK2/MAP3K7/IRAK4/DUSP15/IKBKG/ARHGEF6/RASGRP1/HRAS/SERPINF2/PDCD4/DAXX/MAP3K20/MEN1/NOD2/PAK1/MAP4K3/UBE2V1/TNFRSF11A/TLR4/HDAC3/FZD8/PRKN/CRKL/FZD4/GADD45B/MAP3K10/TNIK/ZEB2/SFRP2/PTPN1/FLT4/RASSF2/ULK4/GSTP1/DBNL/TAOK2/EDN1/UBB/FKTN/DUSP19/…	117
CC	GO:0048770	pigment granule	19/1281	106/19659	4.98076e-05	0.00136274	0.0011115	HSP90AA1/ATP1A1/FASN/PRDX1/RAB5A/AHCY/RAB9A/CALU/HSP90AB1/CCT4/HSP90B1/PDCD6IP/ATP1B3/STOM/FLOT1/SLC1A5/RAB7A/CD63/RAB1A	19		BP	GO:0048015	phosphatidylinositol-mediated signaling	93/7868	164/18493	0.000171362	0.00438177	0.00331278	FBXL2/PREX2/PLXNB1/NF1/PIK3IP1/CCL5/PDGFC/PDGFRB/KIT/PIK3C2A/FSHR/NPR3/PIP5K1C/PIK3CB/PITPNM2/JAK2/PTPN13/PDGFD/NGF/NTRK2/MYOC/KDR/HTR2A/TEK/PTAFR/PPP2R5B/GSN/HTR2B/RASGRP1/F2R/FGR/ERBB2/GAB2/PIP4K2B/MYDGF/HCLS1/NKX3-1/FYN/SRC/PIK3R1/FLT1/PPARD/NTF3/PIK3R5/IRS2/ERBB3/PDGFB/OGT/IER3/EZR/ANGPT1/PIK3AP1/DIPK2A/EDN1/CEACAM1/PI4KA/EXOC1/TGFB2/PIK3C3/SELP/PIK3CA/IGF1R/AKT1/MAPK1/NOP53/SIRT1/PIK3C2B/ENT…	93
CC	GO:0030176	integral component of endoplasmic reticulum membrane	23/1281	149/19659	9.73109e-05	0.00256002	0.00208805	DERL1/EMC8/SEC61A1/EIF2AK3/TAPBP/AUP1/HLA-DPB1/HLA-DPA1/HLA-A/HLA-E/EXT1/SCD/CD74/EMC6/RTN4/WFS1/PIGK/XBP1/SLC35B1/DERL2/TEX261/ELOVL5/TM7SF2	23		BP	GO:1903391	regulation of adherens junction organization	43/7868	66/18493	0.000173645	0.0044224	0.0033435	ACVRL1/EPHA3/SFRP1/RHOD/CLASP2/CLASP1/PHLDB2/ABL1/MYOC/COL16A1/FMN1/KDR/TEK/THY1/LDB1/FAM107A/WDPCP/APOD/BCAS3/NRP1/THBS1/SMAD3/PTPN23/SRC/VEGFA/LIMCH1/RAC1/TSC1/ITGB1BP1/CAMSAP3/CORO1C/RCC2/ARF6/DUSP22/ADD1/EPB41L5/MACF1/PEAK1/MAPRE2/SLK/S100A10/ARHGAP6/DLC1	43
CC	GO:0005775	vacuolar lumen	25/1281	171/19659	0.000121577	0.00307996	0.00251213	LUM/SERPINA3/HSP90AA1/CCT2/PRDX6/CTSK/OGN/CTSF/OMD/TUBB4B/FMOD/DNAJC3/ADA2/FUCA1/CD74/SCARB2/GYG1/MAPK1/GRN/MAN2B2/VAT1/TOLLIP/SDC4/PPT1/BGN	25		BP	GO:0072524	pyridine-containing compound metabolic process	86/7868	150/18493	0.000178065	0.00449341	0.00339718	MDH1B/STAT3/NT5E/HAAO/ECD/GALK1/OGDHL/NAMPT/HIF1A/CD38/ZBTB20/AOX1/ZBTB7A/NMNAT3/PNP/P2RX7/DHTKD1/RNLS/LDHA/HTR2A/G6PD/TIGAR/NADK/BST1/NNT/HK3/NNMT/CBFA2T3/ENO1/NUDT17/TKT/FMO1/DERA/PTGS2/KYNU/OGDH/HK2/PPARA/PRKAG3/OGT/PGM1/ENO2/H6PD/MPC1/MDH1/PFKFB2/DLD/PFKFB1/GCKR/EIF6/NADK2/PARP10/PGD/PFKM/PGM2L1/ENTPD5/JMJD8/NMRK2/FBP1/PFKL/NADSYN1/TALDO1/IGF1/PRKAG1/QPRT/GPI/BPGM/PRKAA2/ENO4/PARP9/ACTN3/PDXP…	86
CC	GO:0005635	nuclear envelope	51/1281	461/19659	0.000150688	0.00368109	0.00300243	RANGAP1/SLC30A1/BCL2L1/IPO7/P2RX5/AGFG1/SUN2/PLA2G4C/LRRC59/ATRAID/MYOF/PCID2/EDNRB/IPO5/PDE4D/AKIRIN1/WTAP/IL15RA/PAFAH1B1/PHF11/TMEM43/NUP37/JPT1/CERS6/ITPR1/TRIM27/MX1/ABCF1/SCRN1/XPOT/NUP88/SNUPN/RAB40B/SLC22A18/GTPBP4/IPO4/SORT1/RTN4/MGST2/TNMD/KLHDC2/MNS1/ENY2/CLIP1/SLC29A2/ABL1/LPIN1/DNAJB2/NXT1/TMC6/TM7SF2	51		BP	GO:0009267	cellular response to starvation	84/7868	146/18493	0.000179155	0.00449341	0.00339718	ATG14/SFRP1/SESN3/EIF2AK2/SH3GLB1/SLC2A1/MIOS/IMPACT/JUN/CLEC16A/SLC38A2/RRAGB/LRRK2/GAS2L1/MAPK8/PPM1D/SREBF1/MAP1LC3A/KLF10/CADPS2/GLUL/CDKN1A/MYBBP1A/GABARAPL2/SEH1L/FNIP1/HFE/FADS1/RIPOR1/PICK1/PIK3R4/BMPR2/MARS/MYH13/EHMT2/WDR59/DSC2/RRP8/SLC38A3/STK26/MTOR/SESN1/EIF2S1/XBP1/MAX/MTMR3/NFE2L2/TNRC6A/USP33/PIK3C3/SESN2/FOXA3/WNT9B/SLC39A4/NUPR2/MAPK1/ZC3H12A/NPRL2/WRN/NIM1K/SIRT1/PIK3C2B/TP53/…	84
CC	GO:0005769	early endosome	40/1281	341/19659	0.000227738	0.0051928	0.00423543	MAP2K1/PTP4A2/RABGAP1L/DERL1/HSPD1/ENTR1/TMEM165/RAB5A/PI4K2A/VPS35/STEAP4/HLA-A/HLA-E/TRIM27/NISCH/WLS/NRP1/RUBCN/EPHA3/SORT1/HGS/PHB/MAPK1/LNPEP/VIPAS39/LAPTM4B/FIG4/FLOT1/CAV1/ANK2/PTPN1/WASHC2C/VPS11/DERL2/RAB11FIP5/NIPA2/F2R/DNAJC13/RAB1A/ARC	40		BP	GO:0014065	phosphatidylinositol 3-kinase signaling	79/7868	136/18493	0.000179846	0.00449341	0.00339718	FBXL2/PREX2/PLXNB1/NF1/PIK3IP1/CCL5/PDGFC/PDGFRB/KIT/PIK3C2A/FSHR/PIP5K1C/PIK3CB/JAK2/PTPN13/PDGFD/NTRK2/MYOC/KDR/HTR2A/TEK/PPP2R5B/HTR2B/RASGRP1/F2R/FGR/ERBB2/PIP4K2B/MYDGF/HCLS1/NKX3-1/FYN/SRC/PIK3R1/FLT1/PPARD/NTF3/PIK3R5/ERBB3/PDGFB/IER3/ANGPT1/PIK3AP1/DIPK2A/EDN1/CEACAM1/TGFB2/SELP/PIK3CA/IGF1R/AKT1/MAPK1/NOP53/SIRT1/PIK3C2B/ENTPD5/PRR5L/BECN1/CAT/PIK3R6/BTN2A2/UNC5B/IGF1/CEP55/NLRC3/DAB2IP/…	79
CC	GO:0030684	preribosome	14/1281	73/19659	0.000227754	0.0051928	0.00423543	RRS1/IMP4/ZNF593/NIP7/PES1/RIOK3/IMP3/BYSL/PDCD11/RPS7/NGDN/WDR46/PWP2/UTP3	14		BP	GO:1902904	negative regulation of supramolecular fiber organization	79/7868	136/18493	0.000179846	0.00449341	0.00339718	PLEKHH2/SPTAN1/SNCA/MID1IP1/ADD3/BBS4/HIP1R/LIMA1/PFN4/CLASP2/CLASP1/PHLDB2/CLU/ARHGAP28/SPTBN1/TAOK1/TMSB4Y/MYOC/PRKCD/SLIT2/FKBP4/INPP5K/CRYAB/SPTB/GSN/PFN1/LMOD2/TUBB4A/MID1/APC/CAMSAP2/LDLR/PICK1/EMILIN1/TMSB10/FRMD7/MKKS/FHOD3/PRKN/LMOD3/TMOD2/PPP1R9A/TRIOBP/CAPZB/MYADM/KANK1/CAMSAP3/CORO1A/EPS8/TMEFF2/TTBK2/SPTA1/PPFIA1/WAS/CIB1/ADD1/SHANK3/EML2/TWF1/KATNB1/HDAC6/MET/C16orf45/ARFGEF1/APC2/C…	79
CC	GO:1905368	peptidase complex	16/1281	91/19659	0.000240843	0.00523106	0.00426664	PSME4/SPCS3/ADRM1/HSPB1/PSMB10/PSMD8/PSMA3/SPCS2/UBE3C/PSMD12/PSME3/WFS1/PSMD3/ENY2/PSMC3/DNAJB2	16		BP	GO:1903364	positive regulation of cellular protein catabolic process	80/7868	138/18493	0.000179962	0.00449341	0.00339718	GSK3A/EDEM2/CHFR/FMR1/TAF1/ATP5IF1/CTSC/CLU/AXIN1/LRRK2/NUB1/ATXN3/KEAP1/BAG2/PRICKLE1/VPS11/ANKIB1/PSMC5/FBXW8/RAD23A/RNF144B/IL33/RNF139/VPS35/COP1/CBFA2T3/TRIB2/BAG6/LDLR/PTTG1IP/PYHIN1/RNF40/RNF19A/PRKN/OSBPL7/SOCS5/TNFAIP3/AURKA/GCLC/RNF217/RACK1/CSNK1D/EDEM1/HSP90AA1/STUB1/EZR/KLHL40/MSN/RNF144A/NFE2L2/DACT1/DET1/MDM2/CD81/PSMC3/NKD2/AKT1/NOP53/UBQLN2/RGN/SOCS4/HSPBP1/PTK2B/DAB2IP/HERPUD1/P…	80
CC	GO:0000502	proteasome complex	13/1281	65/19659	0.000244728	0.00523106	0.00426664	PSME4/ADRM1/HSPB1/PSMB10/PSMD8/PSMA3/UBE3C/PSMD12/PSME3/WFS1/PSMD3/PSMC3/DNAJB2	13		BP	GO:1901990	regulation of mitotic cell cycle phase transition	194/7868	375/18493	0.000183761	0.00457034	0.00345534	CCND1/EIF4G1/TPR/BID/CDK2/ATM/CCND2/CEP290/RAD51B/ECD/CARM1/CEP57/E2F4/PRMT2/BRD4/VPS4A/PCNT/CETN2/ALMS1/CDC26/TUBB4B/PKD2/APP/TUBG1/CDK2AP2/NACC2/MIR26A1/MIR208A/CTDSP1/MAD2L2/CDKN1B/BRD7/CLASP1/BLM/BRCA1/PLCB1/HSPA2/CCND3/NBN/CDK5RAP3/TAOK1/SDCCAG8/DONSON/SYF2/MIIP/PCBP4/MRNIP/TRIAP1/GADD45A/LSM10/KCNA5/CDC25B/PSME3/E2F8/PPP1R9B/MDM4/FBXO5/ANAPC4/PLK4/CDKN1A/SSNA1/DDX3X/GPNMB/CEP192/FAM107A/CHM…	194
CC	GO:1905369	endopeptidase complex	13/1281	66/19659	0.000286827	0.00575185	0.00469142	PSME4/ADRM1/HSPB1/PSMB10/PSMD8/PSMA3/UBE3C/PSMD12/PSME3/WFS1/PSMD3/PSMC3/DNAJB2	13		BP	GO:0071383	cellular response to steroid hormone stimulus	139/7868	259/18493	0.000185362	0.00459221	0.00347188	ATP1A1/RORA/BMP4/NR3C1/CARM1/SFRP1/PRMT2/NR2F6/UFL1/DDX17/NCOA3/EIF4EBP1/ESRRA/MED12/MED14/TAF1/RXRG/DDX54/RXRA/ZBTB7A/AKAP13/JAK2/TFPI/BRCA1/CRY2/AXIN1/TP63/NPC1/ZNF366/AGTR2/ARID1A/FKBP4/SMARCA4/RWDD1/CREBRF/NR1H2/ARNTL/PIAS2/FOXP1/NR1D2/MED17/SMYD3/WBP2/FECH/FAM107A/RARA/REST/CCNE1/CRY1/FBXO32/RNF6/CTNNB1/YWHAH/BCL2L11/DAXX/HEYL/KANK2/RXRB/LMO3/ASS1/NCOR2/NKX3-1/PAK1/NCOA4/VDR/PCK2/NR3C2/SRC/N…	139
CC	GO:0005759	mitochondrial matrix	50/1281	462/19659	0.00029432	0.00575185	0.00469142	TRMT5/GLRX2/HMGCL/AASS/BCL2L1/HSPD1/ACOT9/GRPEL1/HSPE1/LRRC59/PCCB/ALDH5A1/ACSS3/TXN2/NME4/MTHFD2/MRPL18/HSD17B8/FLAD1/ABHD10/OGDHL/AMT/ISCU/ABCE1/TK2/OGDH/SHC1/IDH3B/DGLUCY/GSTZ1/ACSF2/GSTK1/GARS/TDRD7/GLS/HSPA9/ARL2BP/DGUOK/TFB1M/PDK4/MCAT/MPST/ETNPPL/MRPL16/ACP6/SIRT3/SUOX/ALAS2/MRPL3/ACSM3	50		BP	GO:2000116	regulation of cysteine-type endopeptidase activity	126/7868	232/18493	0.000187284	0.00462184	0.00349428	MTCH1/BID/SNCA/DELE1/POR/F3/CASC2/S100A9/HIP1R/RAF1/BCL2L13/CASP12/IFI6/HSF1/JAK2/NEK5/TP63/FADD/NGFR/NGF/BEX3/CASP1/TRIAP1/S100A8/CRYAB/RIPK2/GSN/DDX3X/REST/IFI27L2/F2R/PSMB9/ASPH/MEFV/BCL2L11/PDCD2/ROBO1/USP47/FNIP1/WNT9A/BAX/THBS1/FAM162A/SOX7/SMAD3/NKX3-1/RPS6KA1/IGBP1/MGMT/PDCD5/FYN/MAP2K5/SRC/PTGS2/LEF1/DHCR24/VEGFA/NLRP3/BAK1/MYC/APOPT1/ARRB1/HTRA2/GRIN2A/ARRB2/ANP32B/TNFSF10/RACK1/BCL2L12…	126
CC	GO:0010008	endosome membrane	50/1281	462/19659	0.00029432	0.00575185	0.00469142	TPCN1/ARHGAP1/EHD3/SUN2/GOSR2/UBE2D3/VPS52/CLEC16A/TMEM165/VAMP3/ITM2B/HLA-DPB1/RAB5A/HLA-DPA1/FZD7/PI4K2A/VPS35/STEAP4/HLA-A/HLA-E/MAP3K7/RMC1/UBC/HLA-DMB/RAB15/WLS/RNF144A/GRB14/SCARB2/PLIN3/SORT1/HGS/LAPTM4B/FIG4/NDFIP1/IFITM3/CAV1/AP5S1/CHMP5/ATP6V0E2/PLEKHM2/WASHC2C/VPS11/RIPK1/RAB11FIP5/RAB7A/ATP6V0B/DNAJC13/CD63/ARC	50		BP	GO:1903405	protein localization to nuclear body	10/7868	10/18493	0.000193705	0.00472537	0.00357256	CCT2/CCT7/TCP1/CCT6A/CCT5/CCT3/WRAP53/CCT8/CCT4/DKC1	10
CC	GO:0030658	transport vesicle membrane	27/1281	204/19659	0.000353492	0.00671635	0.00547809	AREG/BCL2L1/CD59/GOSR2/VAMP3/HLA-DPB1/CLTB/RAB5A/HLA-DPA1/PI4K2A/PTPRN2/HLA-A/HLA-E/SYNRG/ITPR1/CD74/SEC23A/SEC31A/AMPH/WFS1/RAB3B/RAB3A/TMEM30A/USO1/RAB11FIP5/MCFD2/RAB1A	27		BP	GO:1904851	positive regulation of establishment of protein localization to telomere	10/7868	10/18493	0.000193705	0.00472537	0.00357256	CCT2/CCT7/TCP1/CCT6A/CCT5/CCT3/WRAP53/CCT8/CCT4/DKC1	10
CC	GO:0005901	caveola	14/1281	77/19659	0.000405606	0.00749823	0.00611582	ATP1A1/NOS3/MYOF/TGFBR2/PTGIS/RANGRF/MAPK1/ATP1B3/KCNA5/FLOT1/CAV1/CAVIN1/F2R/CTNNA1	14		BP	GO:1904867	protein localization to Cajal body	10/7868	10/18493	0.000193705	0.00472537	0.00357256	CCT2/CCT7/TCP1/CCT6A/CCT5/CCT3/WRAP53/CCT8/CCT4/DKC1	10
CC	GO:0022626	cytosolic ribosome	18/1281	115/19659	0.00045158	0.00812843	0.00662984	RPLP0/EIF2AK3/RPS4Y1/RPS5/EIF4G1/RPLP1/RPL14/DDX3X/RPL35/RPL9/RPS16/RPS7/RPS27L/RPS6/NAA10/RPL6/EIF2D/RPL24	18		BP	GO:0070997	neuron death	175/7868	335/18493	0.000196648	0.00476629	0.00360349	EIF4G1/BID/ELK1/STAT3/BCL2L1/ATM/ATN1/NF1/SNCA/NAMPT/EGLN1/HIF1A/KRAS/MSH2/CCL5/ATP13A2/APP/NSMF/CX3CR1/IL10/MDK/JUN/MEOX2/SLC25A27/CHMP4B/HSF1/AKT1S1/JAK2/FZD1/ATF2/HIPK2/CLU/CEBPB/LRRK2/TP63/FADD/EGR1/NGFR/ABL1/CRLF1/RETREG1/NGF/SORL1/NTRK2/RASA1/G6PD/TIGAR/CX3CL1/AXL/CHL1/NRBP2/HYOU1/PRNP/IKBKG/GPNMB/HRAS/F2R/GCLM/NQO1/ZPR1/CCL2/CTNNB1/PARP2/BCL2L11/NRP1/SIGMAR1/DAXX/CLCF1/BAX/BHLHB9/VPS35/C5A…	175
CC	GO:0031674	I band	20/1281	137/19659	0.000568723	0.00982758	0.00801572	MYOT/FLNC/PALLD/BAG3/ANKRD2/MYH6/FERMT2/HSPB1/FHOD3/CRYAB/NRAP/ANK1/MYOZ1/PPP1R12B/NEBL/BMP10/KCNA5/ANK2/KRT8/SYNPO2L	20		BP	GO:0016579	protein deubiquitination	147/7868	276/18493	0.00019688	0.00476629	0.00360349	USP31/ATXN7L3/WDR48/USP4/USP11/TNIP2/FOXK2/USP30/ADRM1/PSME4/HIF1A/MINDY3/DDX58/USP51/HCFC1/UCHL1/USP40/PSMA7/SHMT2/BAP1/USP22/BRCA1/MBD5/MCRS1/JOSD2/ATXN3/USP38/PSMD3/OTUD4/USP48/SMAD1/PSME3/MDM4/ACTB/KEAP1/JOSD1/MAP3K7/IKBKG/IFIH1/PSMB9/TAF9B/ABRAXAS1/PSMC5/RAD23A/SPATA2/TANK/DESI2/PSMD5/IL33/USP39/USP47/USP32/APC/TOMM20/USP7/PSME2/PSMD7/SMAD3/PSMD9/USP9Y/USP2/KDM1B/OTUD7B/PSMD8/NFKBIA/PRKN/PSM…	147
CC	GO:0012507	ER to Golgi transport vesicle membrane	12/1281	62/19659	0.000574712	0.00982758	0.00801572	AREG/CD59/GOSR2/HLA-DPB1/HLA-DPA1/HLA-A/HLA-E/CD74/SEC23A/SEC31A/USO1/MCFD2	12		BP	GO:0043401	steroid hormone mediated signaling pathway	106/7868	191/18493	0.000198627	0.00479037	0.0036217	RORA/BMP4/NR3C1/CARM1/SFRP1/PRMT2/NR2F6/UFL1/DDX17/NCOA3/ESRRA/MED12/MED14/TAF1/RXRG/DDX54/RXRA/ZBTB7A/AKAP13/JAK2/BRCA1/CRY2/AXIN1/TP63/ZNF366/ARID1A/FKBP4/SMARCA4/RWDD1/CREBRF/NR1H2/ARNTL/PIAS2/FOXP1/NR1D2/MED17/WBP2/RARA/CCNE1/CRY1/RNF6/CTNNB1/YWHAH/DAXX/HEYL/KANK2/RXRB/LMO3/NCOR2/NKX3-1/PAK1/NCOA4/VDR/NR3C2/SRC/NR2C1/UFSP2/LEF1/PPARD/NR2F2/ARRB2/PPARA/MED16/KDM5D/EP300/CBFB/RAN/ABHD2/TGFB1I1/…	106
CC	GO:0030139	endocytic vesicle	34/1281	293/19659	0.000786233	0.0131167	0.0106984	HSP90AA1/EVL/HBB/EHD3/NOS3/CD163/ITGB5/TAPBP/VAMP3/HSPH1/HLA-DPB1/CLTB/RAB5A/HLA-DPA1/HLA-A/HLA-E/HYOU1/RAB9A/COLEC12/HYAL2/UBC/CDC42EP4/WLS/CD74/GSN/CAMK2G/HSP90B1/CAV1/DLG4/ATP6V0E2/VPS11/RAB7A/ATP6V0B/DNM2	34		BP	GO:0010639	negative regulation of organelle organization	198/7868	384/18493	0.000200657	0.00482107	0.0036449	NAA10/PLEKHH2/TPR/RNF41/BCL2L1/ATM/SPTAN1/PRRT2/SNCA/BMP4/MID1IP1/ADD3/BBS4/OMA1/USP30/TMEM14A/ANKRD27/HIP1R/DNMT1/TNKS/LIMA1/TINF2/SETMAR/CLEC16A/PFN4/RAD1/TET1/CLASP2/MAD2L2/PHF23/CHMP4B/CLASP1/PHLDB2/BRCA1/CLU/LRRK2/ARHGAP28/SPTBN1/NBN/TAOK1/TERF2IP/H1F0/TMSB4Y/EVI5L/HMGA1/HIST1H1C/MYOC/PRKCD/TRIAP1/TRIM37/SLIT2/MAP4/FKBP4/TIGAR/NOC2L/INPP5K/FBXO5/HIST1H1E/SPTB/SLC35F6/PRELID1/GSN/PFN1/KDM4A/L…	198
CC	GO:0030660	Golgi-associated vesicle membrane	17/1281	111/19659	0.000828115	0.0134864	0.011	AREG/COPZ2/CD59/GOSR2/GJA1/ITM2B/HLA-DPB1/CLTB/HLA-DPA1/HLA-A/HLA-E/SYNRG/CD74/SEC23A/SEC31A/USO1/MCFD2	17		BP	GO:0006903	vesicle targeting	57/7868	93/18493	0.000202275	0.00484167	0.00366048	CD59/MCFD2/PPP6R1/F8/YKT6/TRAPPC3/CLASP2/CLASP1/CTSC/GBF1/C17orf75/SEC23A/TRAPPC6B/AREG/GOSR2/LRMP/SEC24B/SNAP23/RAB1B/ARFGAP3/TRAPPC5/SEC16A/SCRIB/KLHL12/SERPINA1/FAM91A1/SEC24C/STARD3/ANKRD28/SEC23IP/CSNK1D/GORASP1/SEC13/SEC23B/SAR1A/CUL3/PEF1/GOSR1/FOLR1/LMAN1/STX5/TMED9/SEC24A/BET1/WDR11/NSF/GRIA1/PREB/SEC24D/SCFD1/TRAPPC6A/RAB1A/WIPI1/NAPA/CNIH3/TRAPPC2L/TRAPPC2	57
CC	GO:0005604	basement membrane	15/1281	92/19659	0.000850362	0.0135267	0.0110328	LAMA4/MATN2/DLG1/COL15A1/LAD1/EFEMP2/THBS4/TIMP3/LAMB2/APLP1/FBLN1/NID2/TIMP1/ADAMTS1/COL4A5	15		BP	GO:0046578	regulation of Ras protein signal transduction	121/7868	222/18493	0.000204379	0.00485553	0.00367096	BCL6/PREX2/LPAR4/CCDC125/NF1/TIMP2/MAPKAP1/ADGRG1/PLCE1/PREX1/KRAS/FLOT1/DENND4B/PDGFRB/ARHGDIA/GPR174/RAF1/ARHGEF28/ARHGEF10L/ITGA3/AKAP13/ARHGEF17/NRG1/GBF1/ARHGEF9/ECT2/ABL1/SCAI/NGF/RAPGEF1/MYOC/RASA1/MCF2L2/TNFAIP1/SH2B2/ARHGEF6/RASGRP1/HRAS/F2R/FBXO8/DGKI/ROBO1/NRP1/KANK2/MYO9B/PSD3/RALGPS1/NET1/OPHN1/MCF2L/MCF2/F2RL2/ARHGEF19/ARHGEF4/KCTD13/ABRA/SPATA13/PPP2CB/ARRB1/RASA2/RAC1/ARHGEF3/SQST…	121
CC	GO:0098984	neuron to neuron synapse	38/1281	342/19659	0.000917772	0.0142672	0.0116368	ADD3/ATP1A1/DLG1/SLC30A1/STAT3/EGLN1/RPLP0/DNAJB1/SEPT11/PENK/BCR/VPS35/RPL14/CRYAB/PDLIM5/LRP4/LIN7C/ITPR1/DNM1/CLSTN1/CAMK2N1/RTN4/PHB/MAPK1/PLCB4/RNF19A/ADCY1/DLG4/SOS1/RPL6/MINK1/PLPPR4/GRM1/FYN/DVL1/DNM2/ARC/CPEB3	38		BP	GO:2001234	negative regulation of apoptotic signaling pathway	121/7868	222/18493	0.000204379	0.00485553	0.00367096	BID/BCL2L1/YBX3/BMP4/TMEM14A/HIF1A/CXCL12/CX3CR1/HMGB2/NME5/PEA15/RAF1/RELA/CREB3/IFI6/CREB3L1/BRCA1/CLU/LRRK2/FADD/BIRC6/SERPINE1/CD74/NOS3/TRIAP1/CX3CL1/PSME3/NOC2L/HYOU1/SLC35F6/PRELID1/DDX3X/GCLM/TAF9B/CTNNB1/IVNS1ABP/NRP1/PCGF2/USP47/BAX/MARCH7/THBS1/ENO1/OPA1/CTNNA1/FYN/SCG2/MAP2K5/MNT/SRC/PTTG1IP/PTGS2/MIR222/MUC1/PRKN/CTH/TCF7L2/TNFAIP3/MAPK7/HTRA2/FIGNL1/ARRB2/GCLC/SELENOS/GRINA/HMOX1/TN…	121
CC	GO:0030134	COPII-coated ER to Golgi transport vesicle	15/1281	93/19659	0.000953993	0.0145007	0.0118273	AREG/CD59/GOSR2/HLA-DPB1/HLA-DPA1/HLA-A/HLA-E/TMED5/CD74/SEC23A/SEC31A/DDHD2/USO1/TEX261/MCFD2	15		BP	GO:0038179	neurotrophin signaling pathway	28/7868	39/18493	0.000206489	0.00488435	0.00369275	FRS2/RAF1/WASF1/MAGI2/KIDINS220/AKT1S1/RAP1A/NGFR/NGF/AGTR2/NTRK2/RAPGEF1/NDN/PPP2R5B/DOK5/RAPGEF2/SRC/SLC9A6/BCAR1/CYFIP1/NTF3/GRB2/CORO1A/SOS1/SORT1/SPRY2/TMEM108/CASP3	28
CC	GO:0042383	sarcolemma	19/1281	133/19659	0.00100856	0.0149968	0.0122319	MYOT/ATP1A1/FLNC/DLG1/SLC30A1/SLC38A2/SLC27A6/ANK1/SGCE/CACNB1/FLOT1/PEMT/CAV1/ANK2/KRT8/SSPN/EZR/BGN/SGCG	19		BP	GO:0045785	positive regulation of cell adhesion	204/7868	397/18493	0.000207662	0.00488435	0.00369275	SMOC2/ECM2/PTN/BCL6/NID1/PTPRU/ATM/VSIR/CD47/ZBTB7B/EFNB1/AP3D1/TGM2/ADGRG1/SFRP1/DOCK1/PREX1/CCL5/FLOT1/CXCL12/HLA-DPB1/RHOD/IL10/PLEKHA2/PRKCE/TFE3/TGFBR2/MYO10/ITGA5/CD276/ITGA3/JAK2/BLM/ADAM9/EMP2/FADD/DOCK5/CD46/SELENOK/DENND6A/ABL1/DAG1/CD74/PNP/FERMT1/ABI3BP/MYOC/COL16A1/FLOT2/FMN1/KDR/TEK/MALT1/PTAFR/CX3CL1/THY1/CCDC80/LDB1/RIPK2/DYSF/CD83/HLA-DMB/ADA/EDIL3/RARA/RASGRP1/SERPINF2/IL6R/TMEM…	204
CC	GO:0044420	extracellular matrix component	10/1281	49/19659	0.00105835	0.0152204	0.0124143	LUM/COL15A1/COL1A2/MFAP4/COL14A1/LAMB2/COL1A1/FBLN1/COL3A1/COL4A5	10		BP	GO:0051495	positive regulation of cytoskeleton organization	120/7868	220/18493	0.000207894	0.00488435	0.00369275	NF2/CD47/CDC42EP4/EVL/TESK1/SFRP1/RICTOR/TOGARAM1/HIP1R/WDR1/VASP/NCKAP1/PRKCE/WASF1/NIN/ARHGEF10L/SH3PXD2B/CFL1/CLASP1/CLIP1/RHOBTB1/GPSM2/FES/CCL11/CDC42EP2/ARPC5L/ABL1/P2RX7/ARPC1B/HCK/MYOC/FMN1/TEK/CDC42EP1/WHAMM/CX3CL1/PLK4/RHOBTB2/GSN/PFN1/HRAS/SERPINF2/LMOD2/BCAS3/NRP1/ID1/ABI2/NCKAP1L/JMY/SEMA5A/DLG1/HCLS1/ARPC3/SMAD3/PAK1/PICK1/WIPF2/RHOC/LIMCH1/LMOD3/CYFIP1/NCK2/ACTR3/NTF3/GRB2/MLST8/RA…	120
CC	GO:0043202	lysosomal lumen	15/1281	94/19659	0.0010681	0.0152204	0.0124143	LUM/HSP90AA1/CTSK/OGN/CTSF/OMD/FMOD/FUCA1/CD74/SCARB2/GYG1/MAN2B2/SDC4/PPT1/BGN	15		BP	GO:0007369	gastrulation	101/7868	181/18493	0.000211389	0.00494782	0.00374073	EXT1/NF2/AMOT/BMP4/FZD7/SFRP1/FRS2/WLS/TXNRD1/ITGA7/IL10/TGFBR2/CLASP2/ITGA5/CLASP1/ITGA3/POGLUT1/PHLDB2/SRF/APLNR/DAG1/SYF2/HIRA/ARID1A/SMAD1/COL12A1/LDB1/RIC8A/CTNNB1/COL8A1/BMPR1A/RTF1/COL4A2/ITGA8/ITGB2/SOX7/SMAD3/TENM4/PRKAR1A/LRP5/MAP2K5/EXOC4/WNK1/GATA6/GPC3/LEF1/LRP6/EPHA2/BMPR2/MKKS/MAPK7/MBP/CDC73/MYADM/RACK1/INHBA/SFRP2/ACVR2A/ATOH8/SIX2/ETS2/CUL3/FOXF1/ITGB3/MIR221/SCX/DLD/LEO1/BMP7/I…	101
CC	GO:0001726	ruffle	22/1281	167/19659	0.00126967	0.0177235	0.0144559	PALLD/PLEKHO1/ITGA5/MYO10/COBL/NME1/PDPN/RAB5A/LIMA1/FRMD4B/KLHL41/FAP/DIAPH1/EPHA2/GSN/CLIP1/FERMT1/TNFRSF12A/EZR/SKAP1/DNM2/JCAD	22		BP	GO:0032231	regulation of actin filament bundle assembly	59/7868	97/18493	0.000212149	0.00494782	0.00374073	NF2/CD47/EVL/TESK1/SFRP1/BBS4/ALMS1/CLASP2/ARHGEF10L/SH3PXD2B/CLASP1/PHLDB2/ARHGAP28/ABL1/MYOC/CX3CL1/INPP5K/PFN1/ASAP3/SERPINF2/NRP1/ID1/SMAD3/PAK1/PIK3R1/RHOC/FRMD7/MKKS/PRKN/LIMCH1/PPP1R9A/RAC1/LIMK1/TSC1/MTOR/ITGB1BP1/PPM1E/TMEFF2/SYNPO2L/CTGF/PPFIA1/WAS/NOX4/SHANK3/MET/TAC1/RGCC/GPR65/SYNPO2/SORBS3/APOA1/WASF2/S100A10/PXN/ARHGAP6/DLC1/ARAP1/CDC42/ARHGEF15	59
CC	GO:0030018	Z disc	18/1281	126/19659	0.00135214	0.0184973	0.015087	MYOT/FLNC/PALLD/BAG3/MYH6/HSPB1/FHOD3/CRYAB/NRAP/ANK1/MYOZ1/PPP1R12B/NEBL/BMP10/KCNA5/ANK2/KRT8/SYNPO2L	18		BP	GO:1905475	regulation of protein localization to membrane	99/7868	177/18493	0.000216284	0.00501537	0.0037918	PTN/BID/BCL2L1/WNK3/EPHA3/VPS4A/KCNJ11/GOPC/PRKCE/RHOG/PKDCC/MIEF1/ITGA3/GPC6/RAP1A/PID1/SPTBN1/TP63/LRP4/STX7/DAG1/MAPK8/INPP5K/VAMP8/ACTB/NMT1/STAC2/PRNP/GSN/HRAS/C2CD5/YWHAH/MIEF2/ERBB2/PPP2R5A/CRIPT/TFDP2/ITGB2/DLG1/EFCAB7/AP2B1/PAK1/PDCD5/FYN/PIK3R1/RER1/KIF5B/VTI1B/EPHA2/PRKN/TGFB1/PRKCI/NECAB2/CNST/RACK1/CSK/LYPD1/TMBIM1/SQSTM1/GZMB/ITGB1BP1/EZR/KCNB1/VAMP7/GDI1/ARF6/ITGAM/CHP1/STOM/LYPLA1…	99
CC	GO:0014069	postsynaptic density	35/1281	316/19659	0.00151083	0.0202628	0.0165271	ADD3/ATP1A1/DLG1/SLC30A1/STAT3/EGLN1/RPLP0/DNAJB1/BCR/VPS35/RPL14/CRYAB/PDLIM5/LRP4/LIN7C/ITPR1/DNM1/CLSTN1/CAMK2N1/RTN4/PHB/MAPK1/PLCB4/ADCY1/DLG4/SOS1/RPL6/MINK1/PLPPR4/GRM1/FYN/DVL1/DNM2/ARC/CPEB3	35		BP	GO:0031667	response to nutrient levels	243/7868	481/18493	0.000216621	0.00501537	0.0037918	PTN/CCND1/EIF4G1/AQP3/SLC27A4/ATG14/POR/SFRP1/BBS4/MBD2/OMA1/NAMPT/SESN3/EIF2AK2/UFL1/P2RY2/KCNJ11/SH3GLB1/BBS2/SLC2A1/RYR3/HMGCL/MIOS/ALDH1A2/TNKS/IMPACT/MBD3/JUN/CLEC16A/TGFBR2/RELA/TAF1/HSF1/P2RX6/SRF/PENK/SLC38A2/ALPL/RRAGB/LRRK2/CUBN/PIM1/GDAP1/GAS2L1/MAPK8/P2RX7/PPM1D/LDHA/SREBF1/MAP1LC3A/KLF10/TMEM135/CADPS2/G6PD/HTR4/GLUL/CDKN1A/AHCY/MYBBP1A/GSN/ADA/CYBB/FAM107A/RARA/GCLM/GABARAPL2/PANX1/…	243
CC	GO:0099572	postsynaptic specialization	37/1281	340/19659	0.00154553	0.0203297	0.0165816	ADD3/ATP1A1/DLG1/SLC30A1/STAT3/EGLN1/RPLP0/DNAJB1/SEPT11/BCR/VPS35/RPL14/CRYAB/PDLIM5/LRP4/LIN7C/ITPR1/DNM1/CLSTN1/KPNA2/CAMK2N1/RTN4/PHB/MAPK1/PLCB4/ADCY1/DLG4/SOS1/RPL6/MINK1/PLPPR4/GRM1/FYN/DVL1/DNM2/ARC/CPEB3	37		BP	GO:0042063	gliogenesis	142/7868	266/18493	0.00021854	0.00502628	0.00380005	PTN/MATN2/RNF10/SUN2/NF2/STAT3/NF1/SOX6/MAP2K1/ADGRG1/ADAM22/METTL14/UFL1/KRAS/PARD3/WDR1/APP/PPP1CC/MXRA8/EIF2B4/CX3CR1/MED12/RELA/ASPA/PENK/NRG1/CLU/TLR2/CERS2/ABL1/CSPG4/DAG1/NTRK2/DNER/MYOC/SUN1/S100A8/NDN/CX3CL1/CXCR4/ZNF365/LAMB2/AREG/GSN/KLF15/SMO/KDM4A/CCL2/CTNNB1/IL33/ERBB2/CLCF1/NAB1/TRPC4/TENM4/LDLR/RHEB/PICK1/SCRIB/DLL1/NLGN3/TLR4/EGR2/SH3TC2/LEF1/MIR222/NAB2/TGFB1/CRKL/FGF5/PRKCI/ERB…	142
CC	GO:0031252	cell leading edge	41/1281	390/19659	0.00172219	0.022226	0.0181284	EVL/ATF4/MYH10/PALLD/PLEKHO1/ITGA5/TUBG1/FERMT2/MYO10/SLC39A14/COBL/NME1/PDPN/RAB5A/PAFAH1B1/LIMA1/FRMD4B/ANK1/KLHL41/FAP/WLS/DIAPH1/EPHA2/GSN/SGCE/LDB2/IQGAP2/FLOT1/AMPH/PXN/CLIP1/FERMT1/ABL1/TNFRSF12A/EZR/SKAP1/KCNA2/DNM2/CTNNA1/JCAD/FER	41		BP	GO:1902275	regulation of chromatin organization	98/7868	175/18493	0.000218671	0.00502628	0.00380005	BCL6/TPR/ATM/SNCA/ZBTB7B/GATA2/BRD4/KMT2A/DNMT1/FMR1/SETD1A/TET1/NAP1L2/RNF20/BRD7/AKAP8/ZMPSTE24/BRCA1/LRRK2/RPS6KA4/EID1/KMT2B/H1F0/MAPK8/HIRA/HMGA1/HIST1H1C/SREBF1/NOC2L/HIST1H1E/WBP2/MAP1S/KDM4A/CTNNB1/NSD3/RTF1/KDM5A/KAT7/SPI1/JDP2/H1FX/TRIM28/H2AFY/RNF40/VEGFA/MUC1/MTHFR/ZNF451/TGFB1/ARRB1/DNMT3B/RUVBL2/OGT/TADA2B/SART3/ING2/PIH1D1/CTCFL/TRIP12/OTUB1/ATRX/PRMT6/SET/WDR70/SMARCB1/PHF8/NOS1/K…	98
CC	GO:0032279	asymmetric synapse	35/1281	320/19659	0.00187186	0.0237103	0.0193389	ADD3/ATP1A1/DLG1/SLC30A1/STAT3/EGLN1/RPLP0/DNAJB1/BCR/VPS35/RPL14/CRYAB/PDLIM5/LRP4/LIN7C/ITPR1/DNM1/CLSTN1/CAMK2N1/RTN4/PHB/MAPK1/PLCB4/ADCY1/DLG4/SOS1/RPL6/MINK1/PLPPR4/GRM1/FYN/DVL1/DNM2/ARC/CPEB3	35		BP	GO:0006900	vesicle budding from membrane	61/7868	101/18493	0.000220768	0.00505622	0.00382269	CD59/AP3D1/MCFD2/VPS4A/PPP6R1/F8/TRAPPC3/DNM3/CTSC/GBF1/GOLPH3/P2RX7/SEC23A/TRAPPC6B/AREG/GOSR2/SEC24B/RAB1B/ARFGAP3/TRAPPC5/SEC16A/KLHL12/SEC31B/PRKN/SERPINA1/PRKCI/SEC24C/ANXA2P2/ANKRD28/SEC23IP/CSNK1D/GORASP1/SEC13/ANXA2/SEC23B/SAR1A/CUL3/PEF1/FOLR1/DNM1/LMAN1/STX5/TMED9/SEC24A/RAB7A/BET1/GOLPH3L/NSF/GRIA1/PREB/S100A10/SEC24D/SCFD1/TRAPPC6A/RAB1A/NAPA/CNIH3/TRAPPC2L/RILP/WASL/TRAPPC2	61
CC	GO:0030666	endocytic vesicle membrane	21/1281	163/19659	0.00213599	0.0263862	0.0215215	NOS3/CD163/TAPBP/VAMP3/HLA-DPB1/RAB5A/HLA-DPA1/HLA-A/HLA-E/RAB9A/COLEC12/UBC/WLS/CD74/CAMK2G/CAV1/DLG4/ATP6V0E2/RAB7A/ATP6V0B/DNM2	21		BP	GO:0010950	positive regulation of endopeptidase activity	96/7868	171/18493	0.000223302	0.00508934	0.00384773	MTCH1/BID/STAT3/VSIR/SNCA/F3/CASC2/ADRM1/S100A9/HIP1R/BCL2L13/CASP12/HSF1/JAK2/NEK5/FADD/NGFR/NGF/BEX3/CASP1/S100A8/PSME3/RIPK2/PRELID1/GSN/DDX3X/REST/IFI27L2/F2R/ASPH/MEFV/BCL2L11/PDCD2/ROBO1/BAX/FAM162A/PSME2/SOX7/SMAD3/NKX3-1/PDCD5/FYN/NLRP3/PSME1/BAK1/MYC/APOPT1/ARRB1/HTRA2/CR1/MBP/GRIN2A/ANP32B/TNFSF10/RACK1/SFRP2/EFNA1/RPS27L/NLRC4/WDR35/CTGF/CASP8AP2/GRAMD4/BLID/LYN/CIDEB/PYCARD/MIR15A/DAP…	96
CC	GO:0022627	cytosolic small ribosomal subunit	9/1281	45/19659	0.00216027	0.0263862	0.0215215	RPS4Y1/RPS5/EIF4G1/DDX3X/RPS16/RPS7/RPS27L/RPS6/EIF2D	9		BP	GO:0014812	muscle cell migration	62/7868	103/18493	0.000224612	0.00508934	0.00384773	ACE/PLEKHO1/PARVA/CCL5/PDGFRB/MIR26A1/IGFBP5/AKIRIN1/DOCK5/THBS4/PDGFD/SERPINE1/SORL1/SLIT2/PLAT/SMO/HAS2/DOCK7/BMPR1A/NRP1/MIR218-1/POSTN/NET1/P2RY6/PLXNA1/ATP7A/PAK1/BIN3/MEF2C/SRC/SEMA6D/MSTN/PPARD/PDGFB/NOV/ITGB1BP1/GSTP1/NDRG4/ITGB3/MIR221/APEX1/NFE2L2/MDM2/MIR15A/MIR218-2/NOX4/FGF9/FOXO4/IGF1/MIR503/DOCK4/AAMP/PLAU/AIF1/VTN/SIX4/PDGFA/MIR26A2/HDAC4/PPARGC1A/TERT/ARPC5	62
CC	GO:0032040	small-subunit processome	8/1281	37/19659	0.00224524	0.0269428	0.0219755	IMP4/IMP3/PDCD11/RPS7/NGDN/WDR46/PWP2/UTP3	8		BP	GO:1901800	positive regulation of proteasomal protein catabolic process	62/7868	103/18493	0.000224612	0.00508934	0.00384773	GSK3A/EDEM2/CHFR/FMR1/TAF1/CLU/LRRK2/NUB1/ATXN3/KEAP1/BAG2/PRICKLE1/ANKIB1/PSMC5/FBXW8/RAD23A/RNF144B/IL33/COP1/CBFA2T3/TRIB2/BAG6/RNF40/RNF19A/PRKN/OSBPL7/SOCS5/AURKA/GCLC/RNF217/RACK1/CSNK1D/EDEM1/STUB1/KLHL40/RNF144A/NFE2L2/DET1/MDM2/PSMC3/NKD2/AKT1/NOP53/UBQLN2/SOCS4/HSPBP1/DAB2IP/HERPUD1/PSMD10/ARIH2/RNF180/ARIH1/PLK2/DDRGK1/CSNK1A1/RNF19B/UBQLN1/PIAS1/CSNK1A1L/BCAP31/RCHY1/MAPK9	62
CC	GO:0044452	nucleolar part	22/1281	180/19659	0.00329734	0.0387554	0.0316102	RRS1/TXNRD1/IMP4/FAM111A/PES1/CHD1/IMP3/KDM5D/NOLC1/TRIM27/MALT1/KLF6/DAB2/NHP2/ZNF415/EIF3L/POP5/PWP2/USO1/EZR/POLR2L/POLR1D	22		BP	GO:0043901	negative regulation of multi-organism process	95/7868	169/18493	0.000225537	0.00509217	0.00384987	FCN3/HTRA1/TRIM8/IFITM3/RSAD2/EIF2AK2/CCL5/MX1/IFITM2/MAVS/OAS1/IL10/TIMP1/JUN/TKFC/OAS3/HPGDS/IFIT1/TSPAN6/ILF3/FAM111A/NPLOC4/INPP5K/APOBEC3C/NPPC/ARG2/APOBEC3G/GSN/ADA/SRPK1/REST/CTSG/TARBP2/RNF26/STAT1/DHX58/PTX3/FAM3A/ZNF639/SEC14L1/LBP/TRIM28/RNASEL/ELANE/CCNK/MIR222/PRKN/TNFAIP3/CCL4/APOBEC3D/FCN1/ANXA2P2/HAVCR2/SQSTM1/ANXA2/CACTIN/CCL3/TRIM62/UFD1/MIR221/APOBEC3F/TRIM32/TRIM14/TRAF3IP1/PA…	95
CC	GO:0044449	contractile fiber part	25/1281	214/19659	0.00334293	0.0387554	0.0316102	MYOT/FLNC/PALLD/BAG3/ANKRD2/TIMP4/MYH6/FERMT2/HSPB1/FHOD3/CRYAB/NRAP/MMP2/ANK1/MYOZ1/KLHL41/PPP1R12B/NEBL/BMP10/KCNA5/SVIL/ANK2/KRT8/SYNPO2L/SDC4	25		BP	GO:0035303	regulation of dephosphorylation	113/7868	206/18493	0.000233213	0.00524187	0.00396305	PTN/SYTL2/CSRNP3/EIF2AK2/MFHAS1/PPP6R1/PPP1R12A/PPP1R11/NSMF/PDGFRB/CAMTA1/MAGI2/DMPK/JAK2/CRY2/RBM26/PPP1R15A/CDK5RAP3/AGTR2/PPP1R3C/PRKCD/PTBP1/INPP5K/PPP1R9B/DLG2/PPP2R5B/PPP2R2B/CEP192/PPP1R37/ELL/GPLD1/PPP1R1A/PPP2R5A/NCKAP1L/PPP1R35/LMTK2/SMAD3/PPP1R16A/IGBP1/MGAT5/WNK1/FKBP1A/MEF2C/B3GAT3/CALM2/TGFB1/ANKLE2/CNST/WDR81/RCAN1/RRP1B/CD2BP2/SPPL3/SMG5/PPP1R15B/TSC1/ARFGEF3/MTOR/LILRB2/SMPD1/CA…	113
CC	GO:0022624	proteasome accessory complex	6/1281	24/19659	0.00368009	0.0419531	0.0342184	ADRM1/PSMD8/PSMD12/PSME3/PSMD3/PSMC3	6		BP	GO:2001242	regulation of intrinsic apoptotic signaling pathway	91/7868	161/18493	0.000233814	0.00524187	0.00396305	BID/BCL2L1/YBX3/ANKRD2/HIF1A/S100A9/CXCL12/NME5/NACC2/CREB3/PRKRA/CREB3L1/CLU/LRRK2/CD74/TRIAP1/S100A8/PTPMT1/NOC2L/HYOU1/PIAS4/DDX3X/TAF9B/RPS7/BCL2L11/IVNS1ABP/USP47/SFPQ/BAX/MARCH7/ENO1/OPA1/NKX3-1/FBH1/SRC/PTTG1IP/PTGS2/MUC1/PRKN/SGMS1/MAPK7/NCK2/HTRA2/FIGNL1/SELENOS/GRINA/RACK1/BCL2L12/ACKR3/SFRP2/PLAUR/PTPN1/ING2/SYVN1/DDIT3/UBB/CDKN2D/HSPB1/XBP1/ZNF385A/TRIM32/NFE2L2/RRN3/TXNDC12/MDM2/PYCA…	91
CC	GO:0005581	collagen trimer	13/1281	87/19659	0.00404582	0.0436832	0.0356296	FCN3/LUM/COL15A1/COL1A2/COL14A1/COLEC11/COL16A1/COL21A1/C1QTNF1/COL1A1/COLEC12/COL3A1/COL4A5	13		BP	GO:0046854	phosphatidylinositol phosphorylation	66/7868	111/18493	0.000236989	0.00528232	0.00399362	FRS2/FGF1/PDGFRB/KIT/PIK3C2A/PIP5K1C/PIK3CB/IMPA2/NRG1/TMEM150A/SOCS2/EFR3A/GAB1/FGF7/PIK3R3/ERBB2/FGFR4/IP6K2/PIP4K2B/FYN/SRC/PIK3R1/SOCS6/SOCS5/FGF5/PIK3R5/IRS2/GRB2/ERBB3/PDGFB/VAV1/TRAT1/PIK3AP1/SOCS3/PI4KA/EFR3B/TTC7B/PIK3C3/FGFR2/PIK3CA/ESR1/FGF9/BPNT1/EREG/PIK3C2B/FAM126A/IP6K1/FGF10/PI4K2A/HBEGF/FGF20/MET/PIK3R6/TTC7A/IMPAD1/ERBB4/PI4K2B/INPP1/FGF18/PIP4K2A/SMG1/ICOS/PDGFA/NRG4/PIP4K2C/FA…	66
CC	GO:0071013	catalytic step 2 spliceosome	13/1281	87/19659	0.00404582	0.0436832	0.0356296	SNRPB/SYNCRIP/HNRNPR/SYF2/RALY/HNRNPU/SNRPD1/LSM7/HNRNPH1/SNRPG/HNRNPA1/CDC40/U2AF1	13		BP	GO:0043414	macromolecule methylation	158/7868	300/18493	0.000237277	0.00528232	0.00399362	PRDM5/NOP2/CAMKMT/CARM1/PRMT2/MBD2/ZC3H13/METTL14/METTL22/BRD4/HEMK1/FTSJ1/PIWIL4/WDR5/MPHOSPH8/SNRPB/KMT2A/DNMT1/TARBP1/MTA2/MBD3/SETMAR/SETD1A/TET1/DOT1L/GSPT1/RNF20/ICMT/ZMPSTE24/BRCA1/N6AMT1/MTRR/KMT2B/GATAD2A/TRMT5/EEF1AKMT2/ETF1/VIRMA/PPM1D/HIST1H1C/EZH1/WDR4/TDRD1/FAM129B/HIST1H1E/PCMTD2/KMT5A/SMYD3/PRDM4/RLF/RAB3D/KDM4A/FAM173B/CMTR1/CTNNB1/NSD3/RTF1/SETD1B/DMAP1/MEN1/MAEL/SPI1/MGMT/GNAS/…	158
CC	GO:0005583	fibrillar collagen trimer	4/1281	11/19659	0.00408732	0.0436832	0.0356296	LUM/COL1A2/COL1A1/COL3A1	4		BP	GO:0001890	placenta development	85/7868	149/18493	0.000243606	0.00540433	0.00408587	HTRA1/NRK/DAZAP1/HS6ST1/ETNK2/MAP2K1/GATA2/EGLN1/PRDM1/HIF1A/FZD5/PKD2/IL10/RXRA/CDKN1B/HSF1/CUL7/CEBPB/BIRC6/NSDHL/ARID1A/E2F8/PLCD3/PLK4/ADA/FBXW8/ZFAT/SPP1/FOSL1/MEN1/VDR/CTSB/TRIM28/CCNF/PTGS2/LEF1/BSG/BMPR2/PPARD/NDP/NR2F2/GRB2/KRT8/EPAS1/PDGFB/SOCS3/BPTF/PCDH12/BMP7/RSPO3/FGFR2/GRHL2/STK3/NCOA1/RTCB/AKT1/MAPK1/EOMES/TFEB/STC2/RPS6/HEY1/SETD2/PPARG/GCM1/ST14/ASCL2/ADM/HSP90AB1/LDOC1/MAP3K4/M…	85
CC	GO:0098643	banded collagen fibril	4/1281	11/19659	0.00408732	0.0436832	0.0356296	LUM/COL1A2/COL1A1/COL3A1	4		BP	GO:0006732	coenzyme metabolic process	182/7868	351/18493	0.000245389	0.00542498	0.00410148	MDH1B/STAT3/NT5E/SNCA/HAAO/ECD/AMD1/GALK1/OGDHL/PCCB/NAMPT/GNMT/HIF1A/CD38/UBIAD1/SLC2A1/COASY/HMGCL/ZBTB20/DCAKD/MRI1/FLAD1/SLC23A2/MBIP/NUDT7/AASS/SHMT2/ZBTB7A/NMNAT3/PTS/MTHFD2/MTRR/ELOVL1/DGAT1/PNP/P2RX7/DHTKD1/RFK/PDK1/RNLS/MOCS1/LDHA/QDPR/HTR2A/LIAS/SUCLG2/COQ8A/G6PD/TIGAR/PDK3/GPAT4/ELOVL2/ACLY/NADK/BST1/DLST/HMGCS2/PCBD2/AADAT/NNT/HK3/NNMT/COQ5/CBFA2T3/SLC25A16/ENO1/NUDT17/TKT/FMO1/PEMT/D…	182
CC	GO:0030016	myofibril	25/1281	218/19659	0.00426158	0.044845	0.0365771	MYOT/FLNC/PALLD/BAG3/ANKRD2/TIMP4/MYH6/FERMT2/HSPB1/FHOD3/CRYAB/NRAP/MMP2/ANK1/MYOZ1/KLHL41/PPP1R12B/NEBL/BMP10/KCNA5/SVIL/ANK2/KRT8/SYNPO2L/SDC4	25		BP	GO:0031056	regulation of histone modification	80/7868	139/18493	0.000248442	0.00547345	0.00413813	BCL6/ATM/SNCA/ZBTB7B/GATA2/BRD4/KMT2A/DNMT1/FMR1/TET1/NAP1L2/RNF20/BRD7/AKAP8/ZMPSTE24/BRCA1/LRRK2/RPS6KA4/EID1/KMT2B/MAPK8/SREBF1/NOC2L/WBP2/KDM4A/CTNNB1/NSD3/RTF1/KDM5A/KAT7/SPI1/JDP2/H2AFY/RNF40/VEGFA/MUC1/MTHFR/ZNF451/TGFB1/ARRB1/DNMT3B/RUVBL2/OGT/TADA2B/SART3/ING2/PIH1D1/CTCFL/TRIP12/OTUB1/ATRX/PRMT6/SET/WDR70/SMARCB1/NOS1/KAT2A/NIPBL/KDM4D/KMT2E/ZNF335/SKI/SIRT1/CHEK1/ATG5/ZNF304/LMNA/TADA3…	80
CC	GO:0042611	MHC protein complex	6/1281	25/19659	0.00457928	0.0474466	0.0386991	HLA-DPB1/HLA-DPA1/HLA-A/HLA-E/HLA-DMB/CD74	6		BP	GO:0070482	response to oxygen levels	181/7868	349/18493	0.000251352	0.00550776	0.00416406	HMOX2/PTN/ACVRL1/AQP3/RORA/ATM/NF1/SFRP1/NAMPT/EGLN1/ADAM15/HIF1A/CD38/IRAK1/SCAP/SLC2A1/CXCL12/PDGFRB/SLC2A8/PRKCE/RAF1/PLOD1/TGFBR2/KCNK3/HP1BP3/HSF1/POLG/VASN/SRF/PENK/HIPK2/EDNRA/TLR2/ATP6V0A2/EGR1/PDK1/LDHA/TEK/TIGAR/PDK3/KCNA5/CXCR4/MDM4/NPPA/CRYAB/NPPC/CDKN1A/VEGFC/HYOU1/AHCY/PLAT/HIF3A/CPEB1/ADA/CYBB/ITPR1/REST/ATP1B1/SOD3/FUNDC1/ELOC/BNIP3L/POSTN/CBFA2T3/WTIP/CCDC115/THBS1/FAM162A/ENO1/O…	181
CC	GO:0030662	coated vesicle membrane	21/1281	174/19659	0.00467099	0.0474466	0.0386991	AREG/COPZ2/CD59/GOSR2/VAMP3/HLA-DPB1/CLTB/RAB5A/HLA-DPA1/HLA-A/HLA-E/SYNRG/CD74/SCARB2/SEC23A/SEC31A/DAB2/RAB3A/M6PR/USO1/MCFD2	21		BP	GO:0060560	developmental growth involved in morphogenesis	123/7868	227/18493	0.000251729	0.00550776	0.00416406	SEMA4B/SEMA6B/BMP4/SEMA3F/SFRP1/CDKL3/CXCL12/FGF1/APP/SPG11/MED12/IMPACT/WASF1/NIN/TGFBR2/MAGI2/SEMA3D/COBL/SRF/SYT17/CCL11/TTL/RDH10/ABL1/NGF/SLIT3/FMN1/SLIT2/NDN/LAMB2/AREG/RNF6/VCL/CTNNB1/RUFY3/NRP1/CRABP2/ULK2/SPP1/POSTN/SEMA5A/PLXNA1/ARHGAP4/PAK1/SEMA5B/FLRT1/TRIM28/BIN3/TBX2/NRP2/NLGN3/SLC9A6/IST1/SEMA6D/LRP6/BMPR2/NEDD4L/VEGFA/PRKN/TGFB1/AURKA/CYFIP1/PLXNA4/BCL11A/LIMK1/ZEB2/SFRP2/GAL/HSP9…	123
CC	GO:0005770	late endosome	27/1281	243/19659	0.00471691	0.0474466	0.0386991	MAP2K1/DERL1/GOSR2/CLEC16A/TMEM165/VPS35/RAB9A/RMC1/HLA-DMB/CD74/SCARB2/RUBCN/HGS/MAPK1/VIPAS39/LAPTM4B/FIG4/IFITM3/AP5S1/M6PR/VPS11/DERL2/RAB7A/F2R/CD63/FYCO1/CTSH	27		BP	GO:0070646	protein modification by small protein removal	154/7868	292/18493	0.000259534	0.00565909	0.00427848	USP31/ATXN7L3/WDR48/USP4/USP11/TNIP2/FOXK2/USP30/ADRM1/PSME4/HIF1A/MINDY3/DDX58/USP51/HCFC1/UCHL1/USP40/PSMA7/SHMT2/BAP1/USP22/BRCA1/SENP6/MBD5/MCRS1/JOSD2/ATXN3/USP38/PSMD3/OTUD4/SENP7/USP48/SMAD1/PSME3/MDM4/ACTB/KEAP1/JOSD1/MAP3K7/IKBKG/IFIH1/PSMB9/TAF9B/ABRAXAS1/PSMC5/RAD23A/SPATA2/TANK/DESI2/PSMD5/IL33/USP39/USP47/USP32/APC/TOMM20/USP7/PSME2/PSMD7/SMAD3/PSMD9/USP9Y/USP2/KDM1B/OTUD7B/PSMD8/NFK…	154
CC	GO:0030017	sarcomere	23/1281	197/19659	0.00478937	0.0474773	0.0387241	MYOT/FLNC/PALLD/BAG3/ANKRD2/TIMP4/MYH6/FERMT2/HSPB1/FHOD3/CRYAB/NRAP/MMP2/ANK1/MYOZ1/KLHL41/PPP1R12B/NEBL/BMP10/KCNA5/ANK2/KRT8/SYNPO2L	23		BP	GO:0006605	protein targeting	216/7868	424/18493	0.000260442	0.0056595	0.00427879	BID/SSR3/EPHX2/TRAK1/AP3D1/GSK3A/VPS4A/ZDHHC15/SH3GLB1/PARD3/FZD5/RHOD/PEX1/PEX12/MICALL1/PEX3/HMGCL/SEC61A1/RPS2/EHHADH/RNF31/ZDHHC9/ATP5IF1/NUDT7/MIEF1/CHMP4B/RPLP0/ZDHHC12/BAP1/ICMT/LTBP2/ZDHHC18/CLU/LRRK2/GDAP1/LONP2/PEX7/TIMM9/VPS13D/ACOX2/TRAM2/SPCS2/SORL1/SREBF1/TIMM50/INPP5K/PMM2/GOSR2/TIMM44/UBE2J2/RTP4/PRNP/TOMM40/VPS13C/HRAS/VPS11/HACL1/C2CD5/PEX19/RPS7/SCP2/MICALL2/MIEF2/ERBB2/SEC62/B…	216
CC	GO:0005798	Golgi-associated vesicle	21/1281	175/19659	0.00499136	0.0487727	0.0397807	AREG/COPZ2/CD59/GOSR2/GJA1/ITM2B/HLA-DPB1/CLTB/HLA-DPA1/HLA-A/HLA-E/SYNRG/TMED5/CD74/SEC23A/SEC31A/SORT1/DDHD2/USO1/TEX261/MCFD2	21		BP	GO:0031099	regeneration	104/7868	188/18493	0.00026674	0.00577665	0.00436736	MATN2/CPQ/CCND1/PTPRU/SELENON/FZD7/MAP2K1/RGMA/ADAM15/NREP/SRSF5/CXCL12/JAM3/IL10/JUN/TGFBR2/JAK2/RAP1A/AKIRIN1/CEBPB/CERS2/DAG1/PTPN12/PRRX1/LARGE1/AXL/THY1/CDKN1A/LAMB2/DYSF/GSN/APOD/TARBP2/NNMT/SPP1/POSTN/HFE/NINJ2/C5AR1/LGR6/ANXA3/CTNNA1/PGF/MTR/BIN3/ATIC/LCP1/MSTN/MIR222/PPARD/BAK1/TGFB1/AURKA/HMOX1/PTPN3/NOV/NOTCH1/TNC/GSTP1/CSNK2A2/MIR221/WDR35/FOLR1/PFKFB1/YAP1/LPIN1/EPPK1/HAMP/TGFBR3/CLD…	104
CC	GO:0030135	coated vesicle	30/1281	280/19659	0.00510809	0.0492104	0.0401377	AREG/COPZ2/HSPD1/CD59/GOSR2/VAMP3/HLA-DPB1/CLTB/RAB5A/HLA-DPA1/HLA-A/HLA-E/SYNRG/TMED5/CD74/SCARB2/SEC23A/SEC31A/SORT1/DDHD2/DAB2/DENND1B/RAB3A/M6PR/VPS11/USO1/TEX261/DVL1/MCFD2/DNM2	30		BP	GO:0042073	intraciliary transport	35/7868	52/18493	0.000268936	0.00580445	0.00438838	ICK/IFT80/IFT43/RPGR/DYNC2LI1/KIF3A/DYNC2H1/BBS12/IFT27/CLUAP1/IFT172/TRIP11/SSNA1/TTC21B/IFT22/IFT20/TTC21A/IFT74/HSPB11/IFT88/DYNLL2/IFT52/WDR35/TRAF3IP1/PCM1/TTC30A/LCA5/WDR19/WDR34/DYNLL1/KIF3C/TTC30B/SSX2IP/KIFAP3/IFT122	35
CC	GO:0014704	intercalated disc	9/1281	51/19659	0.00522579	0.049645	0.0404923	ATP1A1/DLG1/GJA1/HAMP/NRAP/RANGRF/KCNA5/ANK2/CTNNA1	9		BP	GO:0016575	histone deacetylation	53/7868	86/18493	0.000274217	0.00589845	0.00445945	BCL6/PRDM5/ZBTB7B/MTA2/BRMS1/NACC2/MBD3/SAP30L/AKAP8/LRRK2/HDAC9/HMG20B/MIER2/MAPK8/ATXN3/SREBF1/REST/SFPQ/PER2/KDM5A/JDP2/RBBP7/HDAC3/VEGFA/TGFB1/ARID4A/MSL3/ING2/SIRT3/RBBP4/ARID4B/NIPBL/HDAC5/ELK4/HDAC7/SAP30/MTA3/SKI/SIRT1/HDAC6/SMARCAD1/CHD4/SIRT7/MORF4L1/TADA3/HDAC11/KDM1A/HDAC8/PRKD1/SIRT6/PHF21A/HDAC4/BAZ2A	53
MF	GO:0016504	peptidase activator activity	14/1239	39/17632	1.89468e-07	0.000167047	0.000150422	PSME4/BEX3/ADRM1/NKX3-1/PCOLCE2/NLRP1/PCOLCE/FBLN1/CFLAR/PSME3/RPS27L/CAV1/TANK/CTSH	14		BP	GO:0030970	retrograde protein transport, ER to cytosol	22/7868	29/18493	0.000278159	0.00594308	0.00449318	EDEM2/RHBDD1/UBE2J1/DERL1/AUP1/NPLOC4/HM13/OS9/ERLEC1/SVIP/SELENOS/EDEM1/SYVN1/YOD1/UFD1/BRSK2/SEC61B/HERPUD1/SEL1L/UBE2G2/DERL2/BCAP31	22
MF	GO:0005201	extracellular matrix structural constituent	30/1239	155/17632	3.28509e-07	0.000167047	0.000150422	LUM/ASPN/LAMA4/MATN2/ANOS1/MXRA5/THBS1/COL15A1/OGN/EFEMP2/COL1A2/MFAP4/COL14A1/LTBP2/FMOD/COL16A1/FBLN2/LAMB2/COL21A1/COL1A1/PCOLCE/TINAGL1/FBLN1/THBS2/COL3A1/NID2/CILP/LTBP4/BGN/COL4A5	30		BP	GO:1903513	endoplasmic reticulum to cytosol transport	22/7868	29/18493	0.000278159	0.00594308	0.00449318	EDEM2/RHBDD1/UBE2J1/DERL1/AUP1/NPLOC4/HM13/OS9/ERLEC1/SVIP/SELENOS/EDEM1/SYVN1/YOD1/UFD1/BRSK2/SEC61B/HERPUD1/SEL1L/UBE2G2/DERL2/BCAP31	22
MF	GO:0051082	unfolded protein binding	26/1239	127/17632	6.40944e-07	0.00021728	0.000195657	HSP90AA1/CCT2/CDC37L1/PPIC/HSPD1/DNAJB1/TUBB4B/GRPEL1/HSPE1/TAPBP/CCT5/DNAJC3/SHQ1/CRYAB/CCT7/DNAJB5/CCT3/HSP90AB1/CCT4/HSP90B1/HSPA2/HSPA9/CCT6A/HSPA6/DNAJB2/DNAJA1	26		BP	GO:0000082	G1/S transition of mitotic cell cycle	140/7868	263/18493	0.000284255	0.0060306	0.00455935	CCND1/EIF4G1/BID/CDK2/ATM/CCND2/ECD/CARM1/E2F4/PRMT2/BRD4/ORC3/PKD2/EIF4EBP1/CDK2AP2/POLE3/NACC2/MIR26A1/MIR208A/CTDSP1/GSPT1/CDKN1B/BRD7/PLCB1/CCND3/PCBP4/TRIAP1/GADD45A/LSM10/MCM4/KCNA5/PSME3/E2F8/MDM4/FBXO5/CDKN1A/DDX3X/GPNMB/FAM107A/CCNE1/ZPR1/DCUN1D3/CCL2/ORC2/MNAT1/KANK2/BAX/TFDP2/PSME2/BCAT1/GIGYF2/CDC7/CACUL1/MCM8/NASP/MIR222/MUC1/PSME1/INO80/MYC/CTDSPL/AURKA/MCM2/MCM6/GMNN/PLK5/CDC73/RPA…	140
MF	GO:0051087	chaperone binding	21/1239	101/17632	5.79638e-06	0.00118421	0.00106636	ATP1A1/CDC37L1/BAG3/STIP1/HSPD1/DNAJB1/GRPEL1/HSPE1/SDF2L1/PDPN/DNAJC3/GNB5/BAG2/DNAJB5/HYOU1/AHSA1/OGDH/HSPA2/DNAJB2/DNAJA1/DNAJB9	21		BP	GO:0010506	regulation of autophagy	159/7868	303/18493	0.000284752	0.0060306	0.00455935	EIF4G1/FBXL2/RNF41/ATM/SNCA/TRIM22/TRIM8/CAPN1/USP30/NAMPT/SESN3/UBQLN4/TBC1D25/GSK3A/ATP6V0C/HIF1A/SH3GLB1/FZD5/ATP13A2/SOGA1/TPCN1/RMC1/CLEC16A/ATP6V1C2/UCHL1/ATP5IF1/PHF23/PIK3CB/CHMP4B/ZMPSTE24/TAB2/RRAGB/LRRK2/TMEM150A/ATP6V0A2/TP53INP1/NPC1/ABL1/LZTS1/MAPK8/SREBF1/KDR/HERC1/TIGAR/NRBP2/RIPK2/ULK3/MAP3K7/IKBKG/ITPR1/VPS13C/HTR2B/KDM4A/MEFV/CALCOCO2/BCL2L11/SNRNP70/ULK2/BNIP3L/VPS35/CPTP/PIP4…	159
MF	GO:0044389	ubiquitin-like protein ligase binding	43/1239	301/17632	6.79468e-06	0.00118421	0.00106636	HSP90AA1/RANGAP1/CCT2/PRDX6/CDKN1A/DERL1/MAP1LC3B/HLTF/MFHAS1/PRKACB/HSPD1/CBS/UBE2D3/MID1/CACYBP/PSMA3/TPI1/BAG2/JAK1/CUL1/CEBPB/UBC/HSP90AB1/MOAP1/CDK5RAP3/SLC22A18/SNCAIP/RTN4/ERLIN2/HGS/PER3/LAPTM4B/WFS1/HSPA9/DET1/TANK/TRIM28/TOLLIP/PXN/RIPK1/DNAJA1/TRAF5/UCHL1	43		BP	GO:0030041	actin filament polymerization	99/7868	178/18493	0.000285097	0.0060306	0.00455935	SPTAN1/CDC42EP4/EVL/ADD3/BBS4/RICTOR/PREX1/HIP1R/VASP/NCKAP1/PRKCE/WASF1/PFN4/JAK2/COBL/RHOBTB1/ARHGAP28/SPTBN1/CCL11/TMSB4Y/CDC42EP2/ARPC5L/ARPC1B/HCK/RASA1/FMN1/PRKCD/SLIT2/CDC42EP1/WHAMM/SPTB/RHOBTB2/GSN/PFN1/FAM107A/LMOD2/MICALL2/ABI2/NCKAP1L/JMY/DLG1/HCLS1/ARPC3/PICK1/TTC17/DIAPH1/TMSB10/WIPF2/MKKS/FHOD3/LMOD3/TMOD2/CYFIP1/NCK2/PPP1R9A/ACTR3/TRIOBP/GRB2/MLST8/CAPZB/MYADM/RAC1/MTOR/BAIAP2L1/K…	99
MF	GO:0050839	cell adhesion molecule binding	61/1239	486/17632	6.98648e-06	0.00118421	0.00106636	ARHGAP1/RANGAP1/FASN/DLG1/ECM2/PRDX6/THBS1/UBFD1/BAG3/FGF1/LAD1/ITGA5/PVR/THBS4/CXCL12/DNAJB1/TES/BZW1/PRDX1/SEPT7/LRRC59/EIF5/ITGB5/JAM3/COL16A1/GLOD4/LAMB2/LIMA1/CDH19/ICAM2/RPL14/PDLIM5/AHSA1/DDX3X/PPP1CA/NISCH/FAP/HSP90AB1/EPHA2/COL3A1/PLIN3/SERBP1/RTN4/TJP1/SPTAN1/PTPN1/CHMP5/RPL6/LTBP4/PXN/PROM1/RPL24/USO1/EZR/MAPRE1/YKT6/RAB1A/CTNNA1/CCS/TENM4/TSPAN4	61		BP	GO:0043281	regulation of cysteine-type endopeptidase activity involved in apoptotic process	114/7868	209/18493	0.000295132	0.0062222	0.00470421	MTCH1/BID/SNCA/DELE1/POR/F3/CASC2/S100A9/HIP1R/RAF1/BCL2L13/CASP12/IFI6/HSF1/JAK2/TP63/FADD/NGFR/NGF/BEX3/CASP1/TRIAP1/S100A8/CRYAB/GSN/DDX3X/REST/IFI27L2/F2R/BCL2L11/PDCD2/ROBO1/USP47/FNIP1/WNT9A/BAX/THBS1/FAM162A/SOX7/SMAD3/NKX3-1/RPS6KA1/IGBP1/MGMT/PDCD5/MAP2K5/SRC/PTGS2/LEF1/DHCR24/VEGFA/NLRP3/BAK1/MYC/APOPT1/ARRB1/HTRA2/ARRB2/ANP32B/TNFSF10/RACK1/BCL2L12/SFRP2/PLAUR/PIH1D1/RPS27L/NLRC4/CDKN2…	114
MF	GO:0031072	heat shock protein binding	22/1239	115/17632	1.43621e-05	0.00208661	0.00187896	FKBP5/CDC37L1/METTL22/FKBP4/FGF1/STIP1/NPAS2/DNAJB1/CHORDC1/EIF2AK3/BAG2/AHSA1/HSP90AB1/EEF1AKMT3/OGDH/HSPA2/IQCG/HSPA9/HSPA6/DNAJB2/DNAJA1/DNAJB9	22		BP	GO:0006882	cellular zinc ion homeostasis	26/7868	36/18493	0.000298818	0.00627913	0.00474725	AP3D1/S100A9/ATP13A2/SLC30A1/MT1X/S100A8/MT1A/SLC39A14/ATP7B/SLC39A7/SLC30A9/MT2A/MT1B/MT1HL1/SLC30A2/MT1G/MT1M/MT1DP/MT1H/SLC39A4/SLC39A13/MT4/SLC30A3/SLC30A7/MT1F/SLC39A8	26
MF	GO:0031625	ubiquitin protein ligase binding	40/1239	286/17632	2.32266e-05	0.00295268	0.00265883	HSP90AA1/RANGAP1/CCT2/PRDX6/CDKN1A/DERL1/MAP1LC3B/HLTF/MFHAS1/PRKACB/HSPD1/CBS/UBE2D3/MID1/CACYBP/PSMA3/TPI1/BAG2/JAK1/CUL1/UBC/HSP90AB1/MOAP1/SLC22A18/SNCAIP/RTN4/ERLIN2/PER3/LAPTM4B/WFS1/HSPA9/DET1/TANK/TRIM28/TOLLIP/PXN/RIPK1/DNAJA1/TRAF5/UCHL1	40		BP	GO:0051090	regulation of DNA-binding transcription factor activity	210/7868	412/18493	0.000302776	0.00632057	0.00477858	SFRP4/RNF41/IL18R1/TRIM22/TRIM8/CARM1/PRMT2/EGLN1/EIF2AK2/UFL1/KRAS/S100A9/DDX58/IRAK1/MAVS/TLR3/CHUK/PKD2/APP/EDA2R/KIT/CX3CR1/IL10/BRMS1/MIR26A1/RNF31/JUN/RELA/TAF1/MAD2L2/ANXA4/BEX1/ZBTB7A/JAK2/SRF/FZD1/ATF2/HIPK2/RAB7B/TAB2/CLU/RPS6KA4/PIM1/TLR2/CDK5RAP3/TERF2IP/CEBPG/MYD88/HCK/S100A8/TRIM37/SMARCA4/MALT1/TAF6L/RWDD1/CX3CL1/CRTC2/KEAP1/RIPK2/PIAS4/MAP3K7/PPP2R5B/TCEAL7/TAF6/PRNP/IRAK4/IKBKG/C…	210
MF	GO:0043021	ribonucleoprotein complex binding	23/1239	128/17632	2.66972e-05	0.00301678	0.00271656	ETF1/ZNF593/SEC61A1/NME1/NAA15/PRMT5/PES1/RPLP1/YBX3/DDX3X/IMPACT/PPP1CA/ABCE1/GTPBP6/HNRNPU/PIM1/SNRPD1/SRPRA/NAA10/LETMD1/MTOR/SRP19/CPEB3	23		BP	GO:1901987	regulation of cell cycle phase transition	210/7868	412/18493	0.000302776	0.00632057	0.00477858	CCND1/EIF4G1/TPR/BID/CDK2/ATM/CCND2/CEP290/RAD51B/ECD/CARM1/CEP57/E2F4/PRMT2/BRD4/VPS4A/PCNT/CETN2/ALMS1/CDC26/TUBB4B/PKD2/APP/TUBG1/CDK2AP2/NACC2/MIR26A1/MIR208A/TAF1/CTDSP1/MAD2L2/CDKN1B/BRD7/CLASP1/BLM/BRCA1/PLCB1/HSPA2/CCND3/NBN/CDK5RAP3/TAOK1/SDCCAG8/DONSON/SYF2/MIIP/PCBP4/MRNIP/TRIAP1/GADD45A/LSM10/KCNA5/CDC25B/PSME3/E2F8/PPP1R9B/MDM4/FBXO5/ANAPC4/PLK4/CDKN1A/SSNA1/DDX3X/GPNMB/CEP192/FAM107…	210
MF	GO:0045296	cadherin binding	42/1239	323/17632	8.23077e-05	0.0083707	0.00753766	ARHGAP1/RANGAP1/FASN/DLG1/PRDX6/UBFD1/BAG3/LAD1/DNAJB1/TES/BZW1/PRDX1/SEPT7/LRRC59/EIF5/GLOD4/LIMA1/CDH19/RPL14/PDLIM5/AHSA1/DDX3X/PPP1CA/HSP90AB1/EPHA2/PLIN3/SERBP1/RTN4/TJP1/SPTAN1/PTPN1/CHMP5/RPL6/PROM1/RPL24/USO1/EZR/MAPRE1/YKT6/RAB1A/CTNNA1/CCS	42		BP	GO:0007093	mitotic cell cycle checkpoint	93/7868	166/18493	0.000305895	0.00636482	0.00481203	CCND1/TPR/CDK2/BCL2L1/ATM/CARM1/E2F4/VPS4A/MSH2/PRCC/CHFR/SETMAR/MAD2L2/CDKN1B/BLM/ATF2/BRCA1/NBN/CDK5RAP3/TAOK1/DONSON/SYF2/PCBP4/MRNIP/TRIAP1/GADD45A/E2F8/TOP2B/MDM4/CDKN1A/HRAS/CHMP4C/XPC/WNT9A/BAX/APC/TFDP2/NEK11/MAP3K20/DLG1/GIGYF2/INTS3/MUC1/STK33/TGFB1/AURKA/WEE1/MSH6/TNKS1BP1/EP300/CNOT4/NDC80/ARID3A/RPS27L/TAOK2/RAD9B/ZNF385A/GEN1/NABP1/MDM2/CRADD/NOP53/FOXO4/TP53/ORC1/FBXO31/RPS6/GML/CH…	93
MF	GO:0016667	oxidoreductase activity, acting on a sulfur group of donors	13/1239	58/17632	0.000153641	0.0142048	0.0127912	GLRX2/TXNRD1/PCYOX1L/QSOX1/TXN2/SELENOT/TMX1/MSRB1/GSTK1/GLRX/MSRB2/SUOX/CCS	13		BP	GO:0006643	membrane lipid metabolic process	111/7868	203/18493	0.000310374	0.00643095	0.00486203	ST6GALNAC3/SMPD4/ORMDL2/SPNS2/SPTSSA/CSNK1G2/B4GALT3/DEGS1/GBGT1/KIT/COL4A3BP/HEXA/DPM1/NAGA/ST3GAL2/A4GALT/PIGA/ALDH5A1/TNFRSF1A/NSMAF/SMPD2/SGPP2/ELOVL1/CERK/CERS2/PLA2G6/P2RX7/PRKCD/LARGE1/ELOVL2/PIGH/PIGN/ORMDL3/ASAH1/ST3GAL5/ARV1/SERINC5/PIGS/PIGW/GPLD1/GLTP/PIGK/SPHK1/SPTLC3/BAX/DPM2/CPTP/NEU1/ST3GAL4/PEMT/CLN8/GLA/PSAP/SGMS1/CLN3/GALC/HTRA2/CERS6/CTSA/AGMO/RACK1/PIGP/PIGM/TEX2/SMPD1/ORMDL1…	111
MF	GO:0060590	ATPase regulator activity	11/1239	44/17632	0.00017481	0.0148152	0.0133408	BAG3/DNAJB1/GRPEL1/ATP5IF1/HSPH1/BAG2/AHSA1/ATP1B3/RAB3A/DNAJB2/DNAJA1	11		BP	GO:0060537	muscle tissue development	202/7868	395/18493	0.000311093	0.00643095	0.00486203	MYH6/TLL2/ADAMTS9/BCL9L/MYH10/YBX3/NF1/SOX6/GPCPD1/BMP4/SELENON/FZD7/ANKRD2/HIVEP3/PTCD2/EGLN1/GSK3A/KLHL41/DDX17/FRS2/FLOT1/PKD2/HEG1/PDGFRB/MEIS1/ALDH1A2/ZFAND5/MIR208A/MEOX2/TGFBR2/RGS4/SGCE/RXRA/POGLUT1/AKAP13/SRF/ZBTB18/NRG1/ZMPSTE24/IGFBP5/AKIRIN1/PIM1/HDAC9/EGR1/HMG20B/FOXP2/AGTR2/DNER/LRRC10/ARID1A/G6PD/SMAD1/CBY1/ARNTL/NPPA/FAM129B/NR1D2/NKX2-5/NKX2-6/RARA/SVIL/SORBS2/TBX3/SMO/CTDP1/BVES…	202
MF	GO:0002020	protease binding	20/1239	125/17632	0.000439571	0.034388	0.0309657	DERL1/TIMP4/COL1A2/TIMP3/ADRM1/HSPD1/SERPINE1/KIT/COL1A1/RIOK3/A2M/UBC/FAP/CFLAR/COL3A1/OS9/MALT1/TIMP1/FLOT1/IL1R1	20		BP	GO:0044773	mitotic DNA damage checkpoint	59/7868	98/18493	0.000313378	0.00645721	0.00488188	CCND1/CDK2/ATM/CARM1/E2F4/MSH2/CDKN1B/BLM/ATF2/NBN/CDK5RAP3/TAOK1/DONSON/SYF2/PCBP4/MRNIP/TRIAP1/GADD45A/E2F8/MDM4/CDKN1A/XPC/BAX/TFDP2/NEK11/GIGYF2/MUC1/STK33/AURKA/MSH6/TNKS1BP1/EP300/CNOT4/ARID3A/RPS27L/TAOK2/RAD9B/ZNF385A/MDM2/CRADD/NOP53/FOXO4/TP53/FBXO31/GML/CHEK2/RGCC/CNOT11/MUS81/TFDP1/RINT1/RFWD3/PLK2/TIPIN/BRSK1/CNOT2/RPA2/PPP1R10/CNOT8	59
											BP	GO:0006901	vesicle coating	45/7868	71/18493	0.000316756	0.00650576	0.00491859	CD59/MCFD2/PPP6R1/F8/TRAPPC3/CTSC/GBF1/SEC23A/TRAPPC6B/AREG/GOSR2/SEC24B/RAB1B/ARFGAP3/TRAPPC5/SEC16A/KLHL12/SERPINA1/SEC24C/ANKRD28/SEC23IP/CSNK1D/GORASP1/SEC13/SEC23B/SAR1A/CUL3/PEF1/FOLR1/LMAN1/STX5/TMED9/SEC24A/BET1/NSF/GRIA1/PREB/SEC24D/SCFD1/TRAPPC6A/RAB1A/NAPA/CNIH3/TRAPPC2L/TRAPPC2	45
											BP	GO:0001933	negative regulation of protein phosphorylation	208/7868	408/18493	0.000318358	0.00651764	0.00492758	EIF4G1/NF2/MLLT1/NF1/SNCA/BMP4/ATG14/TESK1/SFRP1/CASC2/DUSP7/PARD3/STRAP/MIR26A1/IMPACT/JUN/CTDSP1/UCHL1/RGS4/RTRAF/MBIP/PKN1/CDKN1B/AKT1S1/INKA2/PID1/LRRK2/CDK5RAP3/TERF2IP/MVP/ABL1/DAG1/P2RX7/SORL1/RAPGEF1/PRKCD/SLIT2/GADD45A/DUSP16/SH3BP5L/INPP5K/PBLD/THY1/CDKN1A/PRKAR2A/SMYD3/PRNP/FAM129A/IPO7/PDCD4/PARP14/TARBP2/FBLN1/NNT/PRKAR2B/MIR218-1/WARS/BAX/APC/UBASH3B/DUS2/LMO3/CNKSR3/TRIB2/DLG1/MEN1…	208
											BP	GO:0007266	Rho protein signal transduction	109/7868	199/18493	0.000320699	0.00654451	0.00494789	ARHGAP1/BCL6/PREX2/LPAR4/CCDC125/CDC42EP4/ADGRG1/PREX1/FLOT1/CHUK/RHOD/PDGFRB/ARHGDIA/GPR174/RAF1/RHOG/ARHGEF28/ARHGEF10L/CFL1/ITGA3/AKAP13/ARHGEF17/RHOBTB1/ARHGEF9/ECT2/NGFR/CDC42EP2/ABL1/SCAI/RHOF/GNA12/MYOC/MCF2L2/CDC42EP1/TNFAIP1/RHOBTB2/ARHGEF6/F2R/ROBO1/NRP1/KANK2/PECAM1/MYO9B/NET1/OPHN1/MCF2L/ARHGAP4/RIPOR1/MCF2/F2RL2/RHOC/ARHGEF19/ARHGEF4/KCTD13/ABRA/SPATA13/ARRB1/COL1A2/RAC1/ARHGEF3/LIMK…	109
											BP	GO:0043122	regulation of I-kappaB kinase/NF-kappaB signaling	122/7868	226/18493	0.000325463	0.00662053	0.00500536	TMED4/RORA/TRIM22/TRIM8/TGM2/TNIP2/BRD4/IRAK1/MAVS/TLR3/CHUK/WLS/EDA2R/CX3CR1/PRKCE/RNF31/GJA1/RELA/LTBR/DDX21/AKAP13/ATP2C1/TNFRSF1A/TAB2/ZDHHC13/ECT2/FADD/TERF2IP/ABL1/CD74/NDFIP1/MYD88/TSPAN6/CASP1/MALT1/CX3CL1/RIPK2/MAP3K7/IRAK4/IKBKG/HTR2B/F2R/LURAP1L/CTNNB1/TANK/STAT1/TRAF3IP2/NOD2/UBE2V1/FYN/FKBP1A/MAP3K14/OTUD7B/TLR4/RHOC/SHARPIN/PRKN/CTH/SLC35B2/TNFAIP3/CANT1/TRAF5/HMOX1/MTDH/TNFSF10/SEC…	122
											BP	GO:0014066	regulation of phosphatidylinositol 3-kinase signaling	63/7868	106/18493	0.000330398	0.00665566	0.00503192	FBXL2/PLXNB1/PIK3IP1/CCL5/PDGFC/PDGFRB/KIT/FSHR/PIP5K1C/JAK2/PTPN13/PDGFD/NTRK2/MYOC/KDR/TEK/PPP2R5B/RASGRP1/F2R/FGR/PIP4K2B/MYDGF/HCLS1/NKX3-1/FYN/SRC/FLT1/PPARD/NTF3/ERBB3/PDGFB/IER3/ANGPT1/PIK3AP1/DIPK2A/CEACAM1/TGFB2/SELP/MAPK1/NOP53/SIRT1/ENTPD5/PRR5L/BECN1/CAT/BTN2A2/UNC5B/IGF1/CEP55/NLRC3/DAB2IP/ERBB4/PPP1R16B/PTPN6/CRYBA1/SERPINE2/PIP4K2A/F2RL1/GPER1/PDGFA/IL18/PIP4K2C/FLT3	63
											BP	GO:0019359	nicotinamide nucleotide biosynthetic process	63/7868	106/18493	0.000330398	0.00665566	0.00503192	STAT3/HAAO/ECD/GALK1/OGDHL/NAMPT/HIF1A/ZBTB20/ZBTB7A/NMNAT3/PNP/P2RX7/DHTKD1/RNLS/LDHA/HTR2A/TIGAR/NADK/HK3/NNMT/CBFA2T3/ENO1/PTGS2/KYNU/OGDH/HK2/PPARA/PRKAG3/OGT/PGM1/ENO2/PFKFB2/PFKFB1/GCKR/EIF6/NADK2/PARP10/PFKM/PGM2L1/ENTPD5/JMJD8/NMRK2/FBP1/PFKL/NADSYN1/IGF1/PRKAG1/QPRT/GPI/BPGM/PRKAA2/ENO4/PARP9/ACTN3/NMNAT2/NMNAT1/SIRT6/AFMID/HK1/NUDT12/HDAC4/PPARGC1A/PGK1	63
											BP	GO:0019363	pyridine nucleotide biosynthetic process	63/7868	106/18493	0.000330398	0.00665566	0.00503192	STAT3/HAAO/ECD/GALK1/OGDHL/NAMPT/HIF1A/ZBTB20/ZBTB7A/NMNAT3/PNP/P2RX7/DHTKD1/RNLS/LDHA/HTR2A/TIGAR/NADK/HK3/NNMT/CBFA2T3/ENO1/PTGS2/KYNU/OGDH/HK2/PPARA/PRKAG3/OGT/PGM1/ENO2/PFKFB2/PFKFB1/GCKR/EIF6/NADK2/PARP10/PFKM/PGM2L1/ENTPD5/JMJD8/NMRK2/FBP1/PFKL/NADSYN1/IGF1/PRKAG1/QPRT/GPI/BPGM/PRKAA2/ENO4/PARP9/ACTN3/NMNAT2/NMNAT1/SIRT6/AFMID/HK1/NUDT12/HDAC4/PPARGC1A/PGK1	63
											BP	GO:0097191	extrinsic apoptotic signaling pathway	121/7868	224/18493	0.00033168	0.00665566	0.00503192	RNF41/BID/BCL2L1/NF1/BMP4/DELE1/SFRP1/GSK3A/TLR3/DEDD/HMGB2/PEA15/RAF1/RELA/MOAP1/SRPX/LTBR/IFI6/PPP1CA/JAK2/BRCA1/TNFRSF1A/FADD/BIRC6/SERPINE1/NGF/P2RX7/AGTR2/BEX3/NOS3/MKNK2/CX3CL1/PSME3/DDX3X/GCLM/IL6R/PARP2/BCL2L11/NRP1/IL33/DAXX/BAX/THBS1/SMAD3/CTNNA1/FYN/SCG2/MAP2K5/SRC/PIK3R1/DEDD2/MIR222/BAK1/TCF7L2/TGFB1/TNFAIP3/MAPK7/BAG3/HTRA2/GCLC/ERBB3/HMOX1/TNFSF10/KRT8/TMBIM1/PHIP/INHBA/SFRP2/TNFRS…	121
											BP	GO:0009416	response to light stimulus	161/7868	308/18493	0.000332417	0.00665566	0.00503192	PTN/CCND1/PITPNM1/MFAP4/MME/ELK1/NF1/TENT2/CAMKMT/NR2F6/HIF1A/KRAS/MSH2/MAPK10/POLH/OPN3/APP/PPP1CC/KIT/RHNO1/ZRANB3/IMPACT/RHBDD1/FMR1/RELA/TAF1/SCARA3/NFATC4/PRIMPOL/PPP1CA/BCL3/POLG/GPR52/CRY2/BEST1/PER3/MEIS2/TP53INP1/DDHD2/MAPK8/TRIAP1/GUCA1C/PPEF1/NOC2L/RBM4B/CDKN1A/CIRBP/NMT1/FECH/POLK/RIC8A/CRY1/DCUN1D3/XPC/GNA11/PLEKHB1/POLD1/USP47/BAX/PER2/MEN1/COPS9/RGR/PDE1B/MAP4K3/SEMA5B/SPRTN/IFT20/…	161
											BP	GO:0002262	myeloid cell homeostasis	83/7868	146/18493	0.000333978	0.00666595	0.0050397	BCL6/STAT3/SOX6/BMP4/GATA2/FCER1G/HIF1A/MFHAS1/JAM3/KIT/HMGB2/ATP5IF1/PRDX1/PIK3CB/ADGRF5/BAP1/ZBTB7A/JMJD6/JAK2/SRF/HIPK2/KLF13/CEBPG/G6PD/AXL/LDB1/B2M/BCL2L11/STAT1/BAX/NCKAP1L/HCLS1/SPI1/TMEM14C/ANKRD54/P4HTM/ALAS2/NCSTN/MIR222/VEGFA/BAK1/RPS24/HMOX1/ARID4A/DYRK3/EPAS1/INHBA/FANCC/MERTK/MAFB/SFXN1/ACVR2A/ACVR1B/RPS19/MIR221/CCR2/RHAG/INHA/LYN/NFE2L1/SLC7A11/SMAP1/MPL/TGFBR3/KMT2E/RPS17/ADD1/RP…	83
											BP	GO:0001678	cellular glucose homeostasis	81/7868	142/18493	0.000338013	0.00670446	0.00506882	C2CD2L/NME2/HIF1A/KCNJ11/JAGN1/CDK16/CMA1/PRKCE/ZBTB20/RAF1/POLG/SRF/RAP1A/PIM3/ANO1/UNC13B/PLA2G6/NDUFAF2/SMARCA4/TWNK/PDK3/NADK/GCLM/GPLD1/HK3/CLTRN/RAB11FIP5/MEN1/OPA1/OXCT1/PCK2/LRP5/PIK3R1/KIF5B/ADCY5/HK2/MIR103A2/ARRB1/GCLC/CFTR/IRS2/HMGN3/GPR27/RACK1/VSNL1/PIH1D1/KCNB1/CYBA/XBP1/BRSK2/WDR35/MIRLET7G/SLC9B2/SMARCB1/FOXA3/PIK3CA/ENDOG/BAD/FKBP1B/NOX4/EPHA5/SIRT1/GRIK5/SLC29A1/TRPM4/DYNLL1/ST…	81
											BP	GO:0051494	negative regulation of cytoskeleton organization	81/7868	142/18493	0.000338013	0.00670446	0.00506882	PLEKHH2/SPTAN1/SNCA/MID1IP1/ADD3/BBS4/HIP1R/LIMA1/PFN4/CLASP2/CLASP1/PHLDB2/BRCA1/ARHGAP28/SPTBN1/TAOK1/TMSB4Y/MYOC/PRKCD/TRIM37/SLIT2/FKBP4/INPP5K/SPTB/GSN/PFN1/LMOD2/TUBB4A/MID1/APC/CAMSAP2/PICK1/CCNF/TMSB10/FRMD7/MKKS/FHOD3/PRKN/CHMP2A/LMOD3/TMOD2/PPP1R9A/TRIOBP/CAPZB/MYADM/KANK1/CAMSAP3/CORO1A/EPS8/TMEFF2/TTBK2/SPTA1/KAT2A/PPFIA1/WAS/CIB1/ADD1/SHANK3/EML2/TWF1/TMEM67/KATNB1/HDAC6/MET/C16orf45…	81
											BP	GO:0034330	cell junction organization	151/7868	287/18493	0.000341681	0.00675617	0.00510791	NECTIN2/ACVRL1/ACE/NF2/NECTIN1/EPHA3/SFRP1/PARD3/FZD5/FLOT1/WDR1/VASP/PVR/CCM2/HEG1/RHOD/FBLIM1/GJA1/CLASP2/ITGA5/PIP5K1C/CLASP1/LAMA5/NLGN2/PHLDB2/SRF/PKN2/RAP1A/MYO9A/ECT2/CDH6/DST/ABL1/MARVELD2/CDH19/RAPGEF1/MYOC/COL16A1/FMN1/KDR/TEK/WHAMM/CLDN9/THY1/ACTB/LDB1/FLNC/FERMT2/FAM107A/F2R/WDPCP/ANK2/APOD/LSR/VCL/CTNNB1/MICALL2/TJP1/BCAS3/NRP1/CD177/NECTIN3/APC/PARD6G/LIMS2/OPHN1/NFASC/DLG1/THBS1/TL…	151
											BP	GO:0043062	extracellular structure organization	205/7868	402/18493	0.000343242	0.00675791	0.00510923	SMOC2/ECM2/FURIN/LUM/HTRA1/TLL2/ADAMTS9/MFAP4/NID1/LAMA4/PLA2G2A/NF1/ANTXR1/CD47/CTSK/TIMP2/SULF1/VIPAS39/DPT/ADAMTS4/COL24A1/ADAM15/CRISPLD2/FLOT1/JAM2/APP/MMP16/ITGA7/JAM3/CMA1/HAPLN1/COL15A1/TIMP1/FMOD/PLOD1/CLASP2/SH3PXD2B/AGRN/ITGA5/CLASP1/LAMA5/BCL3/ITGA3/PHLDB2/CREB3L1/TNFRSF1A/PLTP/FLRT2/ICAM2/SERPINE1/DGAT1/ABL1/THSD4/DAG1/KAZALD1/ITGAL/FERMT1/ABI3BP/COL16A1/PRKACB/MTTP/KDR/COL4A5/COL12A…	205
											BP	GO:1903052	positive regulation of proteolysis involved in cellular protein catabolic process	69/7868	118/18493	0.000343893	0.00675791	0.00510923	GSK3A/EDEM2/CHFR/FMR1/TAF1/ATP5IF1/CTSC/CLU/AXIN1/LRRK2/NUB1/ATXN3/KEAP1/BAG2/PRICKLE1/ANKIB1/PSMC5/FBXW8/RAD23A/RNF144B/IL33/RNF139/COP1/CBFA2T3/TRIB2/BAG6/PYHIN1/RNF40/RNF19A/PRKN/OSBPL7/SOCS5/AURKA/GCLC/RNF217/RACK1/CSNK1D/EDEM1/STUB1/KLHL40/RNF144A/NFE2L2/DET1/MDM2/PSMC3/NKD2/AKT1/NOP53/UBQLN2/RGN/SOCS4/HSPBP1/PTK2B/DAB2IP/HERPUD1/PSMD10/ARIH2/RNF180/ARIH1/PLK2/DDRGK1/CSNK1A1/RNF19B/UBQLN1/PI…	69
											BP	GO:0048199	vesicle targeting, to, from or within Golgi	47/7868	75/18493	0.000344988	0.00675858	0.00510973	CD59/MCFD2/PPP6R1/F8/TRAPPC3/CTSC/GBF1/SEC23A/TRAPPC6B/AREG/GOSR2/SEC24B/RAB1B/ARFGAP3/TRAPPC5/SEC16A/KLHL12/SERPINA1/SEC24C/ANKRD28/SEC23IP/CSNK1D/GORASP1/SEC13/SEC23B/SAR1A/CUL3/PEF1/GOSR1/FOLR1/LMAN1/STX5/TMED9/SEC24A/BET1/NSF/GRIA1/PREB/SEC24D/SCFD1/TRAPPC6A/RAB1A/WIPI1/NAPA/CNIH3/TRAPPC2L/TRAPPC2	47
											BP	GO:0016242	negative regulation of macroautophagy	23/7868	31/18493	0.00035273	0.00683688	0.00516893	RNF41/USP30/UBQLN4/CLEC16A/PHF23/CHMP4B/LRRK2/NPC1/LZTS1/TIGAR/NRBP2/HTRA2/HMOX1/RUBCN/TSC1/MTOR/PIK3CA/AKT1/BECN1/FEZ2/POLDIP2/MTM1/SCFD1	23
											BP	GO:0038128	ERBB2 signaling pathway	23/7868	31/18493	0.00035273	0.00683688	0.00516893	NRG1/PTPN12/MYOC/GAB1/ERBB2/CPNE3/GRB7/PIK3R1/GRB2/ERBB3/HSP90AA1/STUB1/CUL5/ERBIN/SHC1/SOS1/PIK3CA/PRKCA/EREG/HBEGF/ERBB4/PTPN18/NRG4	23
											BP	GO:0035329	hippo signaling	27/7868	38/18493	0.00035328	0.00683688	0.00516893	TEAD2/TEAD4/MARK3/NF2/AMOT/TEAD3/PJA2/DCHS1/TEAD1/TJP1/WTIP/WWC1/DLG5/FAT4/YAP1/STK3/TJP2/AMOTL1/LATS2/NEK8/WWC3/DVL2/LATS1/CASP3/WWTR1/MOB1B/MOB3B	27
											BP	GO:0055069	zinc ion homeostasis	27/7868	38/18493	0.00035328	0.00683688	0.00516893	AP3D1/S100A9/ATP13A2/SLC30A1/MT1X/S100A8/MT1A/SLC39A14/ATP7B/SLC39A7/SLC30A9/MT2A/MT1B/MT1HL1/SLC30A2/PRKN/MT1G/MT1M/MT1DP/MT1H/SLC39A4/SLC39A13/MT4/SLC30A3/SLC30A7/MT1F/SLC39A8	27
											BP	GO:0007050	cell cycle arrest	129/7868	241/18493	0.000357244	0.00689265	0.00521109	CCND1/PPM1G/CDK2/ATM/MAP2K1/CARM1/E2F4/APBB1/PKD2/ING4/SETMAR/MAGI2/CDKN1B/KHDRBS1/ZBTB49/BRCA1/RRAGB/NBN/PPP1R15A/TP53INP1/GAS2L1/ABL1/PCBP4/TRIAP1/TBRG4/GADD45A/WHAMM/E2F8/PPP1R9B/MDM4/HBP1/CDKN1A/PPP2R5B/MYBBP1A/PRNP/FAP/HRAS/BAX/APC/TFDP2/JMY/MAP3K20/THBS1/SMAD3/NKX3-1/RHEB/ZNF268/PA2G4/GATA6/CCNK/BRINP1/DHCR24/MUC1/MYC/TCF7L2/TGFB1/AURKA/HMGN5/MLST8/UHMK1/RRP8/INHBA/PRKAG3/TNKS1BP1/MTOR/EP30…	129
											BP	GO:0051057	positive regulation of small GTPase mediated signal transduction	39/7868	60/18493	0.000369701	0.00702573	0.00531171	LPAR4/ADGRG1/KRAS/PDGFRB/GPR174/AKAP13/NRG1/NGF/RASGRP1/HRAS/F2R/DGKI/ROBO1/F2RL2/SRC/FRMD7/ABRA/ARRB1/CDON/RAC1/NOTCH2/NOTCH1/CSF1/SOS1/SHOC2/FGF10/PRAG1/IGF1/GPR35/P2RY8/MAPRE2/GPR65/P2RY10/APOA1/DYNLT1/RASGRP4/F2RL1/COL3A1/RASGRF1	39
											BP	GO:0051893	regulation of focal adhesion assembly	39/7868	60/18493	0.000369701	0.00702573	0.00531171	ACVRL1/EPHA3/SFRP1/RHOD/CLASP2/CLASP1/PHLDB2/ABL1/MYOC/COL16A1/FMN1/KDR/TEK/THY1/LDB1/FAM107A/WDPCP/APOD/BCAS3/NRP1/THBS1/SMAD3/SRC/VEGFA/LIMCH1/RAC1/TSC1/ITGB1BP1/CAMSAP3/CORO1C/RCC2/DUSP22/EPB41L5/MACF1/PEAK1/SLK/S100A10/ARHGAP6/DLC1	39
											BP	GO:0090109	regulation of cell-substrate junction assembly	39/7868	60/18493	0.000369701	0.00702573	0.00531171	ACVRL1/EPHA3/SFRP1/RHOD/CLASP2/CLASP1/PHLDB2/ABL1/MYOC/COL16A1/FMN1/KDR/TEK/THY1/LDB1/FAM107A/WDPCP/APOD/BCAS3/NRP1/THBS1/SMAD3/SRC/VEGFA/LIMCH1/RAC1/TSC1/ITGB1BP1/CAMSAP3/CORO1C/RCC2/DUSP22/EPB41L5/MACF1/PEAK1/SLK/S100A10/ARHGAP6/DLC1	39
											BP	GO:0045732	positive regulation of protein catabolic process	115/7868	212/18493	0.000370629	0.00702573	0.00531171	FURIN/RNF41/GSK3A/MYLIP/EDEM2/CHFR/FMR1/TAF1/ATP5IF1/SNF8/CDKN1B/CTSC/ADAM9/CLU/AXIN1/LRRK2/NUB1/NDFIP1/SORL1/ATXN3/OAZ2/KEAP1/BAG2/PRICKLE1/WWP1/VPS11/ANKIB1/PSMC5/FBXW8/RAD23A/GPLD1/RNF144B/IL33/RNF139/VPS35/APC/COP1/CBFA2T3/TRIB2/BAG6/LDLR/GGA3/GPC3/PTTG1IP/PYHIN1/NEDD4L/RNF40/RNF19A/PRKN/OSBPL7/SOCS5/TNFAIP3/AURKA/GCLC/RNF217/RACK1/MIR181B2/CSNK1D/EDEM1/NRDC/TNFRSF1B/HSP90AA1/GGA1/STUB1/FZR1/…	115
											BP	GO:0070302	regulation of stress-activated protein kinase signaling cascade	127/7868	237/18493	0.000372039	0.00702573	0.00531171	NRK/MAP3K6/FZD7/MAP2K1/SFRP1/MDFIC/EIF2AK2/MFHAS1/FZD5/TLR3/APP/EDA2R/ZNF622/LTBR/PRDX1/PKN1/ZMPSTE24/HIPK2/PLCB1/AXIN1/TAOK1/MAP3K9/SH3RF3/RAPGEF1/GADD45A/PJA2/RIPK2/MAP3K7/DUSP15/RASGRP1/HRAS/SERPINF2/PDCD4/STK25/DAXX/MAP2K2/MID1/MAP3K20/DLG1/MEN1/NOD2/PAK1/IGBP1/TNFRSF11A/TLR4/HDAC3/FZD8/VEGFA/PRKN/MYC/FZD4/GADD45B/MIR181B2/MAP3K10/TNIK/ZEB2/SFRP2/PTPN1/FLT4/RASSF2/EZR/ULK4/GSTP1/DBNL/TAOK2/ED…	127
											BP	GO:0030832	regulation of actin filament length	99/7868	179/18493	0.000373258	0.00702573	0.00531171	PLEKHH2/SPTAN1/CDC42EP4/EVL/ADD3/BBS4/RICTOR/PREX1/HIP1R/CXCL12/WDR1/VASP/NCKAP1/PRKCE/LIMA1/WASF1/PFN4/CFL1/RHOBTB1/ARHGAP28/SPTBN1/CCL11/TMSB4Y/CDC42EP2/ARPC5L/ARPC1B/HCK/RASA1/FMN1/PRKCD/SLIT2/CDC42EP1/WHAMM/SPTB/RHOBTB2/GSN/PFN1/LMOD2/ABI2/NCKAP1L/JMY/SEMA5A/DLG1/HCLS1/ARPC3/PICK1/TMSB10/WIPF2/MKKS/FHOD3/LMOD3/TMOD2/CYFIP1/NCK2/PPP1R9A/ACTR3/TRIOBP/GRB2/MLST8/CAPZB/MYADM/NEB/SSH2/MTOR/BAIAP2L…	99
											BP	GO:0016556	mRNA modification	17/7868	21/18493	0.000376504	0.00702573	0.00531171	ZC3H13/METTL14/TRUB1/VIRMA/CMTR1/PUS7/PUS1/PUS3/TRMT61A/APOBEC2/TRMT6/METTL16/METTL3/TRMT10C/TRMT61B/CMTR2/DKC1	17
											BP	GO:0035268	protein mannosylation	17/7868	21/18493	0.000376504	0.00702573	0.00531171	DPM1/POMT2/LARGE1/NUS1/DPY19L2P1/DPM2/DPY19L2P2/RXYLT1/DPY19L1/DPY19L2/DPY19L4/FKTN/DPM3/POMT1/FKRP/DPY19L3/POMGNT2	17
											BP	GO:0043302	positive regulation of leukocyte degranulation	17/7868	21/18493	0.000376504	0.00702573	0.00531171	GATA2/FCER1G/PTAFR/NPPA/VAMP8/FGR/CD177/IL4R/GAB2/ITGB2/VAMP7/SNX4/ITGAM/STX4/STXBP1/AP1G1/F2RL1	17
											BP	GO:0071711	basement membrane organization	17/7868	21/18493	0.000376504	0.00702573	0.00531171	NID1/CMA1/CLASP2/CLASP1/PHLDB2/FLRT2/DAG1/FERMT1/RIC8A/PLOD3/COL4A1/LAMC2/RAMP2/ITGB1/MMP11/NID2/GAS2	17
											BP	GO:0007249	I-kappaB kinase/NF-kappaB signaling	137/7868	258/18493	0.000376956	0.00702573	0.00531171	TMED4/RORA/TRIM22/TRIM8/TGM2/TNIP2/BRD4/IRAK1/MAVS/TLR3/CHUK/WLS/EDA2R/CX3CR1/PRKCE/RNF31/GJA1/RELA/LTBR/CD14/DDX21/BCL3/AKAP13/ATP2C1/TNFRSF1A/TAB2/TLR2/ZDHHC13/ECT2/FADD/TERF2IP/ABL1/CD74/NDFIP1/MYD88/TSPAN6/CASP1/MALT1/CX3CL1/RIPK2/MAP3K7/IRAK4/IKBKG/HTR2B/F2R/LURAP1L/CTNNB1/TANK/STAT1/TRAF3IP2/NOD2/UBE2V1/FYN/FKBP1A/MAP3K14/OTUD7B/TLR4/RHOC/SHARPIN/NFKBIA/PRKN/CTH/SLC35B2/TNFAIP3/CANT1/TRAF5/…	137
											BP	GO:0043624	cellular protein complex disassembly	114/7868	210/18493	0.000377383	0.00702573	0.00531171	PLEKHH2/SPTAN1/MID1IP1/ADD3/VPS4A/WDR1/MRPS12/LIMA1/GFM2/CLASP2/MTRF1L/GSPT1/CFL1/NCKAP5/CLASP1/SPTBN1/SH3GL1/TAOK1/MRPL45/PTCD3/MRPL3/ETF1/MRPS14/SPTB/CCSAP/GAK/GSN/ASPH/LMOD2/MRPL33/MRPS27/OXA1L/MRPL20/MRPL12/MID1/APC/SEMA5A/ABCE1/CAMSAP2/MRPL16/MRPL46/NCKAP5L/MRPL38/MRPL48/LMOD3/SLN/MRPL4/TMOD2/GLE1/MRPL30/MRPS23/MRPL14/TRIOBP/MRRF/EIF5A/AURKAIP1/MRPL36/CAPZB/MRPL1/CAMSAP3/MRPL54/MRPS35/EPS8/T…	114
											BP	GO:0006986	response to unfolded protein	94/7868	169/18493	0.000399115	0.00740865	0.00560121	CCND1/GSK3A/EIF2AK2/TM7SF3/EDEM2/RHBDD1/CREB3/DERL1/HSF1/CUL7/CREB3L1/HSPA2/PPP1R15A/TSPYL2/CDK5RAP3/THBS4/HDGF/CREBRF/HYOU1/PPP2R5B/GOSR2/ATF6B/UBE2J2/YIF1A/EXTL1/CCL2/BCL2L11/DAXX/BAX/AMFR/TOR1B/HSPB7/MYDGF/GFPT1/THBS1/TLN1/HSPA4L/PIK3R1/PRKN/CTH/BAK1/ACADVL/HSPA14/NCK2/SELENOS/RACK1/DNAJB11/PPP1R15B/EDEM1/PTPN1/SYVN1/HSP90AA1/EP300/STUB1/CTDSP2/EIF2S1/YOD1/DDIT3/ERO1A/SHC1/HSPB1/XBP1/MANF/ATF6…	94
											BP	GO:0009101	glycoprotein biosynthetic process	169/7868	326/18493	0.000405553	0.00750627	0.00567502	PHLDA1/ST6GALNAC3/EXT1/ALG3/GALNT11/HS6ST1/ST3GAL1/TRAK1/RAMP1/SLC35C1/B4GALT3/MPDU1/OGA/GFPT2/GBGT1/COG7/GALNT15/TET1/DPM1/ST3GAL2/UBE2J1/A4GALT/RPN1/POGLUT1/TMEM115/TMEM165/NECAB1/POMT2/GOLPH3/PLCB1/B4GALT5/NPC1/CSPG4/ITM2B/LARGE1/PMM2/TRIP11/B3GNT7/ST3GAL5/EXTL1/MFNG/CTNNB1/PLOD3/NUS1/GXYLT2/DPY19L2P1/ABCA7/DPM2/DOLPP1/MPI/GGTA1P/ST3GAL4/GFPT1/DPY19L2P2/ATP7A/GALNT14/RXYLT1/MGAT5/DPAGT1/GALNT1…	169
											BP	GO:0051100	negative regulation of binding	92/7868	165/18493	0.000409131	0.00752987	0.00569286	ACE/IFIT2/ZFP90/CARM1/ADAM15/IL10/TNKS/JUN/TAF1/MAD2L2/NFATC4/PPP1CA/JAK2/LRRK2/ARHGAP28/ZNF462/ZNF593/MAPK8/IFIT1/SORL1/PRKCD/ACTB/B2M/BAG2/SMO/PEX19/ID1/XIRP1/BAX/HFE/PER2/NKX3-1/FBH1/CTNNBIP1/LEF1/FRMD7/NFKBIA/SLN/ID3/CFHR1/AURKA/ARRB2/RUVBL2/HMOX1/PPARA/GPSM1/PDGFB/SUMO3/ITGB1BP1/STUB1/EIF2S1/PIN1/DDIT3/TTBK2/ERCC4/LRPAP1/SYMPK/USP33/DACT1/ADRB2/GTF2F1/GTPBP4/AKT1/ANKRD33/EPB41L5/ADNP/BTAF1/G…	92
											BP	GO:0035735	intraciliary transport involved in cilium assembly	28/7868	40/18493	0.000409194	0.00752987	0.00569286	IFT80/IFT43/DYNC2LI1/KIF3A/DYNC2H1/IFT27/CLUAP1/IFT172/TRIP11/TTC21B/IFT22/IFT20/IFT74/HSPB11/IFT88/DYNLL2/IFT52/WDR35/TRAF3IP1/PCM1/WDR19/WDR34/DYNLL1/KIF3C/TTC30B/SSX2IP/KIFAP3/IFT122	28
											BP	GO:0001763	morphogenesis of a branching structure	107/7868	196/18493	0.000426486	0.00780299	0.00589934	BMP4/SULF1/TGM2/SFRP1/PRDM1/KRAS/FZD5/FRS2/FGF1/PKD2/IL10/TGFBR2/MKS1/RXRA/NFATC4/PPP1CA/LAMA5/SRF/EDNRA/LRRK2/TP63/CCL11/RDH10/ABL1/DAG1/AGTR2/MAGED1/SLIT2/RERE/FGF7/AREG/DCHS1/TBX3/SMO/CTNNB1/NRP1/DLG1/COL4A1/PLXNA1/CLIC4/NKX3-1/PAK1/GREB1L/CTNNBIP1/VDR/PGF/LRP5/SRC/GPC3/LEF1/LRP6/EPHA2/NTN4/HHIP/VEGFA/MYC/TGFB1/DLG5/GRB2/TIMELESS/BCL11A/FAT4/SFRP2/SOX10/ENG/LAMA1/NOTCH1/TNC/SOCS3/EDN1/SIX2/FOX…	107
											BP	GO:0009746	response to hexose	107/7868	196/18493	0.000426486	0.00780299	0.00589934	C2CD2L/NAMPT/NME2/HIF1A/KCNJ11/JAGN1/CDK16/EIF2B4/CMA1/PRKCE/ZBTB20/RAF1/TGFBR2/POLG/SRF/RAP1A/PIM3/ANO1/UNC13B/EGR1/PLA2G6/LDHA/SREBF1/NDUFAF2/SMARCA4/TWNK/PDK3/NADK/GLUL/GCLM/GPLD1/CLTRN/RAB11FIP5/THBS1/MEN1/OPA1/OXCT1/PCK2/LRP5/PTGS2/KIF5B/PPARD/ADCY5/TCF7L2/TGFB1/ARRB1/PRLH/GCLC/CFTR/IRS2/SELENOS/HMGN3/GPR27/RACK1/VSNL1/PIH1D1/EIF2B5/KCNB1/CYBA/MIR221/XBP1/PFKFB2/BRSK2/WDR35/SLC8A1/MIRLET7G/C…	107
											BP	GO:0048525	negative regulation of viral process	55/7868	91/18493	0.000430137	0.00784723	0.00593279	FCN3/TRIM8/IFITM3/RSAD2/EIF2AK2/CCL5/MX1/IFITM2/MAVS/OAS1/JUN/OAS3/IFIT1/ILF3/FAM111A/INPP5K/APOBEC3C/APOBEC3G/GSN/SRPK1/REST/STAT1/PTX3/ZNF639/TRIM28/RNASEL/CCNK/MIR222/PRKN/CCL4/APOBEC3D/FCN1/CCL3/TRIM62/MIR221/APOBEC3F/TRIM32/TRIM14/PARP10/OASL/ZC3H12A/C19orf66/SRPK2/TRIM35/IFI16/TRIM11/TRIM59/TRIM26/TRIM21/BST2/APOBEC3H/TRIM31/EIF2AK4/IFNB1/TRIM15	55
											BP	GO:0051168	nuclear export	106/7868	194/18493	0.000433727	0.00789012	0.00596522	THOC5/TPR/RANGAP1/AGFG1/XPO4/SRSF5/THOC6/DDX39A/RANBP17/KHDRBS1/AKAP13/NOL6/RBM26/ATXN1/NUTF2/YTHDC1/NUP205/ZNF593/FIP1L1/RRS1/NUP88/MAGOHB/MALT1/DUSP16/RNPS1/NUP188/CPSF4/LSG1/LZTS2/NEMF/SEH1L/XPO5/ZC3H3/U2AF1L4/NUP210/LTV1/ABCE1/CPSF6/AAAS/PA2G4/RBM15B/NUP85/SRSF7/EGR2/DHX38/POLR2D/TCF7L2/TGFB1/GLE1/CPSF3/BAG3/RANBP3/ANP32B/EIF5A/SRSF6/NUP37/UHMK1/RANBP3L/RBM27/SMG5/TSC1/XPO7/FYTTD1/RAN/NXT1/DD…	106
											BP	GO:1902105	regulation of leukocyte differentiation	140/7868	265/18493	0.000437293	0.00793231	0.00599712	BCL6/RNF41/VSIR/NF1/LRRC17/BMP4/ZBTB7B/ZEB1/AP3D1/GATA2/SFRP1/NME2/PRDM1/IL34/TLR3/CCR1/ESRRA/TFE3/JUN/TGFBR2/HLA-DOA/CEBPB/TMEM131L/FADD/CD46/CLPTM1/ABL1/CD74/NDFIP1/PNP/KLF10/MALT1/C1QC/AXL/FOXP1/RIPK2/CD83/PRELID1/ADA/RARA/RASGRP1/CTNNB1/TESPA1/ERBB2/IL4R/NCKAP1L/UBASH3B/TMEM178A/SART1/TOB2/HCLS1/GNAS/CTNNBIP1/PIK3R1/CA2/TLR4/LEF1/SASH3/NLRP3/MYC/TGFB1/SOCS5/CR1/INHBA/ZBTB46/IL1RL2/ZBTB1/MTOR/…	140
											BP	GO:0008360	regulation of cell shape	85/7868	151/18493	0.000441456	0.00798508	0.00603701	PTN/MYH10/PLXNB1/CDC42EP4/PLEKHO1/PARVB/PARVA/WDR1/RHOD/ITGA7/KIT/FBLIM1/RHOG/MYO10/ANXA7/ZMPSTE24/FES/CCL11/CDC42EP2/DAG1/RHOF/GNA12/HCK/RASA1/SEC23A/KDR/CDC42EP1/FERMT2/BRWD3/BVES/FGR/WDPCP/CCL2/PLXNC1/ARHGAP15/ITGB2/DLG1/PLXNA1/FYN/EPB41/SEPT7/DIAPH1/RHOC/VEGFA/CYFIP1/PLXNA4/MARK2/PHIP/PLXNA2/CORO1A/EZR/CCL3/SEC23B/MYH9/TAOK2/EPS8/PDPN/PALMD/MSN/PLXNA3/SPTA1/FMNL3/FGD6/S100B/FMNL1/SH3KBP1/CCL1…	85
											BP	GO:0030316	osteoclast differentiation	57/7868	95/18493	0.000444432	0.0079935	0.00604338	NF1/LRRC17/SFRP1/FCER1G/TLR3/CCR1/ESRRA/TFE3/FAM20C/CEBPB/SBNO2/KLF10/EFNA4/FOXP1/CTNNB1/UBASH3B/GAB2/TMEM178A/TOB2/GNAS/SRC/GPC3/PIK3R1/CA2/TNFRSF11A/TLR4/EPHA2/TGFB1/ANXA2P2/CD109/MTOR/ANXA2/NOTCH2/MAFB/RASSF2/CCL3/CSF1/PRXL2A/FBN1/SLC9B2/ZNF675/LILRB4/EFNA2/PAFAH1B1/FSTL3/GPR183/LILRB1/MAPK14/CAMK4/TNFSF11/OSTM1/CSF1R/SIGLEC15/FOS/CARTPT/DCSTAMP/TRAF6	57
											BP	GO:0097711	ciliary basal body-plasma membrane docking	57/7868	95/18493	0.000444432	0.0079935	0.00604338	CC2D2A/CEP290/CEP57/PCNT/CETN2/ALMS1/TUBB4B/TUBG1/MKS1/CLASP1/SDCCAG8/CEP89/PLK4/SSNA1/CEP192/ACTR1A/SCLT1/TUBB4A/MARK4/B9D1/PRKAR2B/TUBA4A/CNTRL/TUBB/DCTN2/FBF1/CEP162/HAUS4/DYNC1H1/CSNK1D/TCTN2/HSP90AA1/TCTN1/RPGRIP1L/B9D2/TTBK2/PCM1/IQCB1/CEP78/HAUS2/TMEM67/OFD1/NPHP1/DYNLL1/HAUS8/PAFAH1B1/HAUS5/HAUS1/CEP164/CEP152/CEP41/CKAP5/ODF2/PPP2R1A/CEP76/AKAP9/SFI1	57
											BP	GO:0035148	tube formation	82/7868	145/18493	0.000453375	0.00813138	0.00614762	TEAD2/BMP4/CC2D2A/CEP290/TGM2/SFRP1/BBS4/HIF1A/VASP/MED12/MKS1/CFL1/COBL/FZD1/SDCCAG8/ABL1/PRKACB/ARID1A/LIAS/IFT172/PRICKLE1/PFN1/RARA/SEC24B/PODXL/RPS7/CTNNB1/BCL2L11/BCAS3/FZD2/LUZP1/SCRIB/LRP6/VEGFA/MTHFR/TGFB1/ZEB2/SFRP2/TSC1/ITGB1BP1/TCTN1/LMO4/NOTCH1/ATOH8/IFT52/MTHFD1L/BMP7/FOLR1/EDA/RARG/TGFB2/KAT2A/FGFR2/FZD3/GRHL2/NFIB/WNT9B/STK3/PHACTR4/SKI/SETD2/FGF10/APAF1/MTHFD1/WNT6/ST14/DAB2IP/DE…	82
											BP	GO:0016073	snRNA metabolic process	59/7868	99/18493	0.000456103	0.00815733	0.00616724	USB1/INTS2/SNAPC2/SNAPC3/ZNF143/INTS12/CCNT1/ELL2/NHP2/TAF11/INTS11/NOP10/TAF6/RPRD2/ELL/ICE1/POLR2H/SRRT/CCNT2/TAF13/POLR2K/EXOSC4/GTF2B/POLR2J/INTS3/CCNK/POLR2D/INTS1/GTF2E2/RPRD1A/POLR2A/NCBP1/GTF2E1/INTS5/NABP1/SNAPC1/GTF2F1/METTL16/POLR2E/INTS6L/GTF2A1/POLR2L/POLR2I/INTS14/SNAPC5/INTS13/INTS9/NABP2/RPAP2/INTS7/POU2F1/DKC1/POLR2F/CDK9/INTS4/GTF2F2/TAF5/TAF8/EXOSC5	59
											BP	GO:0007409	axonogenesis	226/7868	449/18493	0.000459911	0.00820239	0.00620131	MATN2/SEMA4B/ANOS1/EXT1/MYH10/SEMA6B/MYOT/SPTAN1/PLXNB1/BOC/TRAK1/NECTIN1/MAP2K1/EFNB1/SEMA3F/EVL/CDKL3/PARD3/FRS2/FLOT1/CXCL12/VASP/APBB1/APP/ARHGDIA/SPG11/NIN/UCHL1/PIK3CB/SEMA3D/PLPPR4/COBL/SRF/ZSWIM5/KIF3A/CNTN4/FLRT2/SPTBN1/TTL/NRTN/NGFR/ABL1/LRP4/DAG1/NGF/NTRK2/PITPNA/SLIT3/RNF165/SLIT2/NDN/ZSWIM4/TOP2B/CXCR4/EFNA4/THY1/FAM129B/CHL1/GAB1/CHN1/LAMB2/SPTB/MAP1S/SMO/RNF6/DOCK7/VCL/SIPA1L1/PLXN…	226
											BP	GO:0061647	histone H3-K9 modification	29/7868	42/18493	0.000465824	0.00828464	0.00626349	PRDM5/KMT2A/DNMT1/NAP1L2/BRCA1/CRTC2/KDM4A/ZNF451/EHMT2/BEND3/DNMT3B/ARID4A/PIH1D1/ATRX/SUV39H1/SMARCB1/ARID4B/KDM4D/SETDB2/SIRT1/CHEK1/ZNF304/LMNA/ZNF274/HIST1H1B/RIF1/SIRT6/PIWIL2/SETD7	29
											BP	GO:0046579	positive regulation of Ras protein signal transduction	35/7868	53/18493	0.000469	0.00831789	0.00628863	LPAR4/ADGRG1/KRAS/PDGFRB/GPR174/AKAP13/NRG1/NGF/RASGRP1/HRAS/F2R/DGKI/ROBO1/F2RL2/ABRA/ARRB1/RAC1/NOTCH2/NOTCH1/CSF1/SHOC2/FGF10/PRAG1/IGF1/GPR35/P2RY8/MAPRE2/GPR65/P2RY10/APOA1/DYNLT1/RASGRP4/F2RL1/COL3A1/RASGRF1	35
											BP	GO:0030308	negative regulation of cell growth	101/7868	184/18493	0.00047053	0.00832185	0.00629163	FRZB/SEMA4B/ACVRL1/BCL6/SEMA6B/SMARCA2/SEMA3F/SFRP1/GSK3A/CDKL3/ADAM15/MEG3/EI24/APBB1/GJA1/RGS4/CDKN1B/SEMA3D/SERTAD3/TSPYL2/CDKN2AIP/AGTR2/SLIT3/SLIT2/SMARCA4/G6PD/PPP1R9B/NPPA/CRYAB/CDKN1A/DDX3X/ADIPOR1/CTDP1/DCUN1D3/RNF6/NRP1/ULK2/SPP1/GDF9/IP6K2/SEMA5A/ENO1/SMAD3/ARHGAP4/PAK1/SEMA5B/RBBP7/SEMA6D/BMPR2/PPARD/RGS2/TGFB1/RACK1/PPARA/BCL11A/INHBA/JADE1/SFRP2/RERG/SH3BP4/GAL/NOV/PPT1/STK11/ACVR1B…	101
											BP	GO:0044774	mitotic DNA integrity checkpoint	63/7868	107/18493	0.000472161	0.00832755	0.00629593	CCND1/CDK2/ATM/CARM1/E2F4/MSH2/SETMAR/CDKN1B/BLM/ATF2/NBN/CDK5RAP3/TAOK1/DONSON/SYF2/PCBP4/MRNIP/TRIAP1/GADD45A/E2F8/TOP2B/MDM4/CDKN1A/XPC/BAX/TFDP2/NEK11/GIGYF2/MUC1/STK33/AURKA/MSH6/TNKS1BP1/EP300/CNOT4/ARID3A/RPS27L/TAOK2/RAD9B/ZNF385A/MDM2/CRADD/NOP53/FOXO4/TP53/ORC1/FBXO31/GML/CHEK2/RGCC/CNOT11/MUS81/TFDP1/RINT1/RFWD3/PLK2/TIPIN/BRSK1/CNOT2/RPA2/PPP1R10/CNOT8/CDC6	63
											BP	GO:0043200	response to amino acid	65/7868	111/18493	0.000476874	0.00832884	0.00629691	PTN/BCL2L1/ZEB1/SESN3/UFL1/CHUK/PDGFC/NSMF/DNMT1/UBR1/RELA/CFL1/HSF1/CPEB3/RRAGB/CEBPB/PDGFD/NTRK2/COL16A1/CPEB1/CYBB/GCLM/UBR2/TOMM20/ASS1/COL4A1/OPA1/ATP7A/FYN/PEMT/IPO5/MTHFR/COL1A2/GLRB/GCLC/BCL11A/MTOR/SH3BP4/SESN1/CRLS1/GSTP1/EDN1/CYBA/LAMTOR1/XBP1/CASTOR3/CTGF/COL1A1/CDO1/LYN/PIK3C3/SESN2/LAMTOR3/BAD/AIFM1/KLHL22/CASTOR1/LARS/BAIAP2/GIP/COL3A1/GSS/CASP3/PPARGC1A/DHODH	65
											BP	GO:0061138	morphogenesis of a branching epithelium	100/7868	182/18493	0.000477976	0.00832884	0.00629691	BMP4/SULF1/TGM2/SFRP1/KRAS/FZD5/FRS2/FGF1/PKD2/IL10/TGFBR2/MKS1/RXRA/NFATC4/PPP1CA/LAMA5/SRF/EDNRA/TP63/CCL11/RDH10/ABL1/DAG1/AGTR2/MAGED1/SLIT2/FGF7/AREG/DCHS1/TBX3/SMO/CTNNB1/NRP1/DLG1/COL4A1/PLXNA1/CLIC4/NKX3-1/PAK1/GREB1L/CTNNBIP1/VDR/PGF/LRP5/SRC/GPC3/LEF1/LRP6/EPHA2/NTN4/HHIP/VEGFA/MYC/TGFB1/DLG5/GRB2/TIMELESS/FAT4/SFRP2/SOX10/ENG/LAMA1/NOTCH1/TNC/SOCS3/EDN1/SIX2/FOXF1/CSF1/BMP7/YAP1/RSPO3/…	100
											BP	GO:0046128	purine ribonucleoside metabolic process	44/7868	70/18493	0.000479437	0.00832884	0.00629691	NT5E/AMD1/GNMT/NME2/IMPDH1/NME5/MRI1/MBIP/RAB23/ENPP4/LRRK2/MTRR/PNP/MOCS1/DLG2/AHCY/ADA/PRTFDC1/DLG1/GIMAP7/OPA1/PEMT/ADAL/APRT/GMPR2/ADA2/NME4/HPRT1/EFL1/RAN/NT5C1A/IMPDH2/ACPP/TJP2/AK4/ENOPH1/GMPS/MPP1/GNAI3/NT5C2/GAMT/NFS1/CASK/MAGI3	44
											BP	GO:0008033	tRNA processing	71/7868	123/18493	0.000479806	0.00832884	0.00629691	DUS1L/ELP1/TRUB1/FTSJ1/TARBP1/DPH3/RTRAF/ELP2/POP7/PUS10/ELP4/TRMT5/SEPHS2/ELAC1/TRMU/WDR4/TPRKB/CTU2/DUS2/PUSL1/LSM6/TSEN54/DUS3L/ANKRD16/TRMT1/CDKAL1/PUS7/PUS1/TP53RK/RPP25/AARS/PUS3/TRMT12/ELP3/METTL1/TRMT61A/METTL6/THUMPD1/RPP40/ZBTB8OS/DPH3P1/LAGE3/CLP1/NAT10/TRMT1L/OSGEPL1/POP1/URM1/RTCB/TRMT6/RPPH1/ADAT3/QTRT2/NSUN6/C9orf64/QTRT1/CTU1/HSD17B10/AARS2/FARS2/TRIT1/TRMT10C/TRMT61B/TRMO/TRMT9B/…	71
											BP	GO:0006888	ER to Golgi vesicle-mediated transport	114/7868	211/18493	0.000479932	0.00832884	0.00629691	TMED4/CD59/SPTAN1/COPZ2/MCFD2/CNIH4/COG6/PPP6R1/F8/GOPC/ERGIC1/TMED5/COG7/YKT6/TRAPPC3/TMEM115/DCTN6/CTSC/GBF1/NRBP1/SPTBN1/DDHD2/SORL1/TRAPPC11/RAB33B/DYNC1LI2/SEC23A/TEX261/WHAMM/NRBP2/TRAPPC6B/HYOU1/SPTB/AREG/GOSR2/F10/YIF1A/COG4/ACTR1A/SEC24B/ANK2/RNF139/COPA/RAB1B/ARFGAP3/TRAPPC5/DCTN2/STX17/SEC16A/KLHL12/VTI1B/COG3/SEC31B/SERPINA1/COPE/SEC24C/CAPZB/ANKRD28/DYNC1H1/RAB12/SEC23IP/CSNK1D/GORAS…	114
											BP	GO:0006825	copper ion transport	15/7868	18/18493	0.000480082	0.00832884	0.00629691	STEAP3/STEAP4/FKBP4/HEPH/STEAP2/SLC31A1/ATP7B/ATP7A/SLC31A2/CUTC/SCO1/ATOX1/COX17/HEPHL1/SCO2	15
											BP	GO:0010810	regulation of cell-substrate adhesion	113/7868	209/18493	0.000489056	0.00843854	0.00637984	SMOC2/ECM2/PTN/ACVRL1/BCL6/NID1/NF2/NF1/FZD7/EPHA3/SFRP1/DOCK1/ADAM15/PREX1/RHOD/PLEKHA2/PRKCE/CLASP2/ITGA5/PIK3CB/CLASP1/ITGA3/PHLDB2/JAK2/EMP2/DOCK5/SERPINE1/ABL1/DAG1/FERMT1/ABI3BP/MYOC/COL16A1/ATXN3/RASA1/FMN1/KDR/TEK/CX3CL1/THY1/CCDC80/LDB1/BST1/EDIL3/FAM107A/FBLN2/WDPCP/APOD/HAS2/COL8A1/FBLN1/BCAS3/NRP1/POSTN/MMRN2/THBS1/MEN1/SMAD3/EMILIN1/SRC/PIK3R1/VEGFA/LIMCH1/CRKL/CD3E/FZD4/TRIOBP/MYADM…	113
											BP	GO:0051701	interaction with host	113/7868	209/18493	0.000489056	0.00843854	0.00637984	FCN3/NECTIN2/THOC5/BCL2L1/NECTIN1/TRIM8/KPNA2/IFITM3/EIF2AK2/VPS4A/IFITM2/ANPEP/PVR/KPNA5/GRK2/THOC6/RXRA/ITGA5/SLC22A5/CHMP4B/HIPK2/CD46/NPC1/FUCA2/DAG1/CD74/IFIT1/CLEC4G/SLC52A2/TCP1/HTR2A/AXL/CLDN9/CXCR4/VAMP8/CPSF4/GSN/WWP1/TUSC2/CHMP4C/MRC1/CTNNB1/BCL2L11/PTX3/ZNF639/SMAD3/LDLR/NCAM1/CTSB/KPNA1/TRIM28/EXOC2/GUCY1A1/SRC/SCRIB/IST1/CCNK/EPHA2/MIR222/PRKN/CHMP2A/TGFB1/CR1/ITGB6/FCN1/GRB2/KPNB1/…	113
											BP	GO:0008064	regulation of actin polymerization or depolymerization	98/7868	178/18493	0.000492906	0.00848197	0.00641268	PLEKHH2/SPTAN1/CDC42EP4/EVL/ADD3/BBS4/RICTOR/PREX1/HIP1R/CXCL12/WDR1/VASP/NCKAP1/PRKCE/LIMA1/WASF1/PFN4/CFL1/RHOBTB1/ARHGAP28/SPTBN1/CCL11/TMSB4Y/CDC42EP2/ARPC5L/ARPC1B/HCK/RASA1/FMN1/PRKCD/SLIT2/CDC42EP1/WHAMM/SPTB/RHOBTB2/GSN/PFN1/LMOD2/ABI2/NCKAP1L/JMY/SEMA5A/DLG1/HCLS1/ARPC3/PICK1/TMSB10/WIPF2/MKKS/FHOD3/LMOD3/TMOD2/CYFIP1/NCK2/PPP1R9A/ACTR3/TRIOBP/GRB2/MLST8/CAPZB/MYADM/SSH2/MTOR/BAIAP2L1/KA…	98
											BP	GO:0002888	positive regulation of myeloid leukocyte mediated immunity	21/7868	28/18493	0.000502407	0.00862217	0.00651867	GATA2/FCER1G/DDX58/MAVS/DDX21/PTAFR/NPPA/VAMP8/FGR/CD177/IL4R/GAB2/ITGB2/C3/VAMP7/SNX4/ITGAM/TICAM1/STX4/STXBP1/F2RL1	21
											BP	GO:0050817	coagulation	175/7868	340/18493	0.00050833	0.00869393	0.00657293	ITPK1/C1QTNF1/CD59/PAFAH2/RAD51B/GATA2/F3/FCER1G/DOCK1/TSPAN32/F8/EHD1/JMJD1C/GNA14/PRKCE/RAF1/HBB/VPS45/PIK3CB/P2RX6/JAK2/TFPI/SRF/ENPP4/HMG20B/MAFG/SERPINE1/F13A1/CLIC1/P2RX7/GNA12/NOS3/PAPSS2/PRKACB/ITPR3/ENTPD1/PRKCD/AXL/EHD3/SH2B2/GNA15/ACTB/FERMT3/PRKAR2A/PLAT/FAP/F10/ITPR1/F2R/DGKE/SERPINF2/DGKI/VCL/FBLN1/GNA11/CD177/PRKAR2B/UBASH3B/PLCG2/THBS1/TLN1/DGKD/GNG2/GNAS/PRKAR1A/FYN/F2RL2/HIST1H3…	175
											BP	GO:0006979	response to oxidative stress	222/7868	441/18493	0.000509319	0.00869393	0.00657293	HMOX2/CDK2/SNCA/SELENON/MAPKAP1/PRDX6/PLA2R1/ANKRD2/IPCEF1/GPX3/EGLN1/SESN3/NME2/HIF1A/CD38/CHUK/ATP13A2/PKD2/TXNRD1/APP/PDGFRB/IL10/PSIP1/NME5/IMPACT/ZNF622/MGST1/JUN/RELA/HBB/SCARA3/SLC23A2/GLRX2/PRDX1/PRKRA/HSF1/JAK2/PENK/FZD1/ADAM9/C19orf12/CHD6/LRRK2/ECT2/TP53INP1/PDGFD/SELENOK/ABL1/MAPK8/ACOX2/PDK1/LDHA/NOS3/PRKCD/MAP1LC3A/STX2/LIAS/G6PD/RWDD1/KCNA5/AXL/ARNTL/CRYAB/DUOX1/AREG/PRNP/ADA/CYBB/…	222
											BP	GO:0016053	organic acid biosynthetic process	209/7868	413/18493	0.000513578	0.00874319	0.00661017	GGT5/STAT3/AP2A1/EPHX2/MID1IP1/HAAO/ECD/GALK1/OGDHL/GATM/CYP46A1/ALOX5AP/HIF1A/ALOX5/SCAP/CSAD/DEGS1/CARNS1/ALDH1A2/ZBTB20/MRI1/PLOD1/ACCS/ERLIN2/RIMKLB/FADS3/AASS/SHMT2/ZBTB7A/ASPA/BRCA1/SRR/MTRR/ELOVL1/RDH10/PNPLA8/SEPHS2/OSBP/CSPG4/HPGDS/CD74/ACOX2/P2RX7/DHTKD1/OAT/LDHA/NANP/ABHD1/HTR2A/LIAS/CYP27A1/TIGAR/KYAT1/ASNSD1/ELOVL2/CBR4/NR1H2/ACLY/GLUL/HOGA1/LTA4H/ALOX15B/ADIPOR1/SERINC5/OSBPL2/HAS2/…	209
											BP	GO:0070304	positive regulation of stress-activated protein kinase signaling cascade	95/7868	172/18493	0.000515292	0.00874898	0.00661455	NRK/MAP3K6/FZD7/MDFIC/EIF2AK2/MFHAS1/FZD5/TLR3/APP/EDA2R/ZNF622/LTBR/PKN1/HIPK2/PLCB1/AXIN1/TAOK1/MAP3K9/SH3RF3/GADD45A/PJA2/RIPK2/MAP3K7/DUSP15/RASGRP1/HRAS/SERPINF2/STK25/DAXX/MID1/MAP3K20/NOD2/PAK1/TNFRSF11A/TLR4/FZD8/VEGFA/FZD4/GADD45B/MIR181B2/MAP3K10/TNIK/ZEB2/PTPN1/FLT4/RASSF2/DBNL/TAOK2/EDN1/DUSP19/DUSP22/CTGF/MAP3K3/LYN/TGFB2/MAP2K7/MAP3K13/STK3/PYCARD/ZC3H12A/PDCD10/MLKL/SASH1/DKK1/SH3R…	95
											BP	GO:0018023	peptidyl-lysine trimethylation	30/7868	44/18493	0.00052252	0.00884809	0.00668948	BRD4/KMT2A/KMT2B/HIST1H1C/HIST1H1E/KDM4A/NSD3/RTF1/TET3/EEF2KMT/BEND3/ARID4A/ETFBKMT/OGT/KMT5B/PIH1D1/ATRX/SUV39H1/TET2/SMARCB1/ARID4B/KDM4D/KMT2E/VCPKMT/ZNF335/SIRT1/ZNF304/SETD2/LMNA/ZNF274	30
											BP	GO:0198738	cell-cell signaling by wnt	233/7868	465/18493	0.000525548	0.00887086	0.00670669	FRZB/SFRP4/CCND1/MYH6/BCL9L/PTPRU/AP2A1/FZD7/CPE/SULF1/SFRP1/MBD2/GSK3A/MDFIC/ATP6V0C/PORCN/IFT80/FZD5/CSNK1G2/WLS/APP/CTDNEP1/TNKS/MED12/MLLT3/AGO2/ATP6V1C2/MAGI2/MKS1/GRK6/MAD2L2/NFATC4/PPP1CA/BRD7/ITGA3/IGFBP4/GPC6/FZD1/SPIN1/PLCB1/AXIN1/LRRK2/AP2S1/RNF146/TMEM131L/BICC1/TLR2/EGR1/RNF220/HMGXB4/ABL1/LRP4/FERMT1/MCC/BCL7B/RAPGEF1/MYOC/SMARCA4/TLE2/CBY1/AXL/ARNTL/HBP1/LDB1/PIAS4/NKX2-5/MAP3K7/RE…	233
											BP	GO:0034284	response to monosaccharide	109/7868	201/18493	0.00052665	0.00887086	0.00670669	C2CD2L/NAMPT/NME2/HIF1A/KCNJ11/JAGN1/CDK16/EIF2B4/CMA1/PRKCE/ZBTB20/RAF1/TGFBR2/POLG/SRF/RAP1A/PIM3/ANO1/UNC13B/EGR1/PLA2G6/LDHA/SREBF1/NDUFAF2/SMARCA4/TWNK/PDK3/NADK/GLUL/GCLM/GPLD1/CLTRN/RAB11FIP5/THBS1/MEN1/OPA1/OXCT1/PCK2/LRP5/PTGS2/KIF5B/PPARD/ADCY5/TCF7L2/TGFB1/ARRB1/PRLH/GCLC/CFTR/IRS2/SELENOS/HMGN3/GPR27/RACK1/VSNL1/PIH1D1/EIF2B5/GSTP1/KCNB1/CYBA/MIR221/XBP1/PFKFB2/BRSK2/WDR35/SLC8A1/MIRL…	109
											BP	GO:0072332	intrinsic apoptotic signaling pathway by p53 class mediator	47/7868	76/18493	0.000533237	0.00895809	0.00677265	ANKRD2/MSH2/EDA2R/BCL3/HIPK2/TP63/HINT1/CD74/TRIAP1/MYBBP1A/TAF9B/RPS7/BAX/JMY/MARCH7/BAG6/PTTG1IP/FHIT/MUC1/PRKN/BCL2L12/RRP8/ING2/EP300/RPS27L/STK11/UBB/ZNF385A/AEN/RRN3/MDM2/PYCARD/TMEM109/SIRT1/SHISA5/TP53/PPP1R13B/CHEK2/CDIP1/IFI16/KDM1A/DYRK2/TP73/HNRNPK/HIPK1/PERP/E2F2	47
											BP	GO:0050687	negative regulation of defense response to virus	18/7868	23/18493	0.000535492	0.00897231	0.00678339	HTRA1/TKFC/IFIT1/TSPAN6/NPLOC4/TARBP2/RNF26/DHX58/SEC14L1/UFD1/TRAF3IP1/RIOK3/ITCH/NLRX1/IL2RA/RNF125/PPM1B/MUL1	18
											BP	GO:0032943	mononuclear cell proliferation	140/7868	266/18493	0.000539055	0.00898653	0.00679414	BTN3A1/PDE5A/BCL6/ACE/ATM/VSIR/BMP4/ZBTB7B/EFNB1/CD38/SLC11A1/CCL5/HLA-DPB1/IMPDH1/IL10/LRRC32/TGFBR2/PKN1/CD276/BLM/CTPS1/CEBPB/CCND3/TMEM131L/FADD/CD46/SELENOK/ABL1/CD74/NDFIP1/PNP/P2RX7/CLEC4G/PRKCD/MALT1/RIPK2/ELF4/ARG2/PRNP/HLA-DMB/BST1/ADA/GPNMB/CD180/IL6R/CTNNB1/ERBB2/CLCF1/BAX/NCKAP1L/MARCH7/HLA-DPA1/DLG1/PRKAR1A/FYN/MEF2C/EBI3/TLR4/LEF1/NCSTN/CD274/SASH3/TGFB1/NCK2/CD3E/TNFRSF13C/DLG5/IR…	140
											BP	GO:0016055	Wnt signaling pathway	232/7868	463/18493	0.000539163	0.00898653	0.00679414	FRZB/SFRP4/CCND1/MYH6/BCL9L/PTPRU/AP2A1/FZD7/CPE/SULF1/SFRP1/MBD2/GSK3A/MDFIC/ATP6V0C/PORCN/IFT80/FZD5/CSNK1G2/WLS/APP/CTDNEP1/TNKS/MED12/MLLT3/AGO2/ATP6V1C2/MAGI2/MKS1/GRK6/MAD2L2/NFATC4/PPP1CA/BRD7/ITGA3/IGFBP4/GPC6/FZD1/SPIN1/PLCB1/AXIN1/LRRK2/AP2S1/RNF146/TMEM131L/BICC1/TLR2/EGR1/RNF220/HMGXB4/ABL1/LRP4/FERMT1/MCC/BCL7B/RAPGEF1/MYOC/SMARCA4/TLE2/CBY1/AXL/ARNTL/HBP1/LDB1/PIAS4/NKX2-5/MAP3K7/RE…	232
											BP	GO:0006575	cellular modified amino acid metabolic process	107/7868	197/18493	0.000546071	0.0090779	0.00686322	GGT5/CPQ/LPCAT3/PLA2G2A/CHAC2/POR/CRYM/EGLN1/GNMT/GSTM5/GATM/DIO2/ALDH9A1/CARNS1/ALDH7A1/GSTA4/MGST1/CHDH/MRI1/PLOD1/SULT1B1/GLRX2/SHMT2/ALDH5A1/MTHFD2/MTRR/GHR/PCYOX1L/G6PD/KYAT1/DUOX1/HOGA1/AHCY/GCLM/SERINC5/PCYOX1/PLOD3/ABHD12/TMLHE/ASS1/ACADM/PTDSS1/PEMT/P4HTM/CRTAP/ETHE1/ATIC/GGCT/PLA2G16/TPO/SLC27A1/MTHFR/GSTZ1/GSTK1/SLC6A8/GCLC/VNN3/MBOAT1/MTHFD2L/DHFR2/GSTP1/ERO1A/ERO1B/MTHFD1L/SLC25A32/S…	107
											BP	GO:0050657	nucleic acid transport	106/7868	195/18493	0.000555926	0.00919372	0.00695079	THOC5/TPR/NCBP3/AGFG1/SRSF5/IGF2BP2/FLOT1/TNKS/FMR1/TGFBR2/THOC6/DDX39A/RTRAF/RANBP17/MX2/KHDRBS1/HSF1/NOL6/RBM26/NUTF2/YTHDC1/MVP/NUP205/ZNF593/FIP1L1/RRS1/NUP88/MAGOHB/RNPS1/NUP188/CPSF4/SEH1L/XPO5/ZC3H3/MCM3AP/SFPQ/RFTN2/U2AF1L4/NUP210/TOMM20/LTV1/ABCE1/CPSF6/AAAS/KIF5C/KHSRP/PA2G4/SNUPN/RBM15B/NUP85/SRSF7/DHX38/POLR2D/TST/GLE1/CPSF3/LRPPRC/EIF5A/SRSF6/NUP37/RBM27/SMG5/TSC1/SEC13/RFTN1/XPO7/FY…	106
											BP	GO:0050658	RNA transport	106/7868	195/18493	0.000555926	0.00919372	0.00695079	THOC5/TPR/NCBP3/AGFG1/SRSF5/IGF2BP2/FLOT1/TNKS/FMR1/TGFBR2/THOC6/DDX39A/RTRAF/RANBP17/MX2/KHDRBS1/HSF1/NOL6/RBM26/NUTF2/YTHDC1/MVP/NUP205/ZNF593/FIP1L1/RRS1/NUP88/MAGOHB/RNPS1/NUP188/CPSF4/SEH1L/XPO5/ZC3H3/MCM3AP/SFPQ/RFTN2/U2AF1L4/NUP210/TOMM20/LTV1/ABCE1/CPSF6/AAAS/KIF5C/KHSRP/PA2G4/SNUPN/RBM15B/NUP85/SRSF7/DHX38/POLR2D/TST/GLE1/CPSF3/LRPPRC/EIF5A/SRSF6/NUP37/RBM27/SMG5/TSC1/SEC13/RFTN1/XPO7/FY…	106
											BP	GO:0048194	Golgi vesicle budding	49/7868	80/18493	0.000563681	0.00928586	0.00702045	CD59/MCFD2/PPP6R1/F8/TRAPPC3/CTSC/GBF1/GOLPH3/SEC23A/TRAPPC6B/AREG/GOSR2/SEC24B/RAB1B/ARFGAP3/TRAPPC5/SEC16A/KLHL12/SEC31B/SERPINA1/PRKCI/SEC24C/ANKRD28/SEC23IP/CSNK1D/GORASP1/SEC13/SEC23B/SAR1A/CUL3/PEF1/FOLR1/LMAN1/STX5/TMED9/SEC24A/BET1/GOLPH3L/NSF/GRIA1/PREB/SEC24D/SCFD1/TRAPPC6A/RAB1A/NAPA/CNIH3/TRAPPC2L/TRAPPC2	49
											BP	GO:0022613	ribonucleoprotein complex biogenesis	242/7868	485/18493	0.000565387	0.00928586	0.00702045	BOP1/NOP2/ATM/USP4/GTF3A/TRAF7/IMP4/SCAF11/DDX17/SRSF5/EIF2D/EIF3I/STRAP/RRP36/MPV17L2/SNRPB/PSIP1/DDX6/RPS2/LUC7L3/EIF3B/BYSL/ZNF622/TXNL4A/RBM5/AGO2/DDX21/RPLP0/BICD1/NOL6/DHX37/YTHDC1/PES1/SF3B1/ZNF593/NOP16/ISG20L2/RRS1/NUP88/URB2/CLNS1A/NHP2/PDCD11/NOC2L/GTF2H5/CIRBP/NOP10/NOP14/MTERF3/DDX3X/SRPK1/HEATR1/DDX49/RPS7/MRTO4/RRP9/XRN2/WDR46/TARBP2/SNRPG/USP39/MRPL20/ATXN2L/PAN2/EIF3L/WDR74/GRB7/…	242
											BP	GO:0007179	transforming growth factor beta receptor signaling pathway	105/7868	193/18493	0.000565873	0.00928586	0.00702045	FURIN/ASPN/HTRA1/LTBP4/ACVRL1/FAM89B/BCL9L/ZEB1/ZYX/NREP/PARD3/RASL11B/STRAP/LRRC32/TRIM33/MIR26A1/JUN/FMOD/LTBP1/TGFBR2/LEFTY2/ITGA3/ZBTB7A/VASN/LTBP2/HIPK2/ADAM9/FERMT1/KLF10/SMAD1/PBLD/MAP3K7/DUSP15/FERMT2/HTRA4/BMPR1A/ID1/GDF9/ITGA8/THBS1/MEN1/SMAD3/USP9Y/EMILIN1/SRC/GDF10/MSTN/BMPR2/ZNF451/SMAD6/TGFB1/COL1A2/ARRB2/ZNF703/TGFBRAP1/CD109/AMHR2/ING2/EP300/STUB1/PARD6A/ENG/PIN1/ACVR2A/STK11/UBB/…	105
											BP	GO:0031468	nuclear envelope reassembly	13/7868	15/18493	0.00057377	0.00939125	0.00710013	VPS4A/CHMP4B/REEP3/CHMP7/CHMP2A/ANKLE2/VRK1/UBXN2A/EMD/NSFL1C/LMNA/UBXN2B/REEP4	13
											BP	GO:0032602	chemokine production	50/7868	82/18493	0.000577279	0.00942446	0.00712523	IL1RL1/EIF2AK2/HIF1A/S100A9/MAVS/TLR3/IL10/TLR2/EGR1/SELENOK/CD74/S100A8/FOXP1/RIPK2/ARG2/ALOX15B/DDX3X/TUSC2/IL6R/APOD/MEFV/IL33/IL4R/POSTN/LBP/MCOLN2/MAP2K5/ELANE/TLR4/EPHA2/SOCS5/FFAR3/MBP/HMOX1/HAVCR2/GSTP1/ERBIN/TRIM32/PYCARD/TICAM1/ACKR1/ADCYAP1/TLR7/SIGIRR/F2RL1/IL1B/ZFPM1/CSF1R/IL18/MUL1	50
											BP	GO:0007517	muscle organ development	204/7868	403/18493	0.00058311	0.0094953	0.0071788	MYH6/TLL2/TEAD4/BCL9L/YBX3/NF1/SOX6/GPCPD1/BMP4/SELENON/FZD7/ANKRD2/HIVEP3/PTCD2/EGLN1/GSK3A/KLHL41/DDX17/FRS2/FLOT1/HEG1/MEIS1/ITGA7/JPH1/EVC/MIR208A/CACNA1H/MEOX2/TGFBR2/ZNF609/RGS4/SGCE/RXRA/LAMA5/ZBTB18/NRG1/FZD1/AKIRIN1/PIM1/HDAC9/EGR1/CTF1/HMG20B/FOXP2/PRR14/DNER/FHL3/G6PD/LARGE1/ARNTL/CRYAB/FAM129B/NR1D2/NKX2-5/FXR1/SGCG/SVIL/SMO/CTDP1/FGFRL1/BVES/CTNNB1/PARP2/BMPR1A/MYL6/HEYL/FZD2/COL6A3/…	204
											BP	GO:0006368	transcription elongation from RNA polymerase II promoter	51/7868	84/18493	0.00058981	0.0095799	0.00724275	MLLT1/RNF168/ELP1/ADRM1/BRD4/MLLT3/ELP2/ELP4/SSRP1/CCNT1/ELL2/ELOA/GTF2H5/ELOF1/GTF2H3/CTDP1/RECQL5/ELL/MNAT1/EAPP/RTF1/ELOC/POLR2H/CCNT2/POLR2K/POLR2J/CCNK/POLR2D/CDC73/ELP3/NELFB/SOX10/POLR2A/LEO1/NCBP1/GTF2F1/RNF8/TCEA1/POLR2E/ZMYND11/SETD2/EZH2/POLR2L/POLR2I/ERCC2/PCID2/POLR2F/CDK9/GTF2F2/ERCC3/PBRM1	51
											BP	GO:0015931	nucleobase-containing compound transport	126/7868	237/18493	0.000593668	0.00961803	0.00727158	THOC5/TPR/NCBP3/AGFG1/SRSF5/SLC35C1/IGF2BP2/FLOT1/SLC29A2/TNKS/SLC25A19/FMR1/TGFBR2/THOC6/DDX39A/RTRAF/RANBP17/MX2/KHDRBS1/HSF1/NOL6/RBM26/SLC35A2/NUTF2/YTHDC1/MVP/NUP205/ZNF593/P2RX7/FIP1L1/RRS1/NUP88/MAGOHB/RNPS1/NUP188/CPSF4/SEH1L/XPO5/ZC3H3/MCM3AP/SFPQ/RFTN2/U2AF1L4/NUP210/TOMM20/LTV1/ABCE1/CPSF6/AAAS/KIF5C/SLC35B1/KHSRP/PA2G4/SNUPN/RBM15B/NUP85/SRSF7/DHX38/SLC35D2/POLR2D/TST/SLC35B2/GLE1/CPS…	126
											BP	GO:0048524	positive regulation of viral process	52/7868	86/18493	0.000601291	0.00964862	0.00729471	MDFIC/VPS4A/CCL5/FMR1/JUN/CFL1/CHMP4B/PKN2/CD74/IFIT1/CCNT1/SMARCA4/TOP2B/TAF11/DDX3X/SRPK1/CHMP4C/CTDP1/RAD23A/TARBP2/PPIE/ZNF639/GTF2B/LEF1/CHMP2A/PDE12/ANXA2P2/RRP1B/PPIA/ANXA2/EP300/NOTCH1/CHD1/STOM/ZNF502/SMARCB1/PPIH/DDB1/RAB7A/SRPK2/P4HB/CHMP2B/ADAR/PABPC1/TRIM11/VPS37B/HACD3/CDK9/MVB12A/TRIM21/LARP1/PPID	52
											BP	GO:1903725	regulation of phospholipid metabolic process	52/7868	86/18493	0.000601291	0.00964862	0.00729471	ATG14/PIK3IP1/PDGFRB/KIT/GNB3/ADGRF5/SOCS2/PRKCD/HTR2A/TEK/HTR2B/FGR/PIK3R3/NOD2/LDLR/PIK3R4/SRC/PIK3R1/FLT1/SLC27A1/SOCS6/TGFB1/SOCS5/PIK3R5/STOML2/WDR81/RUBCN/PDGFB/SCARB1/SOCS3/MTMR1/MTMR3/P2RY12/WDR91/LYN/TNFAIP8L3/CD81/FPR2/MIR30C2/EPHA8/RAB38/PIK3R6/PTK2B/DAB2IP/MTMR2/CCL19/CHRM5/LPCAT1/PRKD1/PDGFA/DGKZ/FLT3	52
											BP	GO:0060442	branching involved in prostate gland morphogenesis	11/7868	12/18493	0.000603133	0.00964862	0.00729471	BMP4/SFRP1/FRS2/RXRA/NKX3-1/BMP7/FGFR2/FEM1B/ESR1/HOXB13/HOXD13	11
											BP	GO:0060742	epithelial cell differentiation involved in prostate gland development	11/7868	12/18493	0.000603133	0.00964862	0.00729471	RXRA/TP63/CTNNB1/PSAP/WDR77/NOTCH1/FGFR2/FEM1B/HOXB13/AR/PSAPL1	11
											BP	GO:1904816	positive regulation of protein localization to chromosome, telomeric region	11/7868	12/18493	0.000603133	0.00964862	0.00729471	CCT2/CCT7/TCP1/CCT6A/CCT5/GNL3/CCT3/WRAP53/CCT8/CCT4/DKC1	11
											BP	GO:0032872	regulation of stress-activated MAPK cascade	125/7868	235/18493	0.000606511	0.00967834	0.00731718	NRK/MAP3K6/FZD7/MAP2K1/SFRP1/MDFIC/EIF2AK2/MFHAS1/FZD5/TLR3/APP/EDA2R/ZNF622/LTBR/PRDX1/PKN1/HIPK2/PLCB1/AXIN1/TAOK1/MAP3K9/SH3RF3/RAPGEF1/GADD45A/PJA2/RIPK2/MAP3K7/DUSP15/RASGRP1/HRAS/SERPINF2/PDCD4/STK25/DAXX/MAP2K2/MID1/MAP3K20/DLG1/MEN1/NOD2/PAK1/IGBP1/TNFRSF11A/TLR4/HDAC3/FZD8/VEGFA/PRKN/MYC/FZD4/GADD45B/MIR181B2/MAP3K10/TNIK/ZEB2/SFRP2/PTPN1/FLT4/RASSF2/EZR/ULK4/GSTP1/DBNL/TAOK2/EDN1/FKTN/D…	125
											BP	GO:0031346	positive regulation of cell projection organization	189/7868	371/18493	0.000609184	0.00969669	0.00733105	MNS1/PTN/AP2A1/PLXNB1/TRAK1/MAP2K1/CDC42EP4/EPHA3/BBS4/PARP6/CDKL3/NME2/MIEN1/ENTR1/S100A9/DPYSL3/ANKRD27/CXCL12/APBB1/CAPRIN1/NCKAP1/ARHGDIA/KIT/FMR1/NIN/TENM3/MAGI2/KIDINS220/C21orf91/CBFA2T2/AGRN/DNM3/SERPINI1/ITGA3/COBL/CUL7/SRF/FZD1/RAP1A/AKIRIN1/CPEB3/SYT17/DZIP1/FES/NGFR/CDC42EP2/NGF/P2RX7/FBXO38/NTRK2/ENPP2/RAPGEF1/SLIT2/CDC42EP1/CX3CL1/TMEM106B/PPP2R5B/PLEKHM1/ITPKA/PFN1/HRAS/FBXW8/MARK4…	189
											BP	GO:0001892	embryonic placenta development	53/7868	88/18493	0.000611744	0.00971315	0.00734349	NRK/HS6ST1/MAP2K1/GATA2/EGLN1/PRDM1/HIF1A/FZD5/PKD2/IL10/HSF1/CEBPB/BIRC6/NSDHL/E2F8/PLCD3/PLK4/FBXW8/ZFAT/TRIM28/LEF1/NR2F2/GRB2/KRT8/EPAS1/PDGFB/SOCS3/BPTF/PCDH12/BMP7/RSPO3/FGFR2/GRHL2/STK3/NCOA1/AKT1/MAPK1/EOMES/TFEB/HEY1/SETD2/GCM1/ST14/ASCL2/ADM/LIF/ZNF568/HAND1/CASP8/CDKN1C/HEY2/MED1/PLCD1	53
											BP	GO:0046394	carboxylic acid biosynthetic process	208/7868	412/18493	0.000620055	0.00982063	0.00742475	GGT5/STAT3/AP2A1/EPHX2/MID1IP1/HAAO/ECD/GALK1/OGDHL/GATM/CYP46A1/ALOX5AP/HIF1A/ALOX5/SCAP/DEGS1/CARNS1/ALDH1A2/ZBTB20/MRI1/PLOD1/ACCS/ERLIN2/RIMKLB/FADS3/AASS/SHMT2/ZBTB7A/ASPA/BRCA1/SRR/MTRR/ELOVL1/RDH10/PNPLA8/SEPHS2/OSBP/CSPG4/HPGDS/CD74/ACOX2/P2RX7/DHTKD1/OAT/LDHA/NANP/ABHD1/HTR2A/LIAS/CYP27A1/TIGAR/KYAT1/ASNSD1/ELOVL2/CBR4/NR1H2/ACLY/GLUL/HOGA1/LTA4H/ALOX15B/ADIPOR1/SERINC5/OSBPL2/HAS2/SCP2/…	208
											BP	GO:0001782	B cell homeostasis	22/7868	30/18493	0.000623632	0.00982838	0.00743061	SPNS2/HIF1A/PKN1/ABL1/CD74/SH2B2/ADA/BCL2L11/BAX/NCKAP1L/MEF2C/BAK1/TNFAIP3/TNFRSF13C/SOS1/LYN/DOCK10/TNFSF13B/PPP2R3C/RC3H2/RC3H1/CASP3	22
											BP	GO:0009303	rRNA transcription	22/7868	30/18493	0.000623632	0.00982838	0.00743061	GTF3A/SPIN1/SMARCA4/GTF3C2/CD3EAP/POLR1B/H2AFY/MARS/GTF3C5/MTOR/NPM3/PIH1D1/GTF3C3/SMARCB1/NOP53/GTF3C6/IPPK/H2AFY2/SIRT7/NOL11/NIFK/BRF1	22
											BP	GO:0051099	positive regulation of binding	99/7868	181/18493	0.000627216	0.00986046	0.00745487	EIF4G1/LARP6/ACE/MARK3/BMP4/MBD2/CRBN/HIP1R/FLOT1/APP/HMGB2/FMR1/TAF1/DPH3/DERL1/HSF1/JAK2/HIPK2/LRRK2/CEBPG/H1F0/ABL1/SYAP1/NGF/FAM129B/RIPK2/B2M/RARA/MFNG/CTNNB1/NRP1/PINX1/HFE/AMFR/MEN1/GTF2B/RAPGEF2/TRIM28/EPB41/FKBP1A/MEF2C/EBF2/PYHIN1/PRKN/PPP2CB/CALM2/TCF7L2/TGFB1/ARRB1/GMNN/MAU2/ANXA2P2/SPPL3/GPSM1/PLAUR/ANXA2/EP300/EIF2S1/PIN1/RAN/LFNG/NCBP1/SPTA1/USP33/TMEM173/DACT1/STK3/NIPBL/KDM4D/ADD…	99
											BP	GO:0061136	regulation of proteasomal protein catabolic process	98/7868	179/18493	0.000637664	0.01	0.00756038	UBQLN4/GSK3A/ARAF/UFL1/EDEM2/CHFR/FMR1/CLEC16A/TAF1/UBE2J1/CLU/LRRK2/NUB1/GNA12/ATXN3/PSME3/KEAP1/BAG2/PRICKLE1/GABARAPL2/ANKIB1/COMMD1/PSMC5/FBXW8/RAD23A/RNF144B/IL33/HFE/COP1/CBFA2T3/USP7/OPHN1/TRIB2/MARCH7/PSME2/BAG6/SCO1/OS9/FHIT/RNF40/RNF19A/PRKN/ERLEC1/OSBPL7/SVIP/PSME1/SOCS5/AURKA/GCLC/RNF217/RACK1/CSNK1D/OGT/EDEM1/STUB1/YOD1/KLHL40/UBB/BRSK2/RNF144A/DDA1/NFE2L2/USP19/DET1/MDM2/PSMC3/NKD2/…	98
											BP	GO:0009119	ribonucleoside metabolic process	57/7868	96/18493	0.00064381	0.0100716	0.00761449	NT5E/AMD1/GNMT/NME2/IMPDH1/NME5/MRI1/MBIP/RAB23/ENPP4/CTPS1/LRRK2/MTRR/PNP/MOCS1/APOBEC3C/DLG2/AHCY/APOBEC3G/ADA/PRTFDC1/DLG1/GIMAP7/OPA1/PEMT/ADAL/APRT/APOBEC3D/GMPR2/ADA2/NME4/HPRT1/APOBEC2/EFL1/RAN/NT5C1A/APOBEC3F/IMPDH2/UCK2/ACPP/TJP2/CDA/AK4/ENOPH1/GMPS/MPP1/GNAI3/NT5C2/GAMT/CTPS2/CMPK1/CAD/NFS1/APOBEC3H/CASK/MAGI3/DHODH	57
											BP	GO:0071216	cellular response to biotic stimulus	122/7868	229/18493	0.000646472	0.0100884	0.00762723	TNIP2/EDNRB/CCL5/FZD5/IRAK1/CX3CR1/IL10/HMGB2/PRKCE/RELA/NFKBIB/CHMP5/SMC1A/CD14/HSF1/AKAP8/TFPI/ZMPSTE24/ADAM9/CEBPB/TLR2/SERPINE1/ABL1/BMP6/MAPK8/HCK/NOS3/SBNO2/CASP1/MALT1/PTAFR/TIGAR/CX3CL1/AXL/NR1H2/RIPK2/PLSCR4/CD180/RARA/MRC1/PDCD4/CTSG/CCL2/BCL2L11/ASS1/CXCL9/LBP/NOD2/FBH1/CXCL10/MEF2C/SRC/TLR4/ADAMTS13/NFKBIA/PPARD/CD274/SGMS1/NLRP3/TGFB1/TNFAIP3/CDC73/SELENOS/MTDH/HAVCR2/PPP1R15B/SCARB1…	122
											BP	GO:0030330	DNA damage response, signal transduction by p53 class mediator	61/7868	104/18493	0.000661779	0.0102794	0.0077716	CDK2/ATM/PLA2R1/CARM1/E2F4/ING4/CDKN1B/BCL3/ZMPSTE24/BRCA1/HIPK2/NBN/CD74/PCBP4/PPM1D/TRIAP1/GADD45A/E2F8/MDM4/CDKN1A/KMT5A/BAX/YJU2/TFDP2/MARCH7/SPRED2/PTTG1IP/PYHIN1/MUC1/AURKA/BATF/DYRK3/TNKS1BP1/EP300/CNOT4/ARID3A/ATRX/MYO6/RPS27L/ZNF385A/SESN2/MDM2/RPS6KA6/CRADD/USP10/SIRT1/TP53/NDRG1/GML/CHEK2/KAT5/RGCC/CNOT11/TFDP1/PSMD10/KDM1A/PLK2/CNOT2/ANKRD1/CNOT8/HIC1	61
											BP	GO:0032609	interferon-gamma production	62/7868	106/18493	0.000664319	0.0102794	0.0077716	BTN3A1/IL1RL1/VSIR/CD47/IL18R1/SLC11A1/FZD5/TLR3/HLA-DPB1/BTN3A2/IL10/CD276/CD14/BCL3/IL1R1/FADD/CEBPG/ABL1/AXL/RIPK2/PRNP/RARA/RASGRP1/HRAS/IL6R/IL33/HLA-DPA1/EBI3/CD96/TLR4/CD274/SASH3/CD3E/TNFRSF13C/HAVCR2/TLR8/INHBA/CD2/CCR2/ITK/SPN/INHA/PYCARD/ZC3H12A/EOMES/SLAMF6/TLR7/IRF8/PDCD1LG2/LILRB1/HMHB1/PDE4D/IL20RB/F2RL1/IL1B/ZFPM1/CD226/IL18/IL36RN/TXK/RIPK3/IL12RB1	62
											BP	GO:0031929	TOR signaling	68/7868	118/18493	0.000665771	0.0102794	0.0077716	ATM/MAPKAP1/RICTOR/SESN3/GSK3A/ARAF/HIF1A/EIF4EBP1/MIOS/UBR1/TBCK/CLEC16A/AKT1S1/ZMPSTE24/GOLPH3/GPAT3/RRAGB/SYAP1/GNA12/ARNTL/SEH1L/FNIP1/UBR2/TMEM127/FAM83D/RHEB/HDAC3/WDR59/MLST8/DYRK3/TSC1/MTOR/SH3BP4/PIH1D1/SEC13/SESN1/STK11/CCDC88A/LAMTOR1/CASTOR3/SESN2/LAMTOR3/PIK3CA/MIRLET7F1/FBXO9/AKT1/NPRL2/NIM1K/SIRT1/PRR5L/WDR24/TNFAIP8L1/TTI1/RPS6/RNF152/KLHL22/CASTOR1/LARS/PRKAA2/CRYBA1/MTM1/TIPRL/S…	68
											BP	GO:0090175	regulation of establishment of planar polarity	41/7868	65/18493	0.00066647	0.0102794	0.0077716	AP2A1/FZD7/SFRP1/FZD5/MED12/MLLT3/MAGI2/MKS1/GPC6/FZD1/AP2S1/ABL1/PRICKLE1/PFN1/SEC24B/AP2A2/FZD2/AP2B1/PRICKLE2/DAAM1/ZNRF3/GPC3/ARHGEF19/ARRB2/FZD4/RAC1/SFRP2/PARD6A/ANKRD6/RSPO3/DACT1/FZD3/WNT9B/SAPCD2/DKK1/ROR1/DVL2/TIAM1/CDC42/GPC4/FZD6	41
											BP	GO:0010822	positive regulation of mitochondrion organization	65/7868	112/18493	0.000667802	0.0102794	0.0077716	BID/GSK3A/HIF1A/SH3GLB1/FZD5/HIP1R/RNF31/MOAP1/ATP5IF1/MIEF1/BAP1/TP63/PLA2G6/DDHD2/MAPK8/KDR/MARCH5/NMT1/UBE2J2/VPS13C/VPS11/YWHAH/BCL2L11/MICALL2/MIEF2/BAX/VPS35/TFDP2/FAM162A/OPA1/PDCD5/ABLIM3/UBE2L3/DDHD1/PRKN/HK2/BAK1/APOPT1/HTRA2/STOML2/TNFSF10/PLAUR/GZMB/CSNK2A2/HPS4/WDR35/HRK/CIDEB/PYCARD/BAD/TP53/MMP9/UBE2D3/MGARP/PPP1R13B/HDAC6/TFDP1/ARIH2/TP73/GPER1/CASP8/OPTN/HSPA1L/PPARGC1A/MUL1	65
											BP	GO:0002064	epithelial cell development	109/7868	202/18493	0.00066914	0.0102794	0.0077716	BMP4/E2F4/GSK3A/PRDM1/HIF1A/FRS2/CCM2/HEG1/MAGI2/SOX18/RAP1A/TNFRSF1A/TP63/TNMD/BMP6/MARVELD2/RAPGEF1/TIGAR/LRTOMT/GPAT4/ARNTL/FOSL2/CDKN1A/LAMB2/RARA/SEC24B/SMO/WDPCP/PODXL/VEZF1/CTNNB1/TJP1/PLOD3/ID1/PECAM1/ADAMTSL4/CLIC4/FRMD6/RHEB/RAPGEF2/S1PR2/PALLD/PDE2A/SCRIB/DLL1/SLC4A7/EPHA2/IFT74/SPDEF/TRIOBP/MYADM/ARID4A/FAT1/HRH2/PDGFB/ENG/EZR/DACT2/NOTCH1/ATRX/YIPF6/BFSP1/XBP1/MSN/RARG/GRHL2/FASN/FEM…	109
											BP	GO:0051403	stress-activated MAPK cascade	148/7868	284/18493	0.00067001	0.0102794	0.0077716	NRK/MAP3K6/FZD7/MAP2K1/TNIP2/SFRP1/MAPKAPK2/MDFIC/EIF2AK2/MFHAS1/FZD5/IRAK1/TLR3/MAPK10/CHUK/CCM2/APP/EDA2R/ZNF622/LTBR/PRDX1/PKN1/HIPK2/PLCB1/TAB2/AXIN1/TAOK1/MAP3K9/MAPK8/SH3RF3/RAPGEF1/GADD45A/PJA2/CRYAB/RIPK2/MAP3K7/IRAK4/DUSP15/IKBKG/ARHGEF6/RASGRP1/HRAS/SERPINF2/PDCD4/STK25/DAXX/MAP2K2/MID1/MAP3K20/DLG1/MEN1/NOD2/PAK1/IGBP1/MAP4K3/UBE2V1/TNFRSF11A/TLR4/HDAC3/FZD8/VEGFA/PRKN/MYC/CRKL/FZD4/GA…	148
											BP	GO:0032874	positive regulation of stress-activated MAPK cascade	94/7868	171/18493	0.000679836	0.0104051	0.00786662	NRK/MAP3K6/FZD7/MDFIC/EIF2AK2/MFHAS1/FZD5/TLR3/APP/EDA2R/ZNF622/LTBR/PKN1/HIPK2/PLCB1/AXIN1/TAOK1/MAP3K9/SH3RF3/GADD45A/PJA2/RIPK2/MAP3K7/DUSP15/RASGRP1/HRAS/SERPINF2/STK25/DAXX/MID1/MAP3K20/NOD2/PAK1/TNFRSF11A/TLR4/FZD8/VEGFA/FZD4/GADD45B/MIR181B2/MAP3K10/TNIK/ZEB2/PTPN1/FLT4/RASSF2/DBNL/TAOK2/EDN1/DUSP19/DUSP22/CTGF/MAP3K3/TGFB2/MAP2K7/MAP3K13/STK3/PYCARD/ZC3H12A/PDCD10/MLKL/SASH1/DKK1/SH3RF1/T…	94
											BP	GO:1901998	toxin transport	27/7868	39/18493	0.000683559	0.010437	0.00789074	CCT2/ANTXR1/CCT7/TCP1/ANTXR2/ARID1A/SLC7A8/CRTC2/NRP1/CCT5/RAB28/LRP5/CCT3/LRP6/CD274/HRH2/GGA1/CCT8/TRIP4/DNM1/ABCG1/CCT6B/CCT4/SCFD1/MTMR12/ANTXRL/RAB40B	27
											BP	GO:0009743	response to carbohydrate	119/7868	223/18493	0.000688623	0.0104632	0.00791056	C2CD2L/SLC6A1/NAMPT/NME2/HIF1A/KCNJ11/JAGN1/CDK16/EIF2B4/CMA1/PRKCE/ZBTB20/RAF1/TGFBR2/POLG/SRF/RAP1A/PIM3/ANO1/UNC13B/EGR1/PLA2G6/LDHA/SREBF1/NDUFAF2/SMARCA4/TWNK/PDK3/NADK/GLUL/GCLM/GPLD1/CLTRN/RAB11FIP5/THBS1/KAT7/MEN1/OPA1/OXCT1/CLEC7A/PCK2/LRP5/APOB/ERCC1/PTGS2/KIF5B/PPARD/ADCY5/TCF7L2/TGFB1/ARRB1/PRLH/GCLC/CFTR/IRS2/SELENOS/HMGN3/GPR27/RACK1/P2RX3/VSNL1/PIH1D1/EIF2B5/GSTP1/KCNB1/CYBA/MIR221…	119
											BP	GO:0061448	connective tissue development	138/7868	263/18493	0.000693089	0.0104632	0.00791056	FRZB/LUM/MATN2/ARRDC3/ACVRL1/ZNF219/SOX6/CTSK/BMP4/ZEB1/SULF1/COL21A1/POR/CARM1/BBS4/IFT80/HIF1A/BBS2/ESRRA/PDGFRB/FTO/EVC/TIMP1/TGFBR2/RELA/SCARA3/SH3PXD2B/PKDCC/SRF/THBS3/ZMPSTE24/ATF2/CHRDL2/DYRK1B/EGR1/PDGFD/TNMD/BMP6/ANXA6/PRRX1/SMAD1/COL12A1/NPPC/TRIP11/AXIN2/RARA/CTNNB1/GPLD1/BMPR1A/COL6A3/WNT9A/COL27A1/BMP1/ATP7A/OXCT1/SMAD3/RUNX2/GNAS/CHI3L1/LRP5/MEF2D/MEF2C/EBF2/PLA2G16/LRP6/BMPR2/MKKS/…	138
											BP	GO:0048207	vesicle targeting, rough ER to cis-Golgi	42/7868	67/18493	0.000694156	0.0104632	0.00791056	CD59/MCFD2/PPP6R1/F8/TRAPPC3/CTSC/SEC23A/TRAPPC6B/AREG/GOSR2/SEC24B/RAB1B/TRAPPC5/SEC16A/KLHL12/SERPINA1/SEC24C/ANKRD28/SEC23IP/CSNK1D/GORASP1/SEC13/SEC23B/SAR1A/CUL3/PEF1/FOLR1/LMAN1/STX5/SEC24A/BET1/NSF/GRIA1/PREB/SEC24D/SCFD1/TRAPPC6A/RAB1A/NAPA/CNIH3/TRAPPC2L/TRAPPC2	42
											BP	GO:0048208	COPII vesicle coating	42/7868	67/18493	0.000694156	0.0104632	0.00791056	CD59/MCFD2/PPP6R1/F8/TRAPPC3/CTSC/SEC23A/TRAPPC6B/AREG/GOSR2/SEC24B/RAB1B/TRAPPC5/SEC16A/KLHL12/SERPINA1/SEC24C/ANKRD28/SEC23IP/CSNK1D/GORASP1/SEC13/SEC23B/SAR1A/CUL3/PEF1/FOLR1/LMAN1/STX5/SEC24A/BET1/NSF/GRIA1/PREB/SEC24D/SCFD1/TRAPPC6A/RAB1A/NAPA/CNIH3/TRAPPC2L/TRAPPC2	42
											BP	GO:0071230	cellular response to amino acid stimulus	42/7868	67/18493	0.000694156	0.0104632	0.00791056	BCL2L1/ZEB1/SESN3/PDGFC/NSMF/DNMT1/UBR1/HSF1/CPEB3/RRAGB/CEBPB/PDGFD/NTRK2/COL16A1/CPEB1/CYBB/GCLM/UBR2/ASS1/COL4A1/OPA1/ATP7A/FYN/IPO5/COL1A2/GCLC/BCL11A/MTOR/SH3BP4/SESN1/CYBA/LAMTOR1/XBP1/CASTOR3/COL1A1/SESN2/LAMTOR3/KLHL22/CASTOR1/LARS/BAIAP2/COL3A1	42
											BP	GO:0051236	establishment of RNA localization	107/7868	198/18493	0.000695137	0.0104632	0.00791056	THOC5/TPR/NCBP3/ATM/AGFG1/SRSF5/IGF2BP2/FLOT1/TNKS/FMR1/TGFBR2/THOC6/DDX39A/RTRAF/RANBP17/MX2/KHDRBS1/HSF1/NOL6/RBM26/NUTF2/YTHDC1/MVP/NUP205/ZNF593/FIP1L1/RRS1/NUP88/MAGOHB/RNPS1/NUP188/CPSF4/SEH1L/XPO5/ZC3H3/MCM3AP/SFPQ/RFTN2/U2AF1L4/NUP210/TOMM20/LTV1/ABCE1/CPSF6/AAAS/KIF5C/KHSRP/PA2G4/SNUPN/RBM15B/NUP85/SRSF7/DHX38/POLR2D/TST/GLE1/CPSF3/LRPPRC/EIF5A/SRSF6/NUP37/RBM27/SMG5/TSC1/SEC13/RFTN1/XPO…	107
											BP	GO:0010634	positive regulation of epithelial cell migration	91/7868	165/18493	0.000711607	0.0106859	0.0080789	SMOC2/BMP4/GATA2/DOCK1/HIF1A/FGF1/PRKCE/PIK3C2A/JUN/TGFBR2/CLASP2/ADGRA2/CLASP1/ITGA3/ADAM9/HDAC9/DOCK5/ABL1/ENPP2/NOS3/KDR/TEK/CAPN7/FOXP1/FGF7/VEGFC/PFN1/JCAD/HAS2/GPLD1/BCAS3/NRP1/NUS1/SEMA5A/THBS1/ANXA3/SRC/NRP2/PTGS2/BMPR2/MIR222/VEGFA/BCAR1/TGFB1/HMOX1/PDGFB/MTOR/SCARB1/ITGB1BP1/FLT4/ANGPT1/ATOH8/EDN1/ARF6/ITGB3/HSPB1/MIR221/SRPX2/NFE2L2/ATP5F1A/MAP3K3/TGFB2/PRKCA/MIR200A/MIRLET7F1/CIB1/HDA…	91
											BP	GO:0035455	response to interferon-alpha	16/7868	20/18493	0.000724449	0.0108531	0.00820533	TPR/IFIT2/IFIT3/IFITM3/EIF2AK2/IFITM2/MX2/AXL/PYHIN1/PDE12/LAMP3/ADAR/KLHL20/BST2/IFNAR2/IFNAR1	16
											BP	GO:0000186	activation of MAPKK activity	34/7868	52/18493	0.000739881	0.0110583	0.00836045	NRK/MAP3K6/BMP4/EIF2AK2/FRS2/RAF1/KIDINS220/JAK2/ADAM9/LRRK2/TAOK1/MAP3K9/NGF/RAPGEF1/RIPK2/MAP3K7/F2R/GRM1/MAP3K20/MAP3K14/CRKL/GADD45B/MAP3K10/TNIK/TAOK2/MAP3K3/LAMTOR3/MAP3K13/MLKL/RIPK1/MAP3K11/MAP3K4/MAP3K8/CARTPT	34
											BP	GO:0042278	purine nucleoside metabolic process	45/7868	73/18493	0.00076723	0.0114402	0.00864919	NT5E/AMD1/GNMT/NME2/IMPDH1/NME5/MRI1/MBIP/RAB23/ENPP4/LRRK2/MTRR/PNP/MOCS1/DLG2/AHCY/ADA/PRTFDC1/DLG1/GIMAP7/OPA1/PEMT/ADAL/APRT/GMPR2/ADA2/NME4/HPRT1/EFL1/RAN/NT5C1A/IMPDH2/ACPP/TJP2/AK4/ENOPH1/GMPS/MPP1/GNAI3/NT5C2/MACROD2/GAMT/NFS1/CASK/MAGI3	45
											BP	GO:0014706	striated muscle tissue development	192/7868	379/18493	0.00079093	0.011766	0.00889553	MYH6/TLL2/ADAMTS9/BCL9L/MYH10/YBX3/NF1/SOX6/GPCPD1/BMP4/SELENON/FZD7/ANKRD2/HIVEP3/PTCD2/EGLN1/GSK3A/KLHL41/DDX17/FRS2/FLOT1/HEG1/PDGFRB/MEIS1/ALDH1A2/MIR208A/MEOX2/TGFBR2/RGS4/SGCE/RXRA/AKAP13/SRF/ZBTB18/NRG1/ZMPSTE24/AKIRIN1/PIM1/HDAC9/EGR1/HMG20B/FOXP2/AGTR2/DNER/LRRC10/ARID1A/G6PD/SMAD1/CBY1/ARNTL/NPPA/FAM129B/NR1D2/NKX2-5/NKX2-6/RARA/SVIL/SORBS2/TBX3/SMO/CTDP1/BVES/CTNNB1/PARP2/BMPR1A/MYL6/H…	192
											BP	GO:1903901	negative regulation of viral life cycle	47/7868	77/18493	0.000807613	0.0119862	0.00906199	FCN3/TRIM8/IFITM3/RSAD2/EIF2AK2/CCL5/MX1/IFITM2/MAVS/OAS1/OAS3/IFIT1/ILF3/FAM111A/INPP5K/APOBEC3C/APOBEC3G/GSN/SRPK1/PTX3/TRIM28/RNASEL/CCNK/MIR222/PRKN/APOBEC3D/FCN1/MIR221/APOBEC3F/TRIM32/PARP10/OASL/ZC3H12A/C19orf66/SRPK2/TRIM35/IFI16/TRIM11/TRIM59/TRIM26/TRIM21/BST2/APOBEC3H/TRIM31/EIF2AK4/IFNB1/TRIM15	47
											BP	GO:2001056	positive regulation of cysteine-type endopeptidase activity	80/7868	143/18493	0.000823317	0.0121908	0.00921672	MTCH1/BID/SNCA/F3/CASC2/S100A9/HIP1R/BCL2L13/CASP12/HSF1/JAK2/NEK5/FADD/NGFR/NGF/BEX3/CASP1/S100A8/RIPK2/GSN/DDX3X/REST/IFI27L2/F2R/ASPH/MEFV/BCL2L11/PDCD2/ROBO1/BAX/FAM162A/SOX7/SMAD3/NKX3-1/PDCD5/FYN/NLRP3/BAK1/MYC/APOPT1/ARRB1/HTRA2/GRIN2A/ANP32B/TNFSF10/RACK1/RPS27L/NLRC4/WDR35/CTGF/CASP8AP2/GRAMD4/BLID/CIDEB/PYCARD/MIR15A/DAPK1/BAD/CRADD/AIFM1/SIRT1/ST20/FOXL2/APAF1/PPARG/RIPK1/IFI16/MAPT/AI…	80
											BP	GO:0035306	positive regulation of dephosphorylation	36/7868	56/18493	0.000837953	0.0123788	0.0093588	PPP1R12A/NSMF/PDGFRB/CAMTA1/MAGI2/JAK2/PPP1R15A/AGTR2/PRKCD/PTBP1/GPLD1/PPP2R5A/SMAD3/MEF2C/CALM2/TGFB1/ANKLE2/SPPL3/PPP1R15B/MTOR/LILRB2/SMPD1/PIN1/AKAP6/PPP2R5D/SYMPK/CDCA2/NPNT/VRK3/RGN/CHP2/HSP90AB1/PPP1R16B/DLC1/RIPK3/PTPA	36
											BP	GO:0046434	organophosphate catabolic process	109/7868	203/18493	0.00084545	0.0123974	0.00937292	PDE5A/SMPD4/STAT3/NT5E/GPCPD1/PRDX6/ECD/GALK1/OGDHL/HIF1A/PLA2G4C/SAMHD1/ZBTB20/PNPLA6/NUDT7/ZBTB7A/IMPA2/OCRL/NUDT5/HINT1/PNPLA8/PNP/P2RX7/DHTKD1/ENPP2/LDHA/PRKCD/PDE1A/HTR2A/TIGAR/INPP5K/ADA/PDE4A/HK3/ABHD12/LIPG/UNG/PLCG2/CBFA2T3/SMPDL3A/GDPD3/ENO1/NUDT17/LDLR/DERA/PDE2A/OGDH/ACOT7/HK2/DNPH1/PPARA/PRKAG3/OGT/PGM1/ABCD1/SCARB1/ENO2/HPRT1/SMPD1/NAPEPLD/ENPP3/PFKFB2/NT5C1A/PFKFB1/GCKR/EIF6/CNP/GD…	109
											BP	GO:0046651	lymphocyte proliferation	138/7868	264/18493	0.000848268	0.0123974	0.00937292	BTN3A1/PDE5A/BCL6/ATM/VSIR/BMP4/ZBTB7B/EFNB1/CD38/SLC11A1/CCL5/HLA-DPB1/IMPDH1/IL10/LRRC32/TGFBR2/PKN1/CD276/BLM/CTPS1/CEBPB/CCND3/TMEM131L/FADD/CD46/SELENOK/ABL1/CD74/NDFIP1/PNP/P2RX7/CLEC4G/PRKCD/MALT1/RIPK2/ELF4/ARG2/PRNP/HLA-DMB/BST1/ADA/GPNMB/CD180/IL6R/CTNNB1/ERBB2/CLCF1/BAX/NCKAP1L/MARCH7/HLA-DPA1/DLG1/PRKAR1A/FYN/MEF2C/EBI3/TLR4/LEF1/NCSTN/CD274/SASH3/TGFB1/NCK2/CD3E/TNFRSF13C/DLG5/IRS2/I…	138
											BP	GO:1903311	regulation of mRNA metabolic process	138/7868	264/18493	0.000848268	0.0123974	0.00937292	CSDC2/DAZAP1/EIF4G1/YBX3/PRDX6/MAPKAPK2/PTCD2/METTL14/SLC11A1/DDX17/SRSF5/IGF2BP2/ANP32A/RBM5/FMR1/AGO2/FXR2/KHDRBS1/RNF20/HSF1/ZBTB7A/JMJD6/CPEB3/YTHDC1/NANOS1/MYD88/CCNT1/RBM17/VIRMA/CWC22/PCBP4/PRKCD/PTBP1/PAPOLA/TBRG4/PUM1/RBM4B/RNPS1/PARN/CIRBP/CPSF4/CPEB1/FXR1/SRPK1/AXIN2/REST/MYEF2/TIA1/SNRNP70/XRN1/CPSF6/EXOSC4/CELF2/RBM19/CELF6/CARHSP1/MBNL2/KHSRP/NUDT21/GIGYF2/RBM15B/RNASEL/SRSF7/DCP2/R…	138
											BP	GO:0002832	negative regulation of response to biotic stimulus	29/7868	43/18493	0.000850901	0.0123974	0.00937292	HTRA1/TKFC/IFIT1/TSPAN6/NPLOC4/ARG2/TARBP2/RNF26/DHX58/FAM3A/SEC14L1/TNFAIP3/HAVCR2/CACTIN/CEACAM1/UFD1/TRAF3IP1/SIGLEC11/RIOK3/ITCH/NLRX1/IL2RA/SIGIRR/CARD16/RNF125/LILRA2/PPM1B/SPINK5/MUL1	29
											BP	GO:0035307	positive regulation of protein dephosphorylation	29/7868	43/18493	0.000850901	0.0123974	0.00937292	PPP1R12A/NSMF/PDGFRB/CAMTA1/MAGI2/JAK2/PPP1R15A/AGTR2/PRKCD/PTBP1/PPP2R5A/CALM2/TGFB1/ANKLE2/SPPL3/PPP1R15B/MTOR/LILRB2/SMPD1/PIN1/AKAP6/PPP2R5D/SYMPK/CDCA2/VRK3/HSP90AB1/PPP1R16B/DLC1/PTPA	29
											BP	GO:0042771	intrinsic apoptotic signaling pathway in response to DNA damage by p53 class mediator	29/7868	43/18493	0.000850901	0.0123974	0.00937292	MSH2/BCL3/HIPK2/TP63/CD74/TRIAP1/TAF9B/MARCH7/BAG6/MUC1/BCL2L12/ING2/EP300/RPS27L/ZNF385A/AEN/PYCARD/TMEM109/SIRT1/SHISA5/TP53/CHEK2/CDIP1/IFI16/KDM1A/DYRK2/TP73/HNRNPK/HIPK1	29
											BP	GO:0071222	cellular response to lipopolysaccharide	107/7868	199/18493	0.000879858	0.0127901	0.00966977	TNIP2/EDNRB/CCL5/IRAK1/CX3CR1/IL10/HMGB2/PRKCE/RELA/NFKBIB/CHMP5/CD14/HSF1/AKAP8/TFPI/ADAM9/CEBPB/TLR2/SERPINE1/ABL1/BMP6/MAPK8/HCK/NOS3/SBNO2/CASP1/MALT1/PTAFR/CX3CL1/AXL/NR1H2/RIPK2/PLSCR4/CD180/RARA/MRC1/PDCD4/CTSG/CCL2/ASS1/CXCL9/LBP/NOD2/CXCL10/MEF2C/SRC/TLR4/ADAMTS13/NFKBIA/PPARD/CD274/SGMS1/NLRP3/TGFB1/TNFAIP3/CDC73/SELENOS/MTDH/HAVCR2/SCARB1/LILRB2/TNFRSF1B/CACTIN/CCL3/CD55/GSTP1/XBP1/LY9…	107
											BP	GO:0071331	cellular response to hexose stimulus	73/7868	129/18493	0.000882353	0.0127971	0.0096751	C2CD2L/NME2/HIF1A/KCNJ11/JAGN1/CDK16/CMA1/PRKCE/ZBTB20/RAF1/POLG/SRF/RAP1A/PIM3/ANO1/UNC13B/PLA2G6/NDUFAF2/SMARCA4/TWNK/PDK3/NADK/GCLM/GPLD1/CLTRN/RAB11FIP5/MEN1/OPA1/OXCT1/PCK2/LRP5/KIF5B/ADCY5/ARRB1/GCLC/CFTR/IRS2/HMGN3/GPR27/RACK1/VSNL1/PIH1D1/KCNB1/CYBA/XBP1/BRSK2/WDR35/MIRLET7G/SLC9B2/SMARCB1/PIK3CA/ENDOG/BAD/FKBP1B/NOX4/EPHA5/GRIK5/SLC26A6/SLC29A1/TRPM4/DYNLL1/STX4/ERN1/PRKAA2/OPRK1/GPER1/L…	73
											BP	GO:0071333	cellular response to glucose stimulus	72/7868	127/18493	0.000889393	0.0128699	0.00973013	C2CD2L/NME2/HIF1A/KCNJ11/JAGN1/CDK16/CMA1/PRKCE/ZBTB20/RAF1/POLG/SRF/RAP1A/PIM3/ANO1/UNC13B/PLA2G6/NDUFAF2/SMARCA4/TWNK/PDK3/NADK/GCLM/GPLD1/CLTRN/RAB11FIP5/MEN1/OPA1/OXCT1/PCK2/LRP5/KIF5B/ADCY5/ARRB1/GCLC/CFTR/IRS2/HMGN3/GPR27/RACK1/VSNL1/PIH1D1/KCNB1/CYBA/XBP1/BRSK2/WDR35/MIRLET7G/SLC9B2/SMARCB1/PIK3CA/ENDOG/BAD/FKBP1B/NOX4/EPHA5/GRIK5/SLC29A1/TRPM4/DYNLL1/STX4/ERN1/PRKAA2/OPRK1/GPER1/LRP5L/TIA…	72
											BP	GO:0071280	cellular response to copper ion	20/7868	27/18493	0.00089812	0.0129667	0.00980332	SNCA/APP/HSF1/MT1X/MAP1LC3A/MT1A/PRNP/DAXX/ATP7A/MT2A/MT1B/MT1HL1/MT1G/MT1M/MT1DP/MT1H/BECN1/MT4/BACE1/MT1F	20
											BP	GO:0098754	detoxification	70/7868	123/18493	0.000902109	0.0129949	0.00982459	PRDX6/IPCEF1/GPX3/ALOX5AP/S100A9/UBIAD1/TXNRD1/MGST1/HBB/PRDX1/LOXHD1/ADH5/SLC30A1/TP53INP1/MARC2/MT1X/NOS3/MT1A/DUOX1/KDM3B/NQO1/SOD3/SRXN1/NNT/TXNDC17/NXN/ATP7A/MT2A/PRXL2C/PXDNL/MT1B/HBD/MT1HL1/PTGS2/TPO/GSTZ1/MT1G/GSTK1/MT1M/SELENOS/CCS/MGST3/FANCC/SESN1/GSTP1/GPX8/MT1DP/TXNDC2/PRXL2A/BMP7/NFE2L2/GPX2/SESN2/SELENOW/MT1H/MT4/CAT/RGN/MARC1/HP/APOA4/SZT2/MT1F/GSTA1/PRXL2B/HBZ/SOD1/PXDN/SELENOT/S…	70
											BP	GO:0090066	regulation of anatomical structure size	246/7868	497/18493	0.000913938	0.0130772	0.00988682	SEMA4B/PLEKHH2/ACE/SEMA6B/SPTAN1/EPHX2/CDC42EP4/SEMA3F/EVL/E2F4/ADD3/BBS4/LRRC8A/EDNRB/RICTOR/CDKL3/P2RY2/CD38/PREX1/BBS2/HIP1R/CXCL12/WDR1/VASP/ATP13A2/KCNMB2/NCKAP1/PRKCE/PIK3C2A/LIMA1/WASF1/PFN4/HBB/HP1BP3/SNF8/GNB3/CFL1/PPP1CA/SEMA3D/ANXA7/AKT1S1/SRF/RHOBTB1/EDNRA/LRRK2/ARHGAP28/SPTBN1/PPP1R15A/UTS2B/DOCK5/CCL11/TTL/TMSB4Y/PLA2G6/CDC42EP2/ARPC5L/ABL1/NGF/P2RX7/ARPC1B/HCK/AGTR2/NOS3/RASA1/ECE1…	246
											BP	GO:0002367	cytokine production involved in immune response	56/7868	95/18493	0.000913985	0.0130772	0.00988682	BCL6/IL18R1/FCER1G/RSAD2/TRIL/SLC11A1/DDX58/FZD5/MAVS/TLR3/KIT/IL10/DDX21/IL1R1/TLR2/CD74/DENND1B/MALT1/MAP3K7/B2M/HFE/DLG1/NOD2/CD96/TLR4/SASH3/NLRP3/TGFB1/FFAR3/HMOX1/TNFRSF14/ANGPT1/KDELR1/CD55/CLC/TGFB2/IRAK3/TICAM1/SIRT1/JAK3/ATG5/MR1/TRPM4/LILRB1/CHGA/PRKCZ/MAPK14/APOA1/F2RL1/IL1B/BST2/CD226/IL18/HK1/TRAF6/IFNB1	56
											BP	GO:0032649	regulation of interferon-gamma production	56/7868	95/18493	0.000913985	0.0130772	0.00988682	IL1RL1/VSIR/CD47/IL18R1/SLC11A1/FZD5/TLR3/HLA-DPB1/IL10/CD276/CD14/BCL3/IL1R1/FADD/CEBPG/ABL1/AXL/RIPK2/PRNP/RARA/RASGRP1/HRAS/IL6R/IL33/HLA-DPA1/EBI3/CD96/TLR4/CD274/SASH3/CD3E/TNFRSF13C/HAVCR2/TLR8/INHBA/CD2/CCR2/INHA/PYCARD/ZC3H12A/SLAMF6/TLR7/IRF8/PDCD1LG2/LILRB1/HMHB1/PDE4D/IL20RB/IL1B/ZFPM1/CD226/IL18/IL36RN/TXK/RIPK3/IL12RB1	56
											BP	GO:0019079	viral genome replication	67/7868	117/18493	0.000917219	0.013094	0.00989956	FBXL2/IFITM3/RSAD2/EIF2AK2/CCL5/MX1/IFITM2/MAVS/OAS1/GRK2/FMR1/OAS3/PKN2/IFIT1/ILF3/FAM111A/TOP2B/INPP5K/APOBEC3C/APOBEC3G/EEA1/DDX3X/SRPK1/CCL2/RAD23A/TARBP2/HTATSF1/PPIE/TRIM28/RNASEL/CCNK/MIR222/PRKN/PDE12/APOBEC3D/ATG16L2/PPIA/NOTCH1/MIR221/PI4KA/APOBEC3F/STOM/SMARCB1/PARP10/PPIH/OASL/ZC3H12A/PCBP1/ATG16L1/DEK/DDB1/C19orf66/SRPK2/ATG5/UBP1/IFI16/ADAR/PABPC1/HACD3/BST2/APOBEC3H/CDC42/EIF2AK4/C…	67
											BP	GO:0072525	pyridine-containing compound biosynthetic process	63/7868	109/18493	0.000928244	0.0132134	0.0099898	STAT3/HAAO/ECD/GALK1/OGDHL/NAMPT/HIF1A/ZBTB20/ZBTB7A/NMNAT3/PNP/P2RX7/DHTKD1/RNLS/LDHA/HTR2A/TIGAR/NADK/HK3/NNMT/CBFA2T3/ENO1/PTGS2/KYNU/OGDH/HK2/PPARA/PRKAG3/OGT/PGM1/ENO2/PFKFB2/PFKFB1/GCKR/EIF6/NADK2/PARP10/PFKM/PGM2L1/ENTPD5/JMJD8/NMRK2/FBP1/PFKL/NADSYN1/IGF1/PRKAG1/QPRT/GPI/BPGM/PRKAA2/ENO4/PARP9/ACTN3/NMNAT2/NMNAT1/SIRT6/AFMID/HK1/NUDT12/HDAC4/PPARGC1A/PGK1	63
											BP	GO:0001818	negative regulation of cytokine production	134/7868	256/18493	0.000931532	0.0132134	0.0099898	FURIN/IL1RL1/BCL6/UBA7/VSIR/HERC5/SLC11A1/DDX58/MAVS/PPP1R11/SSC5D/CX3CR1/IL10/LRRC32/ANXA4/IL1R2/BCL3/HSF1/AKAP8/RPS6KA4/NUTF2/NDFIP1/NPLOC4/CX3CL1/AXL/CD83/ARG2/PRNP/IFIH1/GPNMB/TUSC2/RARA/PDCD4/APOD/MEFV/TIA1/IL33/DHX58/NCKAP1L/HFE/CPTP/TRIB2/BPI/THBS1/LBP/CD200/CLEC4A/MAP2K5/GATA6/DLL1/ELANE/CD96/OTUD7B/TLR4/LEF1/EPHA2/MIR222/CD274/NLRP3/TGFB1/SOCS5/TNFAIP3/ARRB1/SRGN/ARRB2/NLRC5/SELENOS/SYT1…	134
											BP	GO:0032527	protein exit from endoplasmic reticulum	30/7868	45/18493	0.000931806	0.0132134	0.0099898	EDEM2/RHBDD1/TMEM30B/UBE2J1/DERL1/AUP1/SORL1/NPLOC4/HM13/SEC16A/GCC2/OS9/ERLEC1/SVIP/SELENOS/EDEM1/SYVN1/YOD1/UFD1/SAR1A/BRSK2/SEC61B/HERPUD1/SEL1L/PREB/UBE2G2/DERL2/RANGRF/SLC51B/BCAP31	30
											BP	GO:0070663	regulation of leukocyte proliferation	115/7868	216/18493	0.000936017	0.0132436	0.0100126	PDE5A/BCL6/ATM/VSIR/BMP4/ZBTB7B/EFNB1/CD38/CCL5/HLA-DPB1/IL10/LRRC32/TGFBR2/PKN1/CD276/BLM/CEBPB/TMEM131L/FADD/CD46/SELENOK/CD74/NDFIP1/PNP/CLEC4G/RIPK2/ARG2/PRNP/HLA-DMB/BST1/ADA/GPNMB/IL6R/CTNNB1/ERBB2/CLCF1/NCKAP1L/CCL8/MARCH7/HLA-DPA1/DLG1/PRKAR1A/MEF2C/EBI3/TLR4/CD274/SASH3/TGFB1/TNFAIP3/NCK2/CD3E/TNFRSF13C/DLG5/IRS2/IL6ST/TNFRSF14/MIR181B2/HAVCR2/VCAM1/LILRB2/GAL/CD24/ENPP3/CORO1A/CD55/GSTP…	115
											BP	GO:0051895	negative regulation of focal adhesion assembly	14/7868	17/18493	0.000950102	0.0134053	0.0101349	ACVRL1/CLASP2/PHLDB2/FAM107A/APOD/BCAS3/THBS1/SRC/ITGB1BP1/CORO1C/RCC2/DUSP22/ARHGAP6/DLC1	14
											BP	GO:0009749	response to glucose	103/7868	191/18493	0.000951656	0.0134053	0.0101349	C2CD2L/NME2/HIF1A/KCNJ11/JAGN1/CDK16/EIF2B4/CMA1/PRKCE/ZBTB20/RAF1/TGFBR2/POLG/SRF/RAP1A/PIM3/ANO1/UNC13B/EGR1/PLA2G6/LDHA/SREBF1/NDUFAF2/SMARCA4/TWNK/PDK3/NADK/GLUL/GCLM/GPLD1/CLTRN/RAB11FIP5/THBS1/MEN1/OPA1/OXCT1/PCK2/LRP5/KIF5B/PPARD/ADCY5/TCF7L2/TGFB1/ARRB1/PRLH/GCLC/CFTR/IRS2/SELENOS/HMGN3/GPR27/RACK1/VSNL1/PIH1D1/EIF2B5/KCNB1/CYBA/MIR221/XBP1/PFKFB2/BRSK2/WDR35/SLC8A1/MIRLET7G/CTGF/SLC9B2/S…	103
											BP	GO:0003015	heart process	132/7868	252/18493	0.00097601	0.013718	0.0103713	PDE5A/SCN2B/MYH6/ATP1A1/ACE/KCND3/GSK3A/RYR3/GRK2/MIR26A1/MIR208A/CACNA1H/GJA1/KCNK3/RGS4/GLRX3/AKAP13/DMPK/JAK2/ZMPSTE24/KCNJ8/TRPC1/CACNA2D1/FXYD1/AGTR2/RNLS/KCNH2/NOS3/SREBF1/ITPR3/KCNA5/SLC1A1/EHD3/NPPA/NPPC/NKX2-5/SCN4B/ADA/TNNT1/SGCG/ITPR1/CYP2J2/ASPH/ATP1B1/BVES/ANK2/KCNK15/ATP2A2/SCN10A/EDN2/HSPB7/SPX/DLG1/RNF207/POPDC2/CELF2/KCNG2/FYN/ADRB1/TNNT3/TRDN/DES/TBX2/SRC/MEF2A/NEDD4L/CALM2/RGS2…	132
											BP	GO:0030833	regulation of actin filament polymerization	87/7868	158/18493	0.000983071	0.0137868	0.0104233	SPTAN1/CDC42EP4/EVL/ADD3/BBS4/RICTOR/PREX1/HIP1R/VASP/NCKAP1/PRKCE/WASF1/PFN4/RHOBTB1/ARHGAP28/SPTBN1/CCL11/TMSB4Y/CDC42EP2/ARPC5L/ARPC1B/HCK/RASA1/FMN1/PRKCD/SLIT2/CDC42EP1/WHAMM/SPTB/RHOBTB2/GSN/PFN1/LMOD2/ABI2/NCKAP1L/JMY/DLG1/HCLS1/ARPC3/PICK1/TMSB10/WIPF2/MKKS/FHOD3/LMOD3/TMOD2/CYFIP1/NCK2/PPP1R9A/ACTR3/TRIOBP/GRB2/MLST8/CAPZB/MYADM/MTOR/BAIAP2L1/KANK1/CORO1A/EPS8/ARF6/TENM1/SPTA1/PYCARD/WAS…	87
											BP	GO:2000050	regulation of non-canonical Wnt signaling pathway	17/7868	22/18493	0.000997696	0.0139612	0.0105551	SFRP4/SFRP1/IFT80/MLLT3/MKS1/ABL1/ZNRF3/GPC3/CSNK1D/SFRP2/DAAM2/RNF213/ANKRD6/RSPO3/DACT1/DKK1/TIAM1	17
											BP	GO:0030850	prostate gland development	31/7868	47/18493	0.00101004	0.0141029	0.0106623	BMP4/SULF1/SFRP1/FRS2/RXRA/CDKN1B/TP63/FKBP4/ALOX15B/RARA/CTNNB1/NKX3-1/PSAP/WDR77/NOTCH1/TNC/STK11/BMP7/RARG/CRIP1/CYP19A1/FGFR2/FEM1B/ESR1/HOXB13/FGF10/AR/CYP7B1/GLI3/PSAPL1/HOXD13	31
											BP	GO:0006665	sphingolipid metabolic process	85/7868	154/18493	0.00101312	0.0141149	0.0106714	ST6GALNAC3/SMPD4/ORMDL2/SPNS2/SPTSSA/CSNK1G2/B4GALT3/DEGS1/KIT/COL4A3BP/HEXA/NAGA/A4GALT/ALDH5A1/TNFRSF1A/NSMAF/SMPD2/SGPP2/ELOVL1/CERK/CERS2/PLA2G6/P2RX7/PRKCD/LARGE1/ELOVL2/ORMDL3/ASAH1/ST3GAL5/ARV1/SERINC5/GLTP/SPHK1/SPTLC3/BAX/CPTP/NEU1/PEMT/CLN8/GLA/PSAP/SGMS1/CLN3/GALC/HTRA2/CERS6/CTSA/RACK1/TEX2/SMPD1/ORMDL1/SGPP1/B3GALT1/PPT1/ACER3/SPHK2/B3GALNT1/ALOXE3/SUMF2/SERINC2/AGK/UGCG/ST8SIA2/SMPD…	85
											BP	GO:0032271	regulation of protein polymerization	111/7868	208/18493	0.00101879	0.014163	0.0107077	SPTAN1/SNCA/CDC42EP4/EVL/ADD3/BBS4/RICTOR/TOGARAM1/PREX1/HIP1R/VASP/NCKAP1/PRKCE/WASF1/NIN/PFN4/CLASP1/CLIP1/RHOBTB1/ARHGAP28/SPTBN1/FES/CCL11/TMSB4Y/CDC42EP2/ARPC5L/ABL1/TPPP3/ARPC1B/HCK/RASA1/FMN1/PRKCD/SLIT2/FKBP4/CDC42EP1/WHAMM/SPTB/RHOBTB2/GSN/PFN1/LMOD2/TUBB4A/ABI2/NCKAP1L/JMY/DLG1/CAMSAP2/HCLS1/ARPC3/PAK1/PICK1/TMSB10/WIPF2/MKKS/FHOD3/LMOD3/TMOD2/CYFIP1/NCK2/PPP1R9A/ACTR3/TRIOBP/GRB2/MLST8…	111
											BP	GO:0042254	ribosome biogenesis	146/7868	282/18493	0.001034	0.0142507	0.0107741	BOP1/NOP2/GTF3A/TRAF7/IMP4/DDX17/RRP36/MPV17L2/RPS2/BYSL/ZNF622/DDX21/RPLP0/NOL6/DHX37/PES1/ZNF593/NOP16/ISG20L2/RRS1/NUP88/URB2/NHP2/PDCD11/NOC2L/GTF2H5/NOP10/NOP14/MTERF3/DDX3X/HEATR1/DDX49/RPS7/MRTO4/RRP9/XRN2/WDR46/MRPL20/WDR74/LTV1/SART1/ABCE1/RRP1/HEATR3/LSM6/EXOSC4/NIP7/GNL2/DHX30/RPL7A/DDX52/PA2G4/SHQ1/RNASEL/RPS21/TBL3/UTP20/RPF2/NOB1/TSR3/RPS24/WDR55/SNU13/UTP4/RRP1B/RRP8/RPL35/PELP1/ZN…	146
											BP	GO:0044843	cell cycle G1/S phase transition	146/7868	282/18493	0.001034	0.0142507	0.0107741	CCND1/EIF4G1/BID/CDK2/ATM/CCND2/ECD/CARM1/E2F4/PRMT2/BRD4/ORC3/PKD2/EIF4EBP1/CDK2AP2/POLE3/NACC2/MIR26A1/MIR208A/TAF1/CTDSP1/GSPT1/CDKN1B/BRD7/PLCB1/CCND3/PCBP4/TRIAP1/GADD45A/LSM10/MCM4/KCNA5/PSME3/E2F8/MDM4/FBXO5/CDKN1A/DDX3X/GPNMB/FAM107A/CCNE1/ZPR1/DCUN1D3/CCL2/ORC2/MNAT1/KANK2/BAX/TFDP2/MEN1/PSME2/FAM83D/BCAT1/GIGYF2/CDC7/CACUL1/MCM8/NASP/MIR222/MUC1/PSME1/INO80/MYC/CTDSPL/AURKA/MCM2/MCM6/GM…	146
											BP	GO:0016054	organic acid catabolic process	138/7868	265/18493	0.00103406	0.0142507	0.0107741	SDSL/LYVE1/SLC27A4/HAAO/CRYM/ACAD10/HMGCL/CARNS1/EHHADH/IVD/ACAD8/ALDH7A1/HEXA/ASRGL1/NUDT7/ACADSB/AASS/SHMT2/ASPA/GLYATL2/ALDH5A1/BDH2/MTRR/LONP2/PEX7/ACOX2/OAT/NOS3/HMGCLL1/ECHDC2/PCYOX1L/AIG1/QDPR/ABHD1/KYAT1/DDAH2/MPST/AUH/GLUL/HOGA1/AHCY/ARG2/ABHD16A/GCAT/DLST/HACL1/HYKK/AADAT/PCYOX1/SCP2/IDNK/ABHD10/ENOSF1/HNMT/HIBCH/ACADM/PCK2/NAGK/CYP4F3/BCAT1/KYNU/ABAT/MCCC1/ACOT7/PPARD/CTH/TST/GSTZ1/ACA…	138
											BP	GO:0046395	carboxylic acid catabolic process	138/7868	265/18493	0.00103406	0.0142507	0.0107741	SDSL/LYVE1/SLC27A4/HAAO/CRYM/ACAD10/HMGCL/CARNS1/EHHADH/IVD/ACAD8/ALDH7A1/HEXA/ASRGL1/NUDT7/ACADSB/AASS/SHMT2/ASPA/GLYATL2/ALDH5A1/BDH2/MTRR/LONP2/PEX7/ACOX2/OAT/NOS3/HMGCLL1/ECHDC2/PCYOX1L/AIG1/QDPR/ABHD1/KYAT1/DDAH2/MPST/AUH/GLUL/HOGA1/AHCY/ARG2/ABHD16A/GCAT/DLST/HACL1/HYKK/AADAT/PCYOX1/SCP2/IDNK/ABHD10/ENOSF1/HNMT/HIBCH/ACADM/PCK2/NAGK/CYP4F3/BCAT1/KYNU/ABAT/MCCC1/ACOT7/PPARD/CTH/TST/GSTZ1/ACA…	138
											BP	GO:0043123	positive regulation of I-kappaB kinase/NF-kappaB signaling	98/7868	181/18493	0.00104674	0.0143944	0.0108827	TMED4/TRIM22/TRIM8/TGM2/TNIP2/BRD4/IRAK1/MAVS/TLR3/CHUK/WLS/EDA2R/CX3CR1/PRKCE/RNF31/GJA1/RELA/LTBR/DDX21/AKAP13/ATP2C1/TNFRSF1A/TAB2/ZDHHC13/ECT2/FADD/TERF2IP/ABL1/CD74/NDFIP1/MYD88/TSPAN6/CASP1/MALT1/CX3CL1/RIPK2/MAP3K7/IRAK4/IKBKG/HTR2B/F2R/LURAP1L/CTNNB1/TRAF3IP2/NOD2/UBE2V1/FYN/FKBP1A/MAP3K14/TLR4/RHOC/SHARPIN/PRKN/CTH/SLC35B2/CANT1/TRAF5/HMOX1/MTDH/TNFSF10/SECTM1/CC2D1A/TRIM62/TRIM32/EDA/MA…	98
											BP	GO:0043523	regulation of neuron apoptotic process	108/7868	202/18493	0.00108472	0.0148263	0.0112093	BCL2L1/ATM/NF1/SNCA/HIF1A/KRAS/MSH2/NSMF/CX3CR1/MDK/JUN/AKT1S1/JAK2/ATF2/HIPK2/CEBPB/CRLF1/RETREG1/NGF/NTRK2/RASA1/G6PD/CX3CL1/AXL/CHL1/NRBP2/HYOU1/PRNP/HRAS/F2R/GCLM/NQO1/ZPR1/CCL2/CTNNB1/BCL2L11/NRP1/SIGMAR1/CLCF1/BAX/BHLHB9/C5AR1/TRIM2/FYN/DNAJC5/MEF2C/PRKN/AARS/LIG4/ARRB1/CLN3/PRKCI/NTF3/ARRB2/GCLC/ERBB3/HMOX1/VSTM2L/CORO1A/ANGPT1/PIN1/CCL3/KCNB1/PPT1/DDIT3/FAIM2/EPHA7/SET/TGFB2/MIR124-1/PIK3…	108
											BP	GO:0006998	nuclear envelope organization	32/7868	49/18493	0.00108514	0.0148263	0.0112093	SUN2/VPS4A/CTDNEP1/CHMP4B/DMPK/REEP3/ZMPSTE24/TOR1AIP1/SUN1/TMEM43/TOR1B/CHMP7/CHMP2A/NEK9/ANKLE2/LPIN1/VRK1/UBXN2A/PRKCA/EMD/NSFL1C/LEMD3/PAFAH1B1/LMNA/UBXN2B/GPER1/TOR1A/NUP93/PARP11/NEK6/NUP155/REEP4	32
											BP	GO:0043038	amino acid activation	32/7868	49/18493	0.00108514	0.0148263	0.0112093	VARS/YARS/FARSA/WARS2/TARS2/DALRD3/GATB/CARS/RARS2/WARS/AIMP2/PPA1/FARSB/GATC/MARS/AARS/GARS/HARS2/DARS/TARSL2/NARS2/AASDH/NARS/MARS2/DARS2/AARS2/FARS2/PARS2/LARS/EARS2/IARS2/EPRS	32
											BP	GO:1902905	positive regulation of supramolecular fiber organization	107/7868	200/18493	0.00110744	0.0150986	0.0114151	NF2/CD47/CDC42EP4/EVL/TESK1/SFRP1/RICTOR/TOGARAM1/HIP1R/WDR1/VASP/APP/NCKAP1/PRKCE/WASF1/NIN/ARHGEF10L/SH3PXD2B/CFL1/CLASP1/CLIP1/RHOBTB1/CLU/FES/CCL11/CDC42EP2/ARPC5L/ABL1/ARPC1B/HCK/MYOC/FMN1/CDC42EP1/WHAMM/CX3CL1/RHOBTB2/GSN/PFN1/SERPINF2/LMOD2/NRP1/ID1/ABI2/NCKAP1L/JMY/SEMA5A/DLG1/ARPC3/SMAD3/PAK1/PICK1/WIPF2/RHOC/LIMCH1/COLGALT1/LMOD3/CYFIP1/NCK2/ACTR3/GRB2/MLST8/RAC1/LIMK1/TSC1/MTOR/BAIAP2L…	107
											BP	GO:0072593	reactive oxygen species metabolic process	143/7868	276/18493	0.00111222	0.0151314	0.0114399	RNF41/RORA/STAT3/EPHX2/SNCA/CD47/PRDX6/PLA2R1/POR/GPX3/HIF1A/PREX1/PKD2/PDGFRB/CX3CR1/IL10/TGFBR2/HBB/ATP5IF1/PRDX1/SH3PXD2B/IFI6/JAK2/BRCA1/GBF1/CLU/PID1/LRRK2/TLR2/P2RX7/RFK/AGTR2/NOS3/PRKCD/NDUFAF2/GADD45A/G6PD/TIGAR/PDK3/DDAH2/CRYAB/DUOX1/CDKN1A/ARG2/BST1/CYBB/TUSC2/NQO1/SOD3/NNT/CD177/PTX3/ASS1/MPV17/ITGB2/THBS1/ATP7A/SMAD3/FYN/GLA/SIRT5/KHSRP/PXDNL/MAOB/HBD/TLR4/PTGS2/TPO/PRCP/PRKN/HK2/TGFB…	143
											BP	GO:0000060	protein import into nucleus, translocation	26/7868	38/18493	0.00113054	0.0153185	0.0115813	BCL6/CEP57/MAVS/BCL3/JAK2/LRRK2/NUTF2/ARNTL/PDE2A/ABRA/NFKBIA/TGFB1/KPNB1/RAN/GCKR/SEC61B/TMEM173/AKT1/MAPK1/SIRT1/AKR1C3/IGF1/RBM22/HSP90AB1/UBR5/MED1	26
											BP	GO:1903706	regulation of hemopoiesis	209/7868	418/18493	0.00113278	0.0153185	0.0115813	BCL6/ACE/RNF41/STAT3/VSIR/NF1/LRRC17/BMP4/ZBTB7B/ZEB1/AP3D1/GATA2/SFRP1/NME2/EIF2AK2/PRDM1/HIF1A/IL34/TLR3/CCR1/WDR5/ESRRA/KMT2A/MEIS1/HMGB2/TFE3/JUN/TGFBR2/SETD1A/HLA-DOA/RAB7B/CEBPB/MEIS2/TMEM131L/KLF13/FADD/KMT2B/CD46/FES/CLPTM1/ABL1/CD74/NDFIP1/PNP/KLF10/MALT1/C1QC/AXL/FOXP1/LDB1/RIPK2/B2M/CD83/PRELID1/ADA/RARA/RASGRP1/CTNNB1/TESPA1/PDCD2/N4BP2L2/ERBB2/IL4R/FNIP1/STAT1/NCKAP1L/UBASH3B/TMEM178…	209
											BP	GO:0043547	positive regulation of GTPase activity	203/7868	405/18493	0.00113319	0.0153185	0.0115813	ARHGAP1/TBC1D1/PREX2/RANGAP1/CCDC125/GARNL3/PLXNB1/AGFG1/NF1/RGS11/TRIP10/SFRP1/TBC1D25/ARHGAP31/DOCK1/PREX1/MTSS1L/CCL5/GIT1/ANKRD27/RABGAP1L/TBC1D10B/FAM13A/ARHGDIA/TBCK/JUN/RHOG/RGS4/ARHGEF10L/AGRN/OCRL/RAP1A/MYO9A/PLCB1/LRRK2/ARHGAP28/ECT2/ARHGAP12/CCL11/CDC42EP2/TBC1D19/EVI5L/DENND1B/RAPGEF1/RASA1/RUNDC1/SEC23A/TBC1D9/CX3CL1/SGSM2/GAPVD1/THY1/CHN1/RABGAP1/ARHGAP23/ASAP2/HTR2B/ARHGEF6/RASGRP1…	203
											BP	GO:0034329	cell junction assembly	125/7868	238/18493	0.0011479	0.0154845	0.0117069	ACVRL1/ACE/EPHA3/SFRP1/PARD3/FZD5/FLOT1/WDR1/VASP/HEG1/RHOD/FBLIM1/GJA1/CLASP2/ITGA5/PIP5K1C/CLASP1/LAMA5/PHLDB2/SRF/PKN2/RAP1A/MYO9A/ECT2/CDH6/DST/ABL1/MARVELD2/CDH19/RAPGEF1/MYOC/COL16A1/FMN1/KDR/TEK/WHAMM/THY1/ACTB/LDB1/FLNC/FERMT2/FAM107A/WDPCP/ANK2/APOD/LSR/VCL/CTNNB1/MICALL2/TJP1/BCAS3/NRP1/APC/PARD6G/LIMS2/OPHN1/NFASC/DLG1/THBS1/TLN1/SMAD3/RAPGEF2/PARD6B/CTNNA1/FSCN1/FBF1/SRC/RHOC/EPHA2/VE…	125
											BP	GO:0032608	interferon-beta production	33/7868	51/18493	0.00115675	0.015538	0.0117473	DDX58/MAVS/TLR3/FLOT1/HMGB2/ZBTB20/TLR2/RIPK2/IFIH1/DDX3X/TLR4/TLR8/POLR3C/CACTIN/TRAF3IP1/YY1/TMEM173/TBK1/POLR3D/PYCARD/RIOK3/TICAM1/NLRX1/TLR7/NLRC3/TRAF3/LILRB1/RELB/TRIM56/POLR3F/PPM1B/IRF1/RNF216	33
											BP	GO:0048260	positive regulation of receptor-mediated endocytosis	33/7868	51/18493	0.00115675	0.015538	0.0117473	SFRP4/AP2A1/HIP1R/FMR1/MAGI2/CD63/BICD1/CLU/SERPINE1/B2M/SGIP1/HFE/PLCG2/PICK1/VEGFA/ARRB1/NTF3/ARRB2/ANXA2P2/ANXA2/ANGPT1/PPT1/TBC1D5/HIST1H1A/SYNJ1/ATAD1/APLN/CCL19/APOA5/VTN/HNRNPK/WASL/TF	33
											BP	GO:0001558	regulation of cell growth	208/7868	416/18493	0.00116223	0.0155788	0.0117782	FRZB/HTRA1/LTBP4/SEMA4B/EIF4G1/ACVRL1/BCL6/SEMA6B/SMARCA2/SEMA3F/SFRP1/GSK3A/PLCE1/CDKL3/ADAM15/CD38/S100A9/MEG3/EI24/CXCL12/APBB1/KIAA1109/IL17RB/ATAD3A/MIR208A/GJA1/RGS4/MAD2L2/CDKN1B/SEMA3D/BAP1/IGFBP4/SRF/SERTAD3/CHPT1/N6AMT1/IGFBP5/TSPYL2/SYT17/SOCS2/CDKN2AIP/TTL/ABL1/NANOS1/NGF/KAZALD1/AGTR2/BLZF1/SLIT3/S100A8/SLIT2/SMARCA4/G6PD/PPP1R9B/NPPA/CRYAB/CDKN1A/DDX3X/ADIPOR1/FAM107A/HTRA4/CTDP1/TA…	208
											BP	GO:0060541	respiratory system development	104/7868	194/18493	0.00117781	0.015677	0.0118524	PTN/HS6ST1/BMP4/STK40/SELENON/MAP2K1/KRAS/CRISPLD2/FGF1/HEG1/PDGFRB/ALDH1A2/SMCHD1/TGFBR2/PKDCC/PPP1CA/LAMA5/ITGA3/JMJD6/SRF/IGFBP5/ATXN1/RDH10/DAG1/FOXP2/NOS3/SREBF1/FGF7/ADA/RARA/CIC/SEC24B/FGFRL1/WDPCP/CTNNB1/BMPR1A/PLOD3/ID1/EDN2/ASS1/BAG6/ATP7A/CHI3L1/AIMP2/GATA6/GPC3/LEF1/LRP6/BMPR2/HHIP/VEGFA/HSPB11/SPDEF/ASXL1/DLG5/SRSF6/TIMELESS/EPAS1/ADAMTS2/KCNAB1/EP300/FLT4/LAMA1/RPGRIP1L/NOTCH1/TNC/P…	104
											BP	GO:1904814	regulation of protein localization to chromosome, telomeric region	12/7868	14/18493	0.0011791	0.015677	0.0118524	CCT2/CCT7/TCP1/CCT6A/CCT5/GNL3/H2AFY/CCT3/WRAP53/CCT8/CCT4/DKC1	12
											BP	GO:0051145	smooth muscle cell differentiation	46/7868	76/18493	0.00117926	0.015677	0.0118524	RBPMS2/BMP4/ZEB1/EPC1/EDNRB/DNMT1/KIT/MIR26A1/NFATC4/SRF/MRTFA/PDCD4/CTNNB1/ITGA8/MEF2C/GATA6/MRTFB/VEGFA/CTH/TGFB1/PDGFB/ENG/NOTCH1/RAMP2/FOXF1/MIR221/MIR125B1/FGFR2/MIR124-1/FGF9/SIRT1/EREG/NPNT/FOXO4/HEY1/FGF10/ADM/MIR1-1/ACVR1/GPER1/OLFM2/HEY2/MIR26A2/PIAS1/SOD2/SGCB	46
											BP	GO:0045995	regulation of embryonic development	73/7868	130/18493	0.00118187	0.015677	0.0118524	NRK/LAMA4/AMOT/BMP4/FZD7/SULF1/GATA2/SFRP1/IL10/MKS1/CLASP2/CLASP1/LAMA5/POGLUT1/PHLDB2/FZD1/PLCB1/DAG1/PRKACB/FAM129B/CCSAP/SEC24B/WDPCP/CTNNB1/BMPR1A/FZD2/RNF207/BAG6/TENM4/RBM19/MAP2K5/WNK1/SEPT7/TBX2/DLL1/MAPK7/MBP/MYADM/RACK1/RACGAP1/SFRP2/TRIP12/LAMA1/NOTCH1/NOCT/MIR221/SCX/LFNG/BMP7/TRAF3IP1/NFE2L2/E4F1/FZD3/STK3/NIPBL/RPS6KA6/AR/DKK1/IGF1/GCM1/PAFAH1B1/MIR1-1/NRARP/APOA1/HNF4A/TDG/LAMA3/C…	73
											BP	GO:0071326	cellular response to monosaccharide stimulus	73/7868	130/18493	0.00118187	0.015677	0.0118524	C2CD2L/NME2/HIF1A/KCNJ11/JAGN1/CDK16/CMA1/PRKCE/ZBTB20/RAF1/POLG/SRF/RAP1A/PIM3/ANO1/UNC13B/PLA2G6/NDUFAF2/SMARCA4/TWNK/PDK3/NADK/GCLM/GPLD1/CLTRN/RAB11FIP5/MEN1/OPA1/OXCT1/PCK2/LRP5/KIF5B/ADCY5/ARRB1/GCLC/CFTR/IRS2/HMGN3/GPR27/RACK1/VSNL1/PIH1D1/KCNB1/CYBA/XBP1/BRSK2/WDR35/MIRLET7G/SLC9B2/SMARCB1/PIK3CA/ENDOG/BAD/FKBP1B/NOX4/EPHA5/GRIK5/SLC26A6/SLC29A1/TRPM4/DYNLL1/STX4/ERN1/PRKAA2/OPRK1/GPER1/L…	73
											BP	GO:0009895	negative regulation of catabolic process	148/7868	287/18493	0.0011876	0.0157203	0.0118851	FURIN/EIF4G1/RNF41/STAT3/YBX3/SNCA/TENT2/TIMP2/MAPKAPK2/USP30/NAMPT/UBQLN4/GSK3A/SLC11A1/TIMP4/ATP13A2/IL10/FMR1/TIMP1/CLEC16A/AZIN2/RELA/TAF1/AZIN1/MAD2L2/PHF23/UBE2J1/CHMP4B/NRG1/HIPK2/TAB2/LRRK2/CDK5RAP3/NPC1/LZTS1/MYD88/PDE3B/HERC1/TIGAR/MDM4/NRBP2/PARN/DYSF/CIRBP/AXIN2/HTR2B/GABARAPL2/KDM4A/RPS7/SNRNP70/GPLD1/MYCBP2/HFE/VPS35/CBFA2T3/USP7/CPTP/OPHN1/MARCH7/BAG6/SMAD3/FYN/SCO1/OS9/FHIT/PAIP1/…	148
											BP	GO:0045071	negative regulation of viral genome replication	34/7868	53/18493	0.00122462	0.0161766	0.0122301	IFITM3/RSAD2/EIF2AK2/CCL5/MX1/IFITM2/MAVS/OAS1/OAS3/IFIT1/ILF3/FAM111A/INPP5K/APOBEC3C/APOBEC3G/SRPK1/TRIM28/RNASEL/CCNK/MIR222/PRKN/APOBEC3D/MIR221/APOBEC3F/PARP10/OASL/ZC3H12A/C19orf66/SRPK2/IFI16/BST2/APOBEC3H/EIF2AK4/IFNB1	34
											BP	GO:0034101	erythrocyte homeostasis	68/7868	120/18493	0.00123805	0.0163202	0.0123386	BCL6/STAT3/SOX6/BMP4/GATA2/HIF1A/MFHAS1/KIT/HMGB2/ATP5IF1/PRDX1/ADGRF5/ZBTB7A/JMJD6/JAK2/SRF/HIPK2/KLF13/CEBPG/G6PD/AXL/LDB1/B2M/STAT1/NCKAP1L/HCLS1/SPI1/TMEM14C/ANKRD54/P4HTM/ALAS2/MIR222/VEGFA/RPS24/HMOX1/ARID4A/DYRK3/EPAS1/INHBA/MAFB/SFXN1/ACVR2A/ACVR1B/RPS19/MIR221/RHAG/INHA/LYN/NFE2L1/SMAP1/TGFBR3/KMT2E/RPS17/ADD1/RPS14/JAK3/RPS6/ERCC2/RHEX/RBFOX2/GPI/BPGM/SLC25A38/MAPK14/ZFPM1/CASP3/HBZ/MED1	68
											BP	GO:0009063	cellular amino acid catabolic process	67/7868	118/18493	0.00124755	0.0163806	0.0123843	SDSL/HAAO/CRYM/HMGCL/CARNS1/IVD/ACAD8/ALDH7A1/ASRGL1/ACADSB/AASS/SHMT2/ASPA/ALDH5A1/MTRR/OAT/NOS3/HMGCLL1/PCYOX1L/QDPR/KYAT1/DDAH2/MPST/AUH/GLUL/HOGA1/AHCY/ARG2/GCAT/DLST/HYKK/AADAT/PCYOX1/ENOSF1/HNMT/HIBCH/BCAT1/KYNU/ABAT/MCCC1/CTH/TST/GSTZ1/ADHFE1/PPM1K/BCKDHA/HIBADH/CDO1/DDO/NOS1/SHMT1/ALDH4A1/GLS/PCBD1/HSD17B10/AMDHD1/ADO/ACAT1/IDO1/GOT2/GPT/CARNMT1/PADI4/ALDH6A1/AFMID/BLMH/HPD	67
											BP	GO:0097581	lamellipodium organization	50/7868	84/18493	0.00124777	0.0163806	0.0123843	PLEKHO1/PARVB/MTSS1L/RHOD/NCKAP1/KIT/WASF1/GOLPH3/AKIRIN1/ENPP2/ARFIP2/SLIT2/WHAMM/ARHGEF6/VCL/ATP7A/FSCN1/BIN3/ABLIM3/SRC/NUP85/FRMD7/ARHGEF4/MSTN/EPHA2/SPATA13/CYFIP1/NCK2/CAPZB/RAC1/SSH2/MTOR/KANK1/CORO1C/PDPN/CCDC88A/P2RY12/ITGB1/WAS/TWF1/CARMIL2/WASF2/MIR196A1/WASF3/BRK1/CDC42/HDAC4/ARPC5/SNX1/SRGAP2	50
											BP	GO:0031098	stress-activated protein kinase signaling cascade	160/7868	313/18493	0.0012637	0.0165309	0.012498	NRK/NEK1/MAP3K6/FZD7/MAP2K1/TNIP2/SFRP1/MAPKAPK2/MDFIC/EIF2AK2/MFHAS1/FZD5/IRAK1/TLR3/MAPK10/CHUK/CCM2/APP/EDA2R/ZNF622/LTBR/PRDX1/PKN1/ZMPSTE24/HIPK2/PLCB1/TAB2/AXIN1/TAOK1/MAP3K9/MAPK8/SH3RF3/RAPGEF1/GADD45A/PJA2/CRYAB/RIPK2/MAP3K7/IRAK4/DUSP15/IKBKG/ARHGEF6/RASGRP1/HRAS/SERPINF2/PDCD4/STK25/DAXX/MAP2K2/MID1/MAP3K20/DLG1/KAT7/MEN1/NOD2/PAK1/IGBP1/MAP4K3/UBE2V1/MAP2K5/MAP3K14/TNFRSF11A/TLR4/HDAC…	160
											BP	GO:0002761	regulation of myeloid leukocyte differentiation	65/7868	114/18493	0.00126442	0.0165309	0.012498	NF1/LRRC17/GATA2/SFRP1/NME2/IL34/TLR3/CCR1/ESRRA/TFE3/JUN/CEBPB/FADD/CD74/NDFIP1/KLF10/C1QC/FOXP1/RARA/CTNNB1/UBASH3B/TMEM178A/TOB2/HCLS1/GNAS/CTNNBIP1/PIK3R1/CA2/TLR4/LEF1/MYC/TGFB1/INHBA/ZBTB46/MTOR/NOTCH2/MAFB/RASSF2/CCL3/CEACAM1/CSF1/PRXL2A/FBN1/INHA/SLC9B2/LYN/CD101/PRKCA/ZNF675/LILRB4/RIPK1/FSTL3/LILRB1/LIF/CAMK4/TNFSF11/CUL4A/ZFPM1/SIGLEC15/CASP8/FOS/CARTPT/DCSTAMP/TRAF6/EVI2B	65
											BP	GO:1903050	regulation of proteolysis involved in cellular protein catabolic process	111/7868	209/18493	0.00127144	0.0165699	0.0125275	UBQLN4/GSK3A/ARAF/UFL1/EDEM2/CHFR/FMR1/CLEC16A/TAF1/ATP5IF1/UBE2J1/CTSC/HIPK2/CLU/AXIN1/LRRK2/NUB1/GNA12/ATXN3/PSME3/KEAP1/BAG2/PRICKLE1/GABARAPL2/ANKIB1/COMMD1/PSMC5/FBXW8/RPS7/RAD23A/RNF144B/IL33/RNF139/HFE/COP1/CBFA2T3/USP7/OPHN1/TRIB2/MARCH7/PSME2/BAG6/SCO1/PYHIN1/OS9/FHIT/RNF40/RNF19A/PRKN/ERLEC1/OSBPL7/SVIP/PSME1/SOCS5/AURKA/GCLC/RNF217/RACK1/CSNK1D/OGT/EDEM1/EFNA1/STUB1/YOD1/KLHL40/UBB/CSN…	111
											BP	GO:0014909	smooth muscle cell migration	53/7868	90/18493	0.00127781	0.0165699	0.0125275	ACE/PARVA/CCL5/PDGFRB/MIR26A1/IGFBP5/DOCK5/PDGFD/SERPINE1/SORL1/SLIT2/PLAT/HAS2/DOCK7/BMPR1A/NRP1/MIR218-1/POSTN/P2RY6/PLXNA1/ATP7A/PAK1/MEF2C/SRC/SEMA6D/PPARD/PDGFB/NOV/GSTP1/NDRG4/ITGB3/MIR221/APEX1/NFE2L2/MDM2/MIR15A/MIR218-2/NOX4/FGF9/FOXO4/IGF1/MIR503/DOCK4/AAMP/PLAU/AIF1/VTN/PDGFA/MIR26A2/HDAC4/PPARGC1A/TERT/ARPC5	53
											BP	GO:0045069	regulation of viral genome replication	53/7868	90/18493	0.00127781	0.0165699	0.0125275	FBXL2/IFITM3/RSAD2/EIF2AK2/CCL5/MX1/IFITM2/MAVS/OAS1/FMR1/OAS3/PKN2/IFIT1/ILF3/FAM111A/TOP2B/INPP5K/APOBEC3C/APOBEC3G/DDX3X/SRPK1/RAD23A/TARBP2/PPIE/TRIM28/RNASEL/CCNK/MIR222/PRKN/PDE12/APOBEC3D/PPIA/NOTCH1/MIR221/APOBEC3F/STOM/PARP10/PPIH/OASL/ZC3H12A/DDB1/C19orf66/SRPK2/IFI16/ADAR/PABPC1/HACD3/BST2/APOBEC3H/EIF2AK4/IFNB1/LARP1/PPID	53
											BP	GO:0060606	tube closure	53/7868	90/18493	0.00127781	0.0165699	0.0125275	TEAD2/BMP4/CC2D2A/SFRP1/BBS4/VASP/MED12/MKS1/COBL/FZD1/ABL1/PRKACB/ARID1A/LIAS/IFT172/PRICKLE1/PFN1/RARA/SEC24B/RPS7/FZD2/SCRIB/LRP6/MTHFR/TGFB1/ZEB2/SFRP2/TSC1/LMO4/MTHFD1L/FOLR1/RARG/TGFB2/KAT2A/FZD3/GRHL2/PHACTR4/SKI/SETD2/FGF10/APAF1/MTHFD1/ST14/DEAF1/ADM/SALL4/ARHGAP35/DVL2/DLC1/TRAF6/LHX2/IFT122/FZD6	53
											BP	GO:2000060	positive regulation of ubiquitin-dependent protein catabolic process	55/7868	94/18493	0.00128901	0.0166013	0.0125512	GSK3A/CHFR/TAF1/CLU/AXIN1/LRRK2/NUB1/KEAP1/PRICKLE1/ANKIB1/FBXW8/RAD23A/RNF144B/IL33/RNF139/COP1/CBFA2T3/TRIB2/PYHIN1/RNF19A/PRKN/SOCS5/AURKA/GCLC/RNF217/RACK1/CSNK1D/STUB1/KLHL40/RNF144A/NFE2L2/DET1/MDM2/NKD2/AKT1/NOP53/UBQLN2/SOCS4/HSPBP1/PTK2B/HERPUD1/PSMD10/ARIH2/RNF180/ARIH1/PLK2/DDRGK1/CSNK1A1/RNF19B/UBQLN1/PIAS1/CSNK1A1L/BCAP31/RCHY1/MAPK9	55
											BP	GO:0014020	primary neural tube formation	56/7868	96/18493	0.00129223	0.0166013	0.0125512	TEAD2/BMP4/CC2D2A/SFRP1/BBS4/HIF1A/VASP/MED12/MKS1/CFL1/COBL/FZD1/ABL1/PRKACB/ARID1A/LIAS/IFT172/PRICKLE1/PFN1/RARA/SEC24B/RPS7/FZD2/LUZP1/SCRIB/LRP6/MTHFR/TGFB1/ZEB2/SFRP2/TSC1/LMO4/MTHFD1L/BMP7/FOLR1/RARG/TGFB2/KAT2A/FZD3/GRHL2/PHACTR4/SKI/SETD2/APAF1/MTHFD1/ST14/DEAF1/ADM/SALL4/ARHGAP35/DVL2/DLC1/TRAF6/LHX2/IFT122/FZD6	56
											BP	GO:0035567	non-canonical Wnt signaling pathway	59/7868	102/18493	0.00129338	0.0166013	0.0125512	FRZB/SFRP4/AP2A1/FZD7/SFRP1/IFT80/FZD5/MED12/MLLT3/AGO2/MAGI2/MKS1/GPC6/FZD1/PLCB1/AP2S1/ABL1/MYOC/MAP3K7/PRICKLE1/PFN1/AP2A2/CTNNB1/FZD2/AP2B1/GNG2/PRICKLE2/DAAM1/ZNRF3/GPC3/FZD8/LEF1/ARHGEF19/TCF7L2/ARRB2/FZD4/RAC1/CSNK1D/SFRP2/PARD6A/DAAM2/AGO4/RNF213/ANKRD6/RSPO3/PLCB3/TNRC6A/DACT1/FZD3/WNT9B/PPP3R1/DKK1/ROR1/DVL2/TIAM1/CDC42/GPC4/PPP3CA/FZD6	59
											BP	GO:0006354	DNA-templated transcription, elongation	57/7868	98/18493	0.00129398	0.0166013	0.0125512	THOC5/MLLT1/RNF168/ELP1/ADRM1/BRD4/TCEA2/MLLT3/ELP2/ELP4/SSRP1/CCNT1/ELL2/LDB1/ELOA/GTF2H5/ELOF1/GTF2H3/CTDP1/RECQL5/ELL/MNAT1/EAPP/RTF1/ELOC/POLR2H/HTATSF1/CCNT2/POLR2K/POLR2J/CCNK/POLR2D/CDC73/ELP3/HMGN1/NELFB/SOX10/POLR2A/LEO1/NCBP1/GTF2F1/RNF8/TCEA1/POLR2E/ZMYND11/SETD2/EZH2/TSFM/POLR2L/POLR2I/ERCC2/PCID2/POLR2F/CDK9/GTF2F2/ERCC3/PBRM1	57
											BP	GO:2000379	positive regulation of reactive oxygen species metabolic process	57/7868	98/18493	0.00129398	0.0166013	0.0125512	RNF41/SNCA/PKD2/PDGFRB/TGFBR2/HBB/JAK2/CLU/PID1/AGTR2/PRKCD/GADD45A/DDAH2/CDKN1A/NNT/CD177/PTX3/ASS1/ITGB2/THBS1/SMAD3/TLR4/PTGS2/TGFB1/EIF5A/GRB2/PDGFB/MTOR/HSP90AA1/GSTP1/EDN1/RAB27A/CYBA/ITGAM/NFE2L2/FPR2/NOX4/AKT1/ZC3H12A/TICAM1/TP53/AKR1C3/RGN/PTK2B/RIPK1/MAPT/GNAI3/MIR181A2/HSP90AB1/MAPK14/AIF1/F2RL1/IL1B/RIPK3/HDAC4/SOD1/MIR99B	57
											BP	GO:0007568	aging	159/7868	311/18493	0.00129588	0.0166013	0.0125512	BCL6/MME/STAT3/ATM/SNCA/TIMP2/MAP2K1/PLA2R1/CARM1/MBD2/EDNRB/NAMPT/KRAS/MSH2/IRAK1/SCAP/APP/PDGFRB/IL10/MBD3/TIMP1/JUN/TGFBR2/RELA/GLRX2/C2orf40/POLG/SRF/PENK/ZMPSTE24/CTSC/IGFBP5/SRR/LRRK2/TP63/SERPINE1/ABL1/DAG1/HMGA1/SREBF1/PRKCD/MARCH5/RNF165/HTR2A/RWDD1/CX3CL1/ARNTL/CRYAB/FBXO5/CDKN1A/ULK3/ARG2/PRNP/GSN/ADA/HRAS/GCLM/NQO1/TBX3/PDCD4/APOD/BMPR1A/H2AFX/TPRA1/COL4A2/AMFR/ASS1/ITGB2/OPA1/CTNNA1/…	159
											BP	GO:0034404	nucleobase-containing small molecule biosynthetic process	99/7868	184/18493	0.00130249	0.016613	0.01256	PDE5A/STAT3/NT5E/ECD/AMD1/GALK1/OGDHL/NME2/HIF1A/SAMHD1/TK2/IMPDH1/NME5/ZBTB20/NUDT7/ZBTB7A/CTPS1/NUDT5/HINT1/PNP/P2RX7/DHTKD1/LDHA/PDE1A/HTR2A/TIGAR/ADA/PDE4A/HK3/PRTFDC1/UNG/CBFA2T3/SMPDL3A/ENO1/NUDT17/DERA/PDE2A/ADAL/APRT/OGDH/ACOT7/HK2/TK1/ADA2/DNPH1/PPARA/PUDP/DHFR2/NME4/PRKAG3/OGT/PGM1/ABCD1/ENO2/HPRT1/ENPP3/PFKFB2/NT5C1A/PFKFB1/GCKR/IMPDH2/EIF6/CNP/UCK2/DUT/PFKM/PDE7B/PGM2L1/ENTPD5/JMJD8/F…	99
											BP	GO:0043112	receptor metabolic process	99/7868	184/18493	0.00130249	0.016613	0.01256	FURIN/SFRP4/GPRASP1/AP2A1/SNCA/CAPN1/RAMP1/FCER1G/MYLIP/HIF1A/SH3GLB1/SCAP/FLOT1/IL10/GRK2/FMR1/MAGI2/CHMP5/DNM3/CD63/NRG1/AP2S1/GRK3/ECE1/NSG1/EHD3/HTR2B/BVES/PLEKHJ1/AP2A2/PLCG2/OPHN1/ITGB2/LMTK2/AP2B1/VAMP3/PICK1/PIK3R4/ZNRF3/SCRIB/VEGFA/PHETA2/TGFB1/ARRB1/NTF3/ARRB2/GRB2/ANXA2P2/NECAB2/PPARA/ACKR3/PTPN1/TRAT1/GRK4/ANXA2/EZR/ANGPT1/ANKRD13C/RAMP2/EDN1/CEACAM1/ITGB3/LAMTOR1/TBC1D5/PHETA1/REP15/…	99
											BP	GO:0060525	prostate glandular acinus development	10/7868	11/18493	0.00130723	0.016613	0.01256	SFRP1/FRS2/RXRA/TP63/WDR77/NOTCH1/FGFR2/ESR1/HOXB13/HOXD13	10
											BP	GO:0070203	regulation of establishment of protein localization to telomere	10/7868	11/18493	0.00130723	0.016613	0.01256	CCT2/CCT7/TCP1/CCT6A/CCT5/CCT3/WRAP53/CCT8/CCT4/DKC1	10
											BP	GO:0032535	regulation of cellular component size	185/7868	367/18493	0.00131099	0.0166277	0.0125711	SEMA4B/PLEKHH2/SEMA6B/SPTAN1/CDC42EP4/SEMA3F/EVL/E2F4/ADD3/BBS4/LRRC8A/RICTOR/CDKL3/PREX1/HIP1R/CXCL12/WDR1/VASP/ATP13A2/NCKAP1/PRKCE/LIMA1/WASF1/PFN4/HP1BP3/SNF8/GNB3/CFL1/PPP1CA/SEMA3D/ANXA7/AKT1S1/SRF/RHOBTB1/ARHGAP28/SPTBN1/PPP1R15A/CCL11/TTL/TMSB4Y/CDC42EP2/ARPC5L/ABL1/NGF/P2RX7/ARPC1B/HCK/RASA1/FMN1/PRKCD/CLNS1A/SLIT2/CDC42EP1/WHAMM/SPTB/RHOBTB2/GSN/PFN1/RNF6/LMOD2/RUFY3/NRP1/CRABP2/ULK2/AB…	185
											BP	GO:0032496	response to lipopolysaccharide	165/7868	324/18493	0.00132548	0.0167737	0.0126815	SNCA/TNIP2/MAPKAPK2/EDNRB/SLC11A1/CCL5/IRAK1/CHUK/TIMP4/CX3CR1/IL10/HMGB2/PRKCE/MGST1/JUN/RELA/NFKBIB/CHMP5/CD14/HSF1/JAK2/AKAP8/TFPI/PENK/ADH5/ADAM9/KCNJ8/SRR/ALPL/CEBPB/TLR2/SERPINE1/ABL1/BMP6/MAPK8/P2RX7/HCK/NOS3/SBNO2/CASP1/S100A8/LIAS/MALT1/PTAFR/CX3CL1/AXL/NR1H2/FOXP1/RIPK2/PLSCR4/CD180/RARA/F2R/MRC1/PDCD4/CTSG/CCL2/ATP2A2/PLCG2/ASS1/C5AR1/CXCL9/PTGER2/LBP/NOD2/FMO1/CXCL10/APOB/MEF2C/SRC/MA…	165
											BP	GO:0006364	rRNA processing	109/7868	205/18493	0.00132778	0.0167737	0.0126815	BOP1/NOP2/IMP4/DDX17/RRP36/RPS2/BYSL/DDX21/NOL6/DHX37/PES1/ISG20L2/RRS1/NHP2/PDCD11/GTF2H5/NOP10/NOP14/HEATR1/DDX49/RPS7/MRTO4/RRP9/XRN2/WDR46/WDR74/SART1/RRP1/LSM6/EXOSC4/RPL7A/DDX52/PA2G4/SHQ1/RNASEL/RPS21/TBL3/UTP20/RPF2/NOB1/TSR3/RPS24/WDR55/SNU13/UTP4/RRP1B/RRP8/RPL35/PELP1/ZNHIT3/NPM3/PIH1D1/MRPL1/DCAF13/RPL35A/FTSJ3/THUMPD1/EBNA1BP2/EXOSC1/REXO4/TFB1M/RPS19/NOC4L/FBL/NAT10/SUV39H1/TSR2/UTP…	109
											BP	GO:0002066	columnar/cuboidal epithelial cell development	36/7868	57/18493	0.00134846	0.0169676	0.0128282	BMP4/GSK3A/PRDM1/HIF1A/BMP6/TIGAR/LRTOMT/GPAT4/ARNTL/CDKN1A/RARA/SEC24B/SMO/WDPCP/RHEB/SCRIB/DLL1/SLC4A7/SPDEF/TRIOBP/YIPF6/RARG/BAD/SLITRK6/NKX3-2/RFX3/PAFAH1B1/NKX6-1/TYMS/HNF4A/TMC1/RARB/SOD1/WHRN/PDZD7/KLF5	36
											BP	GO:0065002	intracellular protein transmembrane transport	36/7868	57/18493	0.00134846	0.0169676	0.0128282	PEX1/PEX12/SEC61A1/LONP2/PEX7/TIMM9/TRAM2/TIMM50/TIMM44/TOMM40/C2CD5/TOMM20/SRP19/SEC61A2/TIMM10/TIMM17A/ZFAND2B/PEX5/PEX16/SRP72/RTN2/PEX10/SEC61B/PEX26/DNAJC19/AGK/TIMM13/SRP9/GRPEL1/TOMM40L/SEC63/TRAM1L1/TIMM29/NDUFA13/PEX14/TIMM17B	36
											BP	GO:0009083	branched-chain amino acid catabolic process	15/7868	19/18493	0.00137924	0.0172527	0.0130436	HMGCL/IVD/ACAD8/ACADSB/HMGCLL1/AUH/HIBCH/BCAT1/MCCC1/PPM1K/BCKDHA/HIBADH/HSD17B10/ACAT1/ALDH6A1	15
											BP	GO:0021756	striatum development	15/7868	19/18493	0.00137924	0.0172527	0.0130436	BBS4/BBS2/LRRK2/FOXP2/OGDH/MKKS/SECISBP2/INHBA/HPRT1/CNTNAP2/SLC7A11/SHANK3/ALDH1A3/RARB/JAKMIP1	15
											BP	GO:0046112	nucleobase biosynthetic process	15/7868	19/18493	0.00137924	0.0172527	0.0130436	CTPS1/ADA/APRT/MTOR/HPRT1/MTHFD1L/SHMT1/GART/MTHFD1/GMPS/PAICS/CTPS2/CMPK1/CAD/DHODH	15
											BP	GO:0010770	positive regulation of cell morphogenesis involved in differentiation	81/7868	147/18493	0.00140156	0.0174628	0.0132025	PLXNB1/TRAK1/MAP2K1/PARP6/CDKL3/DOCK1/PREX1/ANKRD27/CXCL12/CAPRIN1/ARHGDIA/NIN/CUL7/SRF/DOCK5/NGFR/ABL1/NGF/NTRK2/MYOC/SLIT2/ITPKA/FBXW8/HAS2/PLXNC1/RUFY3/ROBO1/NRP1/CRABP2/STK25/BHLHB9/MAP6/SEMA5A/PLXNA1/OPA1/PAK1/IST1/BMPR2/VEGFA/CYFIP1/CRKL/PLXNA4/TRIOBP/MYADM/RAC1/LIMK1/ZEB2/KALRN/PLXNA2/SS18L2/VAMP7/STK11/GDI1/MAP1B/PLXNA3/LPAR3/L1CAM/MAP3K13/MPL/GOLGA4/WNT3/CIB1/CASS4/ADNP/CUX2/MACF1/FBXO31…	81
											BP	GO:0007040	lysosome organization	37/7868	59/18493	0.00140427	0.0174628	0.0132025	SPG11/CHMP5/SRPX/TMEM165/RAB7B/LRRK2/P2RX7/ACP2/NAGLU/TMEM106B/VPS11/HOOK1/LYST/VPS35/CCDC115/TMEM175/MFSD8/CLN8/CLN3/SYT7/ZKSCAN3/CORO1A/PPT1/LAMTOR1/HPS4/HPS1/RAB39A/LAPTM4B/TFEB/BECN1/RAB7A/GAA/AKTIP/CLVS1/SNAPIN/CLN5/RAB20	37
											BP	GO:0080171	lytic vacuole organization	37/7868	59/18493	0.00140427	0.0174628	0.0132025	SPG11/CHMP5/SRPX/TMEM165/RAB7B/LRRK2/P2RX7/ACP2/NAGLU/TMEM106B/VPS11/HOOK1/LYST/VPS35/CCDC115/TMEM175/MFSD8/CLN8/CLN3/SYT7/ZKSCAN3/CORO1A/PPT1/LAMTOR1/HPS4/HPS1/RAB39A/LAPTM4B/TFEB/BECN1/RAB7A/GAA/AKTIP/CLVS1/SNAPIN/CLN5/RAB20	37
											BP	GO:0055001	muscle cell development	95/7868	176/18493	0.00140867	0.0174834	0.0132181	MYH6/MYH10/BMP4/SELENON/PTCD2/GSK3A/KLHL41/WDR1/MYOF/PDGFRB/CACNA2D2/MIR208A/UCHL1/RGS4/NFATC4/AKAP13/SRF/ZMPSTE24/HDAC9/AGTR2/DNER/LRRC10/G6PD/NPPA/FAM129B/FLNC/DYSF/NKX2-5/NKX2-6/SMYD3/TNNT1/SORBS2/TBX3/SMO/CTDP1/BVES/ANK2/LMOD2/PARP2/ATP2A2/PAK1/PRKAR1A/TNNT3/BIN3/MEF2C/MYH3/MYOM2/MEF2A/VEGFA/FHOD3/RGS2/LMOD3/TMOD2/PPARA/KRT8/XK/NEB/MTOR/ENG/PIN1/NOTCH1/MYOZ1/KLHL40/RAMP2/EDN1/AKAP6/MYH11/SLC8…	95
											BP	GO:0006470	protein dephosphorylation	162/7868	318/18493	0.00143007	0.0177145	0.0133928	PTN/MYH6/PTP4A2/PTPRU/PPM1G/DUSP13/PPP3CC/SBF1/EIF2AK2/MFHAS1/DUSP7/PPP6R1/PPP1R12A/PPP1R11/PPP1CC/NSMF/PDGFRB/CAMTA1/CTDNEP1/PTPRG/CTDSP1/MAGI2/PPP1CA/DMPK/JAK2/PTPN21/CRY2/PTPN13/PPP1R15A/PTPN12/DUSP23/AGTR2/PPM1D/PPP1R3C/PRKCD/PTBP1/TIMM50/DUSP16/PPEF1/CDC25B/PTPMT1/PPP1R9B/PPP2R5B/PPP2R2B/DUSP15/PPP1R37/CTDP1/PPP1R1A/PPP2R5A/NCKAP1L/UBASH3B/PPP1R35/PGP/PTPRM/LMTK2/DLG1/PPP1R16A/IGBP1/PTPN23/M…	162
											BP	GO:0051668	localization within membrane	79/7868	143/18493	0.00144423	0.0178552	0.0134992	PTN/AP3D1/MAGI2/AGRN/DNM3/CLIP1/GPC6/RAP1A/LRP4/STX7/DAG1/ITGAL/SEC23A/NSG1/THY1/DLG2/SSNA1/GSN/HRAS/SEC24B/ATP1B1/VPS35/OPHN1/ITGB2/DLG1/AP2B1/KIF5C/PICK1/SCRIB/COLQ/RER1/SEC31B/TGFB1/LGI1/GLRB/SEC24C/CLSTN1/RAC1/SEC13/CD24/ITGB1BP1/CD2/RFTN1/SEC23B/SAR1A/ITGB3/DNM1/SLC7A11/EPS15/DLG3/SEC24A/WDR19/ITGB7/SHANK3/GRIK5/GRIP1/RILPL2/SYNJ1/ARC/ATAD1/PRKCZ/NDC1/NUP133/SEC24D/CACNG3/MADCAM1/ITGA4/RAB1A…	79
											BP	GO:0000737	DNA catabolic process, endonucleolytic	23/7868	33/18493	0.001479	0.0181641	0.0137327	HMGB2/SETMAR/HSF1/H1F0/BAX/FBH1/KPNA1/CECR2/KPNB1/DNASE1/DNASE1L3/GEN1/ENDOG/AIFM1/ST20/FOXL2/APAF1/MUS81/FEN1/CIDEA/NMNAT1/DNASE2B/CASP3	23
											BP	GO:0016601	Rac protein signal transduction	23/7868	33/18493	0.001479	0.0181641	0.0137327	NF1/KRAS/NCKAP1/WASF1/RHOG/ABI2/NISCH/CYFIP1/RAC1/OGT/ELMO1/DBNL/EPS8/ARF6/DYNLT1/WASF2/AIF1/HACD3/SSX2IP/TIAM1/BRK1/RASGRF1/ARHGAP44	23
											BP	GO:0098751	bone cell development	23/7868	33/18493	0.001479	0.0181641	0.0137327	MEIS1/KIT/FAM20C/SRF/FOXP1/SRC/ANXA2P2/ANXA2/EP300/NOTCH2/ZNF385A/FBN1/SLC9B2/PAFAH1B1/LILRB1/PTPN6/TNFSF11/WASF2/PIP4K2A/ZFPM1/FLI1/SIGLEC15/MED1	23
											BP	GO:0060485	mesenchyme development	139/7868	269/18493	0.00148183	0.0181641	0.0137327	FRZB/TEAD2/SEMA4B/ACVRL1/BCL9L/SEMA6B/BMP4/EFNB1/SEMA3F/EPHA3/SFRP1/EDNRB/HNRNPAB/ADAM15/HIF1A/DDX17/TCOF1/PKD2/STRAP/PDGFRB/ALDH1A2/MCRIP1/TGFBR2/CLASP2/MAD2L2/CFL1/CLASP1/LAMA5/SEMA3D/POGLUT1/PHLDB2/VASN/CUL7/NRG1/EDNRA/NRTN/RDH10/DAG1/NOS3/ANXA6/PBLD/NKX2-5/DCHS1/ADIPOR1/AXIN2/HTR2B/SMO/PDCD4/HAS2/CTNNB1/BMPR1A/ROBO1/NRP1/HEYL/STAT1/SEMA5A/SMAD3/FAM83D/SEMA5B/EXOC4/TRIM28/TBX2/MEF2C/NRP2/KLHL1…	139
											BP	GO:0046782	regulation of viral transcription	29/7868	44/18493	0.00148577	0.0181641	0.0137327	TRIM8/IFITM3/MDFIC/CCL5/JUN/CCNT1/SMARCA4/INPP5K/TAF11/REST/CTDP1/TARBP2/ZNF639/GTF2B/LEF1/CCL4/RRP1B/EP300/CCL3/TRIM62/CHD1/TRIM32/TRIM14/SMARCB1/PSMC3/TRIM11/CDK9/TRIM21/TRIM31	29
											BP	GO:0046486	glycerolipid metabolic process	227/7868	459/18493	0.00148633	0.0181641	0.0137327	PITPNM1/LPCAT3/SMPD4/PLA2G2A/ATM/GPCPD1/ETNK2/ATG14/PRDX6/LIPH/SBF1/PLBD1/PLCE1/PLA2G4C/FRS2/FGF1/PDGFRB/KIT/CTDNEP1/PLEKHA2/PIK3C2A/PNPLA6/GNB3/DPM1/PIP5K1C/PIK3CB/PITPNM2/IMPA2/NRG1/STARD7/PIGA/OCRL/ALDH5A1/CHPT1/PLCB1/INPP4B/GPAT3/SH3YL1/PTPN13/TMEM150A/SOCS2/PLA2G6/ABHD5/PNPLA8/DGAT1/DDHD2/STARD10/GPAT2/ENPP2/EFR3A/SREBF1/HTR2A/GPAT4/PTPMT1/INPP5K/NR1H2/GAB1/FGF7/DAGLB/PIGH/ABHD16A/PIGN/CDS2/…	227
											BP	GO:0060071	Wnt signaling pathway, planar cell polarity pathway	39/7868	63/18493	0.00150361	0.0183401	0.0138658	AP2A1/FZD7/SFRP1/FZD5/MED12/MLLT3/MAGI2/MKS1/GPC6/FZD1/AP2S1/ABL1/PRICKLE1/PFN1/AP2A2/FZD2/AP2B1/PRICKLE2/DAAM1/ZNRF3/GPC3/ARHGEF19/ARRB2/FZD4/RAC1/SFRP2/PARD6A/ANKRD6/RSPO3/DACT1/FZD3/WNT9B/DKK1/ROR1/DVL2/TIAM1/CDC42/GPC4/FZD6	39
											BP	GO:0007178	transmembrane receptor protein serine/threonine kinase signaling pathway	172/7868	340/18493	0.00155341	0.0189113	0.0142976	FURIN/SFRP4/ASPN/HTRA1/LTBP4/MYH6/ACVRL1/FAM89B/BCL9L/RBPMS2/BMP4/ZEB1/SULF1/SFRP1/RGMA/ZYX/NREP/PARD3/IRAK1/RASL11B/STRAP/LRRC32/TRIM33/MIR26A1/JUN/FMOD/LTBP1/TGFBR2/MAGI2/LEFTY2/ITGA3/ZBTB7A/VASN/LTBP2/FZD1/HIPK2/ADAM9/SPTBN1/EGR1/ZNF423/ABL1/LRP4/BMP6/CHRDL1/FERMT1/KLF10/RNF165/SMAD1/PBLD/NKX2-5/MAP3K7/GDF11/LNPEP/DUSP15/FERMT2/HTRA4/PDCD4/HJV/BMPR1A/ID1/ZC3H3/PCSK6/GDF9/HFE/ITGA8/THBS1/MEN1/S…	172
											BP	GO:0044282	small molecule catabolic process	214/7868	431/18493	0.0015573	0.0189224	0.014306	SDSL/LYVE1/ENTPD6/SLC27A4/NT5E/HAAO/GALK1/CRYM/GSK3A/SULT1C4/CYP46A1/ACAD10/HMGCL/CARNS1/EHHADH/IVD/ACAD8/ALDH7A1/SULT1B1/HEXA/ASRGL1/TKFC/NUDT7/ACADSB/AASS/SHMT2/ASPA/IMPA2/GLYATL2/ADH5/OCRL/ALDH5A1/ENPP4/CUBN/NUDT5/TRERF1/BDH2/MTRR/LONP2/PEX7/PNP/ACOX2/OAT/NOS3/HMGCLL1/ECHDC2/PCYOX1L/AIG1/ENTPD1/QDPR/ABHD1/TIGAR/KYAT1/DDAH2/INPP5K/MPST/AUH/APOBEC3C/GLUL/HOGA1/AHCY/ARG2/APOBEC3G/ABHD16A/GCAT/ADA…	214
											BP	GO:0061515	myeloid cell development	41/7868	67/18493	0.00158695	0.019146	0.0144751	BCL6/SOX6/APP/MEIS1/KIT/ADGRF5/ZBTB7A/FAM20C/JMJD6/SRF/TLR2/G6PD/FOXP1/NCKAP1L/SRC/ANXA2P2/ARID4A/ANXA2/EP300/NOTCH2/ZNF385A/FBN1/RHAG/SLC9B2/PABPC4/RPS6/ERCC2/RHEX/PAFAH1B1/BPGM/LILRB1/PTPN6/TNFSF11/WASF2/PIP4K2A/ZFPM1/FLI1/SIGLEC15/EVI2B/HBZ/MED1	41
											BP	GO:0001958	endochondral ossification	19/7868	26/18493	0.00158773	0.019146	0.0144751	BMP4/MMP16/ALPL/PEX7/BMP6/TEK/NAB1/RUNX2/GNAS/MEF2D/MEF2C/INPPL1/NAB2/SCX/COL1A1/IMPAD1/FGF18/CSGALNACT1/COL2A1	19
											BP	GO:0036075	replacement ossification	19/7868	26/18493	0.00158773	0.019146	0.0144751	BMP4/MMP16/ALPL/PEX7/BMP6/TEK/NAB1/RUNX2/GNAS/MEF2D/MEF2C/INPPL1/NAB2/SCX/COL1A1/IMPAD1/FGF18/CSGALNACT1/COL2A1	19
											BP	GO:0060740	prostate gland epithelium morphogenesis	19/7868	26/18493	0.00158773	0.019146	0.0144751	BMP4/SULF1/SFRP1/FRS2/RXRA/TP63/NKX3-1/NOTCH1/TNC/BMP7/RARG/FGFR2/FEM1B/ESR1/HOXB13/FGF10/AR/CYP7B1/HOXD13	19
											BP	GO:0042398	cellular modified amino acid biosynthetic process	30/7868	46/18493	0.00159385	0.0191834	0.0145034	GGT5/CHAC2/GATM/ALDH9A1/CARNS1/ALDH7A1/CHDH/PLOD1/GCLM/PLOD3/TMLHE/ACADM/PTDSS1/ATIC/GGCT/SLC27A1/GCLC/DHFR2/MTHFD1L/NFE2L2/SHMT1/SLC7A11/GART/PLOD2/CNDP2/OPLAH/MTHFD1/GAMT/GSS/FPGS	30
											BP	GO:0046677	response to antibiotic	164/7868	323/18493	0.00161224	0.0193681	0.014643	CCND1/STAT3/BCL2L1/JAK1/JAGN1/CHUK/CRHBP/ADCY3/PDGFRB/IL10/PRKCE/IMPACT/JUN/RELA/HBB/RGS4/GLRX2/CDKN1B/CD14/HSF1/JAK2/PENK/ADAM9/CLU/ALPL/LRRK2/ECT2/EGR1/TP53INP1/PDGFD/ABL1/LDHA/PRKCD/MAP1LC3A/S100A8/G6PD/RGS19/KCNA5/AXL/CRYAB/NPPC/AREG/GSN/ADA/FECH/CYBB/RARA/NQO1/SIGMAR1/ID1/STK25/DAXX/PCGF2/DMAP1/STAT1/XRN1/NET1/FOSL1/KAT7/OPA1/ATP7A/OXCT1/SPI1/MGMT/FYN/PEMT/MEF2C/SRC/MAOB/ZNF277/ABAT/MSTN/PPP…	164
											BP	GO:0019318	hexose metabolic process	127/7868	244/18493	0.001637	0.0196286	0.0148399	PHKG2/C1QTNF1/C1QTNF2/RORA/GALK1/OMA1/GNMT/GSK3A/KCNJ11/SLC25A13/SOGA1/WDR5/OAS1/NCOA2/TKFC/GNB3/PPP1CA/IGFBP4/ZMPSTE24/ALDH5A1/IGFBP5/SLC35A2/FUCA2/PDK1/FUOM/SLC37A4/G6PD/TIGAR/PDK3/INPP5K/PMM2/CRTC2/MIDN/ADIPOR1/CRY1/APOD/ALDH1A1/SLC25A11/GPLD1/HK3/PER2/PGP/FAM3A/PPP1R3F/MPI/GALE/CHST1/ENO1/MAN2C1/PCK2/LRP5/NISCH/SRC/CLK2/INPPL1/PRKN/PPARD/HK2/MIR103A2/MAN2B2/IRS2/SELENOS/PPARA/USF1/OGT/PGM1/MT…	127
											BP	GO:0032944	regulation of mononuclear cell proliferation	109/7868	206/18493	0.00165071	0.0197186	0.014908	PDE5A/BCL6/ATM/VSIR/BMP4/ZBTB7B/EFNB1/CD38/CCL5/HLA-DPB1/IL10/LRRC32/TGFBR2/PKN1/CD276/BLM/CEBPB/TMEM131L/FADD/CD46/SELENOK/CD74/NDFIP1/PNP/CLEC4G/RIPK2/ARG2/PRNP/HLA-DMB/BST1/ADA/GPNMB/IL6R/CTNNB1/ERBB2/CLCF1/NCKAP1L/MARCH7/HLA-DPA1/DLG1/PRKAR1A/MEF2C/EBI3/TLR4/CD274/SASH3/TGFB1/NCK2/CD3E/TNFRSF13C/DLG5/IRS2/IL6ST/TNFRSF14/HAVCR2/VCAM1/LILRB2/GAL/CD24/CORO1A/CD55/CSF1/SOS1/CTLA4/CCR2/SPN/CLC/LYN…	109
											BP	GO:0071229	cellular response to acid chemical	109/7868	206/18493	0.00165071	0.0197186	0.014908	TEAD2/BCL2L1/ATM/FZD7/ZEB1/EPHA3/SFRP1/SESN3/NME2/PDGFC/PKD2/NSMF/DNMT1/ALDH1A2/UBR1/PRKCE/NFATC4/HSF1/SHMT2/AKAP8/CPEB3/PID1/RRAGB/CEBPB/EGR1/PDGFD/NTRK2/COL16A1/SREBF1/KDR/PTAFR/PDK3/ABCB4/CPEB1/CYBB/RARA/GCLM/ZNF35/WNT9A/UBR2/P2RY6/ASS1/PTGER2/COL4A1/OPA1/ATP7A/GNG2/LDLR/FYN/APOB/SRC/IPO5/BRINP1/VEGFA/ID3/AVPR1A/COL1A2/FFAR3/HTRA2/FZD4/GCLC/BCL11A/PDGFB/MTOR/SH3BP4/SESN1/AKR1C1/TNC/EDN1/CYBA/L…	109
											BP	GO:0043242	negative regulation of protein complex disassembly	43/7868	71/18493	0.00165502	0.0197331	0.014919	PLEKHH2/SPTAN1/MID1IP1/ADD3/UBQLN4/LIMA1/CLEC16A/CLASP2/PHF23/CLASP1/SPTBN1/TAOK1/SPTB/GSN/LMOD2/MID1/APC/CAMSAP2/LMOD3/SLN/TMOD2/TRIOBP/CAPZB/RUBCN/CAMSAP3/EPS8/TTBK2/SPTA1/IRAK3/CIB1/ADD1/TWF1/KATNB1/HDAC6/C16orf45/APC2/CARMIL2/TMOD1/SPTBN5/CAPZA1/NAV3/CAMSAP1/LMOD1	43
											BP	GO:0032434	regulation of proteasomal ubiquitin-dependent protein catabolic process	68/7868	121/18493	0.00166187	0.0197778	0.0149528	UBQLN4/GSK3A/ARAF/UFL1/CHFR/CLEC16A/TAF1/CLU/LRRK2/NUB1/GNA12/KEAP1/PRICKLE1/ANKIB1/COMMD1/FBXW8/RAD23A/RNF144B/IL33/HFE/COP1/CBFA2T3/USP7/TRIB2/BAG6/FHIT/RNF19A/PRKN/SVIP/SOCS5/AURKA/GCLC/RNF217/RACK1/CSNK1D/OGT/STUB1/KLHL40/RNF144A/DDA1/NFE2L2/DET1/MDM2/NKD2/AKT1/NOP53/UBQLN2/SOCS4/HSPBP1/UBE2K/HERPUD1/HSP90AB1/PSMD10/ARIH2/RNF180/MTM1/ARIH1/PLK2/DDRGK1/CSNK1A1/RNF19B/PBK/UBQLN1/PIAS1/CSNK1A1L/…	68
											BP	GO:0000266	mitochondrial fission	24/7868	35/18493	0.00166782	0.0198116	0.0149783	MTFR1/MX1/MTFP1/MX2/MIEF1/LRRK2/GDAP1/DDHD2/KDR/MARCH5/TMEM135/MYO19/STAT2/MIEF2/VPS35/OPA1/DDHD1/PRKN/SLC25A46/MAPT/COX10/PPARGC1A/DHODH/MUL1	24
											BP	GO:0009116	nucleoside metabolic process	67/7868	119/18493	0.00167892	0.0198693	0.0150219	NT5E/AMD1/GNMT/NME2/TK2/IMPDH1/NME5/MRI1/MBIP/RAB23/ENPP4/CTPS1/LRRK2/MTRR/PNP/MOCS1/APOBEC3C/DLG2/AHCY/APOBEC3G/ADA/PRTFDC1/DLG1/GIMAP7/OPA1/PEMT/DERA/ADAL/ATIC/APRT/TK1/APOBEC3D/GMPR2/ADA2/DNPH1/PUDP/DHFR2/NME4/HPRT1/APOBEC2/EFL1/RAN/NT5C1A/APOBEC3F/IMPDH2/UCK2/ACPP/UPB1/TJP2/CDA/AK4/ENOPH1/GMPS/MPP1/GNAI3/NT5C2/MACROD2/NT5C/GAMT/CTPS2/CMPK1/CAD/NFS1/APOBEC3H/CASK/MAGI3/DHODH	67
											BP	GO:1905477	positive regulation of protein localization to membrane	67/7868	119/18493	0.00167892	0.0198693	0.0150219	PTN/BID/WNK3/EPHA3/KCNJ11/PRKCE/RHOG/MIEF1/ITGA3/SPTBN1/TP63/LRP4/MAPK8/NMT1/STAC2/PRNP/HRAS/C2CD5/YWHAH/MIEF2/ERBB2/TFDP2/ITGB2/DLG1/EFCAB7/AP2B1/PAK1/PDCD5/FYN/PIK3R1/RER1/KIF5B/EPHA2/PRKN/TGFB1/PRKCI/NECAB2/CNST/RACK1/SQSTM1/GZMB/ITGB1BP1/EZR/KCNB1/ARF6/ITGAM/CHP1/STOM/ITGB1/BAD/CIB1/NKD2/AKT1/TP53/PPP1R13B/CNPY4/STX4/MYO1C/ARHGEF16/TFDP1/CEMIP/RAMP3/TP73/GPER1/CASP8/RANGRF/SLC51B	67
											BP	GO:0001952	regulation of cell-matrix adhesion	66/7868	117/18493	0.00169525	0.0199587	0.0150895	ACVRL1/BCL6/NF2/NF1/EPHA3/SFRP1/ADAM15/RHOD/PLEKHA2/CLASP2/PIK3CB/CLASP1/PHLDB2/EMP2/SERPINE1/ABL1/DAG1/FERMT1/MYOC/COL16A1/RASA1/FMN1/KDR/TEK/CX3CL1/THY1/LDB1/BST1/FAM107A/WDPCP/APOD/BCAS3/NRP1/POSTN/THBS1/SMAD3/SRC/PIK3R1/VEGFA/LIMCH1/CD3E/RAC1/TSC1/ITGB1BP1/CAMSAP3/CORO1C/RCC2/CSF1/DUSP22/CIB1/EPB41L5/MACF1/SKAP1/MYF5/JUP/CCL28/PEAK1/PTK2B/SLK/PRKCZ/PLAU/S100A10/ARHGAP6/DLC1/CASK/MINK1	66
											BP	GO:0019083	viral transcription	31/7868	48/18493	0.00169588	0.0199587	0.0150895	TRIM8/IFITM3/MDFIC/CCL5/JUN/CCNT1/SMARCA4/INPP5K/TAF11/REST/CTDP1/TARBP2/CCNT2/ZNF639/GTF2B/LEF1/CCL4/RRP1B/USF1/EP300/CCL3/TRIM62/CHD1/TRIM32/TRIM14/SMARCB1/PSMC3/TRIM11/CDK9/TRIM21/TRIM31	31
											BP	GO:0043039	tRNA aminoacylation	31/7868	48/18493	0.00169588	0.0199587	0.0150895	VARS/YARS/FARSA/WARS2/TARS2/DALRD3/GATB/CARS/RARS2/WARS/AIMP2/PPA1/FARSB/GATC/MARS/AARS/GARS/HARS2/DARS/TARSL2/NARS2/NARS/MARS2/DARS2/AARS2/FARS2/PARS2/LARS/EARS2/IARS2/EPRS	31
											BP	GO:0006757	ATP generation from ADP	45/7868	75/18493	0.00170883	0.020037	0.0151487	STAT3/ECD/GALK1/OGDHL/HIF1A/ZBTB20/ZBTB7A/P2RX7/DHTKD1/LDHA/HTR2A/TIGAR/HK3/CBFA2T3/ENO1/OGDH/HK2/PPARA/PRKAG3/OGT/PGM1/ENO2/PFKFB2/PFKFB1/GCKR/EIF6/PFKM/PGM2L1/ENTPD5/JMJD8/FBP1/PFKL/AK9/IGF1/PRKAG1/GPI/BPGM/PRKAA2/ENO4/ACTN3/SIRT6/HK1/HDAC4/PPARGC1A/PGK1	45
											BP	GO:0032642	regulation of chemokine production	45/7868	75/18493	0.00170883	0.020037	0.0151487	IL1RL1/EIF2AK2/HIF1A/MAVS/TLR3/IL10/TLR2/EGR1/SELENOK/CD74/RIPK2/ARG2/ALOX15B/DDX3X/IL6R/APOD/MEFV/IL33/IL4R/POSTN/LBP/MCOLN2/MAP2K5/ELANE/TLR4/EPHA2/SOCS5/FFAR3/MBP/HMOX1/HAVCR2/GSTP1/ERBIN/TRIM32/PYCARD/TICAM1/ACKR1/ADCYAP1/TLR7/SIGIRR/F2RL1/IL1B/ZFPM1/CSF1R/MUL1	45
											BP	GO:0032479	regulation of type I interferon production	64/7868	113/18493	0.00172551	0.0201954	0.0152685	UBA7/HERC5/DDX58/IRAK1/MAVS/TLR3/FLOT1/CHUK/IL10/HMGB2/ZBTB20/RELA/CD14/TLR2/MYD88/NPLOC4/RIPK2/IFIH1/DDX3X/CTNNB1/RNF26/STAT1/DHX58/PLCG2/DTX4/TLR4/TNFAIP3/NLRC5/HAVCR2/TLR8/EP300/POLR3C/CACTIN/PIN1/UFD1/TRIM32/PQBP1/TRAF3IP1/YY1/TMEM173/TBK1/POLR3D/PYCARD/UBE2L6/RIOK3/TICAM1/ITCH/SETD2/NLRX1/TLR7/NLRC3/TRAF3/IFI16/LILRB1/RNF125/RELB/TRIM56/POLR3F/TRIM21/PPM1B/IRF1/RNF216/TRIM15/STAT6	64
											BP	GO:0002718	regulation of cytokine production involved in immune response	46/7868	77/18493	0.00173074	0.0202194	0.0152866	BCL6/IL18R1/FCER1G/RSAD2/TRIL/DDX58/FZD5/MAVS/TLR3/IL10/DDX21/IL1R1/CD74/MALT1/MAP3K7/B2M/HFE/NOD2/CD96/TLR4/SASH3/NLRP3/TGFB1/FFAR3/HMOX1/TNFRSF14/ANGPT1/CLC/TGFB2/IRAK3/TICAM1/JAK3/ATG5/TRPM4/LILRB1/PRKCZ/MAPK14/APOA1/F2RL1/IL1B/BST2/CD226/IL18/HK1/TRAF6/IFNB1	46
											BP	GO:0090150	establishment of protein localization to membrane	161/7868	317/18493	0.00174026	0.0202934	0.0153426	BID/SSR3/KIF13A/ZDHHC15/PARD3/BBS2/GOPC/MICALL1/PEX3/SEC61A1/RPS2/MOAP1/ZDHHC9/PKDCC/MIEF1/CHMP4B/RPLP0/ZDHHC12/CLIP1/ICMT/GOLPH3/ZDHHC18/SPTBN1/TP63/TIMM9/NPC1/MAPK8/TRAM2/UBL4A/BLZF1/NSG1/INPP5K/NMT1/RTP4/PRNP/HRAS/C2CD5/ATP1B1/PEX19/RPS7/YWHAH/BCL2L11/MIEF2/ERBB2/NECTIN3/SEC62/BAX/VPS35/TFDP2/RPLP1/ITGB2/BAG6/PAK1/VAMP3/RPL13/PDCD5/RPL18A/FYN/RPL7A/EXOC4/SCRIB/RPS21/COLQ/RPL36/ZDHHC4/ZDHHC23/R…	161
											BP	GO:0007045	cell-substrate adherens junction assembly	47/7868	79/18493	0.00174951	0.0203269	0.0153679	ACVRL1/EPHA3/SFRP1/RHOD/CLASP2/CLASP1/LAMA5/PHLDB2/ABL1/MYOC/COL16A1/FMN1/KDR/TEK/WHAMM/THY1/LDB1/FERMT2/FAM107A/WDPCP/APOD/BCAS3/NRP1/THBS1/SMAD3/SRC/VEGFA/LIMCH1/RAC1/TSC1/ITGB1BP1/CAMSAP3/CORO1C/TAOK2/TRIP6/RCC2/DUSP22/EPB41L5/MACF1/PEAK1/PTK2B/SLK/ACTN3/ACTN1/S100A10/ARHGAP6/DLC1	47
											BP	GO:0048041	focal adhesion assembly	47/7868	79/18493	0.00174951	0.0203269	0.0153679	ACVRL1/EPHA3/SFRP1/RHOD/CLASP2/CLASP1/LAMA5/PHLDB2/ABL1/MYOC/COL16A1/FMN1/KDR/TEK/WHAMM/THY1/LDB1/FERMT2/FAM107A/WDPCP/APOD/BCAS3/NRP1/THBS1/SMAD3/SRC/VEGFA/LIMCH1/RAC1/TSC1/ITGB1BP1/CAMSAP3/CORO1C/TAOK2/TRIP6/RCC2/DUSP22/EPB41L5/MACF1/PEAK1/PTK2B/SLK/ACTN3/ACTN1/S100A10/ARHGAP6/DLC1	47
											BP	GO:0016052	carbohydrate catabolic process	83/7868	152/18493	0.0017563	0.0203315	0.0153714	PHKG2/STAT3/ECD/GALK1/OGDHL/GSK3A/HIF1A/ZBTB20/TKFC/NAGA/PPP1CA/ZBTB7A/NUDT5/P2RX7/DHTKD1/LDHA/HTR2A/TIGAR/MANBA/ALDH1A1/IDNK/HK3/ABHD10/CBFA2T3/ENOSF1/NEU1/GALE/ENO1/PYGB/MAN2C1/LRP5/DERA/OGDH/HK2/MAN2B2/PPARA/CRYL1/PRKAG3/AOAH/OGT/PGM1/ENO2/MAN2B1/PFKFB2/PFKFB1/GCKR/GALT/EIF6/FUT10/BAD/GALM/PFKM/PGM2L1/ENTPD5/JMJD8/FBP1/PFKL/PYGL/IGF1/PRKAG1/FUT6/GPI/BPGM/PRKAA2/GAA/GM2A/ENO4/FUT8/ACTN3/XYLB/PG…	83
											BP	GO:0030168	platelet activation	83/7868	152/18493	0.0017563	0.0203315	0.0153714	C1QTNF1/FCER1G/TSPAN32/F8/GNA14/PRKCE/RAF1/HBB/PIK3CB/SRF/CLIC1/GNA12/NOS3/ITPR3/PRKCD/AXL/GNA15/ACTB/FERMT3/ITPR1/F2R/DGKE/DGKI/VCL/GNA11/UBASH3B/PLCG2/TLN1/DGKD/GNG2/GNAS/FYN/F2RL2/SRC/PIK3R1/TLR4/ADAMTS13/ABAT/DGKA/ARRB1/COL1A2/ARRB2/PIK3R5/PDGFB/VAV1/MERTK/DGKB/MYH9/PDPN/CEACAM1/ITGB3/HSPB1/ALOX12/COL1A1/METAP1/P2RY12/LYN/SELP/SLC7A11/MPL/PIK3CA/PRKCA/FIBP/THBD/PRKCQ/MAPK1/PIK3R6/TEC/GNA13/CD…	83
											BP	GO:0007009	plasma membrane organization	49/7868	83/18493	0.00177827	0.0205485	0.0155354	MYH10/PLEKHM2/MTSS1L/SH3GLB1/FLOT1/MYOF/MICALL1/A4GALT/CLU/SPTBN1/CAVIN2/P2RX7/PRKCD/STX2/WHAMM/CXCR4/DYSF/GSN/PLSCR4/ARV1/ANK2/SGIP1/ATP2A2/SH3TC2/EHD2/SYT7/SYT11/PACSIN2/FAT4/ABCD1/BAIAP2L1/TMEFF2/CRB1/SPTA1/TGFB2/PACSIN1/ABCD2/AKT1/NDRG1/AR/FA2H/FCHO2/BAIAP2/XKR8/PLSCR2/WASL/PACSIN3/COL5A1/SOD1	49
											BP	GO:0031058	positive regulation of histone modification	51/7868	87/18493	0.00179628	0.0206195	0.0155891	BCL6/ATM/ZBTB7B/BRD4/KMT2A/DNMT1/FMR1/TET1/NAP1L2/RNF20/BRD7/AKAP8/BRCA1/LRRK2/RPS6KA4/SREBF1/WBP2/CTNNB1/NSD3/RTF1/KAT7/JDP2/RNF40/VEGFA/MUC1/TGFB1/ARRB1/DNMT3B/RUVBL2/OGT/TADA2B/SART3/ING2/PIH1D1/SMARCB1/NOS1/KAT2A/NIPBL/KMT2E/SIRT1/ZNF304/LMNA/LIF/KDM1A/HIST1H1B/CDK9/IL1B/RIF1/PRKD1/PIWIL2/PPARGC1A	51
											BP	GO:0034446	substrate adhesion-dependent cell spreading	51/7868	87/18493	0.00179628	0.0206195	0.0155891	ANTXR1/FZD7/PARVB/DOCK1/PARVA/PREX1/LAMA5/DOCK5/ABL1/MYOC/TEK/AXL/FERMT3/FERMT2/BVES/HAS2/MICALL2/FBLN1/NRP1/POSTN/ITGA8/VAMP3/SRC/CRKL/FZD4/TRIOBP/AKIP1/MYADM/MELTF/RAC1/MERTK/ITGB1BP1/EFNA1/KANK1/CORO1C/RCC2/PDPN/ITGB3/PARVG/CIB1/CASS4/ITGB7/UNC13D/PEAK1/TYRO3/APOA1/S100A10/ITGA4/RAB1A/CDC42/SRGAP2	51
											BP	GO:1901888	regulation of cell junction assembly	51/7868	87/18493	0.00179628	0.0206195	0.0155891	ACVRL1/ACE/EPHA3/SFRP1/FZD5/FLOT1/RHOD/CLASP2/CLASP1/PHLDB2/RAP1A/ABL1/RAPGEF1/MYOC/COL16A1/FMN1/KDR/TEK/THY1/LDB1/FAM107A/WDPCP/APOD/TJP1/BCAS3/NRP1/THBS1/SMAD3/RAPGEF2/SRC/VEGFA/LIMCH1/RAC1/TSC1/ITGB1BP1/CAMSAP3/CORO1C/CBFB/RCC2/DUSP22/CLDN1/EPB41L5/MACF1/NPHP1/PEAK1/CLDN5/MYO1C/SLK/S100A10/ARHGAP6/DLC1	51
											BP	GO:0044782	cilium organization	191/7868	382/18493	0.00179932	0.0206195	0.0155891	MNS1/INTU/CCDC113/NECTIN2/NEK1/GALNT11/CC2D2A/CEP290/TTC8/TTLL1/ICK/CEP57/E2F4/BBS4/CFAP20/BBS10/TOGARAM1/PARVA/IFT80/ENTR1/PCNT/CETN2/ALMS1/BBS2/IFT43/EHD1/TUBB4B/TUBG1/NME5/SEPT8/RTTN/RPGR/MKS1/DYNC2LI1/CEP126/RAB23/GAS8/CLASP1/LAMA5/SEPT11/OCRL/DNALI1/TBC1D32/KIF3A/FAM161B/DYNC2H1/DZIP1/SDCCAG8/BBS12/EVI5L/CEP89/IFT27/LRRC49/VDAC3/BBOF1/MAP4/CLUAP1/HYLS1/BBS5/CBY1/EHD3/IFT172/PLK4/TRIP11/SSNA1…	191
											BP	GO:0001843	neural tube closure	52/7868	89/18493	0.00180163	0.0206195	0.0155891	TEAD2/BMP4/CC2D2A/SFRP1/BBS4/VASP/MED12/MKS1/COBL/FZD1/ABL1/PRKACB/ARID1A/LIAS/IFT172/PRICKLE1/PFN1/RARA/SEC24B/RPS7/FZD2/SCRIB/LRP6/MTHFR/TGFB1/ZEB2/SFRP2/TSC1/LMO4/MTHFD1L/FOLR1/RARG/TGFB2/KAT2A/FZD3/GRHL2/PHACTR4/SKI/SETD2/APAF1/MTHFD1/ST14/DEAF1/ADM/SALL4/ARHGAP35/DVL2/DLC1/TRAF6/LHX2/IFT122/FZD6	52
											BP	GO:0034341	response to interferon-gamma	105/7868	198/18493	0.00180384	0.0206195	0.0155891	JAK1/SNCA/CD47/TRIM22/CDC42EP4/TRIM8/EVL/IFITM3/ZYX/SLC11A1/CCL5/IFITM2/TLR3/HLA-DPB1/OAS1/SEC61A1/OAS3/GBP4/OAS2/JAK2/RAB7B/IFI30/TLR2/CCL11/CDC42EP2/NUB1/STXBP2/GBP5/HCK/CASP1/PRKCD/HLA-F/PTAFR/CX3CL1/NR1H2/B2M/GSN/MRC1/MEFV/PARP14/CCL2/CALCOCO2/HLA-DQA1/STAT1/MID1/CCL8/ASS1/HLA-DPA1/VAMP3/NCAM1/VPS26B/MT2A/TLR4/KYNU/KIF5B/ADAMTS13/PDE12/CCL4/ACTR3/NLRC5/VCAM1/RAB12/IFNGR1/CCL3/SOCS3/EDN1/TRIM6…	105
											BP	GO:0060562	epithelial tube morphogenesis	159/7868	313/18493	0.00183123	0.020895	0.0157974	TEAD2/ACVRL1/BMP4/CC2D2A/CEP290/SFRP1/BBS4/HIF1A/KRAS/VASP/FGF1/PKD2/CCM2/MED12/TGFBR2/MKS1/NFATC4/CFL1/PPP1CA/LAMA5/COBL/SOX18/SRF/FZD1/EDNRA/CCL11/RDH10/ABL1/DAG1/AGTR2/PRKACB/FMN1/MAGED1/ARID1A/SLIT2/LIAS/BBS5/IFT172/FOXP1/NKX2-5/AREG/PRICKLE1/DCHS1/PFN1/RARA/SEC24B/TBX3/SMO/PODXL/RPS7/CTNNB1/NRP1/FZD2/DLG1/RNF207/COL4A1/LUZP1/CLIC4/SMAD3/NKX3-1/PAK1/GREB1L/CTNNBIP1/VDR/PGF/LRP5/CXCL10/TBX2/ME…	159
											BP	GO:0043984	histone H4-K16 acetylation	16/7868	21/18493	0.00183787	0.0208959	0.0157981	WDR5/KMT2A/HCFC1/ZMPSTE24/MSL1/BRCA1/MCRS1/MSL3/OGT/PIH1D1/SIRT1/ATG5/KANSL1/KANSL1L/KAT8/MSL2	16
											BP	GO:0070932	histone H3 deacetylation	16/7868	21/18493	0.00183787	0.0208959	0.0157981	HDAC9/ATXN3/SFPQ/PER2/HDAC3/HDAC5/ELK4/HDAC7/SIRT1/HDAC6/SMARCAD1/SIRT7/HDAC11/HDAC8/SIRT6/HDAC4	16
											BP	GO:0003013	circulatory system process	245/7868	500/18493	0.00186045	0.0209666	0.0158515	PDE5A/SCN2B/MYH6/ACVRL1/ATP1A1/ACE/MME/KCND3/EPHX2/E2F4/BBS4/EDNRB/NAMPT/GSK3A/P2RY2/CD38/BBS2/CXCL12/HEG1/KCNMB2/RYR3/MYOF/CMA1/GRK2/MIR26A1/PIK3C2A/MIR208A/CACNA1H/NPR3/GJA1/MEOX2/PCSK5/HBB/KCNK3/RGS4/GLRX3/GNB3/AKAP13/DMPK/JAK2/ADH5/ZMPSTE24/KCNJ8/EMP2/EDNRA/TRPC1/UTS2B/DOCK5/CACNA2D1/PLA2G6/ERAP1/FXYD1/AGTR2/RNLS/KCNH2/NOS3/ECE1/SREBF1/ITPR3/HTR2A/TEK/SLIT2/PTAFR/KCNA5/SLC1A1/EHD3/NPPA/NPPC/V…	245
											BP	GO:0034755	iron ion transmembrane transport	13/7868	16/18493	0.00186055	0.0209666	0.0158515	STEAP3/SLC40A1/MCOLN1/STEAP4/STEAP2/SLC39A14/HFE/ATP7A/SLC25A28/TTYH1/HAMP/SLC25A37/SCARA5	13
											BP	GO:0043981	histone H4-K5 acetylation	13/7868	16/18493	0.00186055	0.0209666	0.0158515	WDR5/ING4/HCFC1/MCRS1/JADE3/MEAF6/KAT7/JADE1/OGT/JADE2/KANSL1/KANSL1L/KAT8	13
											BP	GO:0043982	histone H4-K8 acetylation	13/7868	16/18493	0.00186055	0.0209666	0.0158515	WDR5/ING4/HCFC1/MCRS1/JADE3/MEAF6/KAT7/JADE1/OGT/JADE2/KANSL1/KANSL1L/KAT8	13
											BP	GO:0061687	detoxification of inorganic compound	13/7868	16/18493	0.00186055	0.0209666	0.0158515	SLC30A1/MT1X/MT1A/ATP7A/MT2A/MT1B/MT1HL1/MT1G/MT1M/MT1DP/MT1H/MT4/MT1F	13
											BP	GO:0060512	prostate gland morphogenesis	20/7868	28/18493	0.0018874	0.0211942	0.0160236	BMP4/SULF1/SFRP1/FRS2/RXRA/TP63/NKX3-1/NOTCH1/TNC/BMP7/RARG/CRIP1/FGFR2/FEM1B/ESR1/HOXB13/FGF10/AR/CYP7B1/HOXD13	20
											BP	GO:0070198	protein localization to chromosome, telomeric region	20/7868	28/18493	0.0018874	0.0211942	0.0160236	CCT2/TNKS/TINF2/TERF2IP/CCT7/TCP1/CCT6A/PINX1/CCT5/GNL3/H2AFY/CCT3/WRAP53/ATRX/CCT8/TNKS2/CCT4/NABP2/DKC1/TERT	20
											BP	GO:0030518	intracellular steroid hormone receptor signaling pathway	78/7868	142/18493	0.00190927	0.021402	0.0161807	NR3C1/CARM1/SFRP1/PRMT2/UFL1/DDX17/NCOA3/MED12/MED14/TAF1/DDX54/ZBTB7A/JAK2/BRCA1/CRY2/AXIN1/TP63/ZNF366/ARID1A/FKBP4/SMARCA4/RWDD1/ARNTL/PIAS2/FOXP1/MED17/WBP2/CCNE1/CRY1/RNF6/CTNNB1/YWHAH/DAXX/HEYL/KANK2/LMO3/NCOR2/NKX3-1/PAK1/NCOA4/SRC/UFSP2/ARRB2/MED16/KDM5D/EP300/CBFB/RAN/TGFB1I1/TRIP4/LBH/NCOA6/YAP1/NCOA1/ESR1/SKP2/SIRT1/PPP5C/GRIP1/TRIM68/HDAC6/AR/CYP7B1/RBFOX2/KAT5/TADA3/MED13/UBR5/DDRGK1…	78
											BP	GO:0001655	urogenital system development	163/7868	322/18493	0.00195559	0.0218826	0.0165441	NID1/ACE/MME/NF1/BMP4/CEP290/SULF1/GATA2/SFRP1/PTCD2/PLCE1/FRS2/FGF1/PKD2/PDGFRB/ALDH1A2/SEC61A1/PCSK5/MAGI2/RXRA/CDKN1B/PROM1/LAMA5/ITGA3/JMJD6/ZMPSTE24/KCNJ8/LRRK2/TP63/EGR1/PDGFD/RDH10/LRP4/CRLF1/BMP6/IFT27/AGTR2/FMN1/MAGED1/TEK/SLIT2/FKBP4/SMAD1/MPST/LAMB2/GDF11/ARG2/DCHS1/ALOX15B/KLF15/RARA/LZTS2/SMO/WDPCP/PODXL/HAS2/CTNNB1/BCL2L11/NRP1/PYGO1/HEYL/KANK2/PECAM1/STAT1/BAX/ITGA8/ASS1/MPV17/DLG1…	163
											BP	GO:0003170	heart valve development	34/7868	54/18493	0.00196344	0.0219319	0.0165814	ADAMTS9/BMP4/PRDM1/TGFBR2/TNFRSF1A/NOS3/SLIT3/SLIT2/DCHS1/FGFRL1/BMPR1A/ROBO1/HEYL/EMILIN1/MEF2C/BMPR2/SMAD6/TGFB1/MTOR/TNFRSF1B/ZBTB14/EFNA1/NOTCH2/NOTCH1/SCX/TGFB2/MDM2/HEY1/GATA5/TBX5/ACVR1/ZFPM1/ROBO2/HEY2	34
											BP	GO:0035304	regulation of protein dephosphorylation	76/7868	138/18493	0.00197064	0.0219738	0.016613	PTN/EIF2AK2/MFHAS1/PPP6R1/PPP1R12A/PPP1R11/NSMF/PDGFRB/CAMTA1/MAGI2/DMPK/JAK2/CRY2/PPP1R15A/AGTR2/PPP1R3C/PRKCD/PTBP1/PPP1R9B/PPP2R5B/PPP2R2B/PPP1R37/PPP1R1A/PPP2R5A/NCKAP1L/PPP1R35/LMTK2/PPP1R16A/IGBP1/MGAT5/FKBP1A/B3GAT3/CALM2/TGFB1/ANKLE2/RCAN1/SPPL3/PPP1R15B/TSC1/MTOR/LILRB2/SMPD1/PIN1/AKAP6/PPP1R14A/SET/PPP2R5D/SYMPK/CDCA2/PPP4R4/MIR124-1/PHACTR4/PPP1R36/FKBP1B/BOD1/SHOC2/PPP1R1C/VRK3/PPP2R5…	76
											BP	GO:0031330	negative regulation of cellular catabolic process	127/7868	245/18493	0.00198775	0.0221259	0.016728	FURIN/EIF4G1/RNF41/STAT3/YBX3/SNCA/TENT2/TIMP2/MAPKAPK2/USP30/NAMPT/UBQLN4/GSK3A/SLC11A1/TIMP4/ATP13A2/IL10/FMR1/TIMP1/CLEC16A/TAF1/PHF23/UBE2J1/CHMP4B/HIPK2/TAB2/LRRK2/CDK5RAP3/NPC1/LZTS1/MYD88/HERC1/TIGAR/NRBP2/PARN/CIRBP/AXIN2/HTR2B/GABARAPL2/KDM4A/RPS7/SNRNP70/GPLD1/HFE/VPS35/CBFA2T3/USP7/CPTP/OPHN1/MARCH7/BAG6/SCO1/OS9/FHIT/PAIP1/ERLEC1/SVIP/RIC1/SECISBP2/HTRA2/CTSA/LRPPRC/HMOX1/ANXA2P2/PPAR…	127
											BP	GO:0006308	DNA catabolic process	26/7868	39/18493	0.00202451	0.0224184	0.0169491	ATM/HMGB2/SETMAR/HSF1/H1F0/XRN2/BAX/FBH1/KPNA1/CECR2/KPNB1/DNASE1/DNASE1L3/GEN1/ENDOG/AIFM1/ST20/FOXL2/RGN/APAF1/MUS81/FEN1/CIDEA/NMNAT1/DNASE2B/CASP3	26
											BP	GO:0060119	inner ear receptor cell development	26/7868	39/18493	0.00202451	0.0224184	0.0169491	CDH23/MKS1/IFT27/NAGLU/LRTOMT/TRIP11/SEC24B/WDPCP/FZD2/IFT20/SCRIB/SLC4A7/TRIOBP/IFT88/FAT4/TPRN/SLITRK6/PAFAH1B1/GABRB2/TMC1/HES5/GABRA5/SOD1/WHRN/GABRB3/PDZD7	26
											BP	GO:0048588	developmental cell growth	118/7868	226/18493	0.00203002	0.0224184	0.0169491	SEMA4B/SEMA6B/SEMA3F/PRMT2/GSK3A/CDKL3/CXCL12/APP/SPG11/IMPACT/MIR208A/WASF1/NIN/TGFBR2/RGS4/SEMA3D/AKAP13/COBL/SRF/SYT17/TTL/ABL1/NGF/AGTR2/SLIT3/SLIT2/G6PD/NDN/NPPA/LAMB2/SORBS2/CTDP1/RNF6/VCL/CTNNB1/PARP2/RUFY3/NRP1/CRABP2/ULK2/SPP1/GDF9/POSTN/SEMA5A/PLXNA1/ARHGAP4/PAK1/SEMA5B/FLRT1/NRP2/NLGN3/SLC9A6/IST1/SEMA6D/BMPR2/NEDD4L/VEGFA/PRKN/RGS2/AURKA/CYFIP1/PLXNA4/PPARA/BCL11A/LIMK1/ZEB2/MTOR/GAL/…	118
											BP	GO:0006414	translational elongation	74/7868	134/18493	0.00203164	0.0224184	0.0169491	DIO2/MRPS12/DPH3/CPEB3/DPH2/SEPSECS/MRPL45/PTCD3/MRPL3/LTN1/MRPS14/ZNF598/DPH6/NEMF/MRPL33/MRPS27/OXA1L/MRPL20/MRPL12/RPLP1/MRPL16/MRPL46/EEF1A2/MRPL38/MRPL48/PSTK/AARS/MRPL4/SECISBP2/MRPL30/MRPS23/DPH5/MRPL14/EIF5A/AURKAIP1/MRPL36/RACK1/MRPL1/CPEB2/MRPL54/MRPS35/EFL1/DPH3P1/DNAJC24/MRPL32/MRPS15/MRPS18C/SECISBP2L/SRP9/CHCHD1/GTPBP2/MRPL41/MRPL52/MRPS2/TSFM/EEF1B2/MRPL22/MRPS9/TRNAU1AP/MRPL18/MRP…	74
											BP	GO:1905330	regulation of morphogenesis of an epithelium	74/7868	134/18493	0.00203164	0.0224184	0.0169491	AP2A1/BMP4/FZD7/SULF1/SFRP1/FZD5/FGF1/MED12/MLLT3/MAGI2/MKS1/CLASP2/RXRA/CLASP1/PHLDB2/GPC6/FZD1/AP2S1/ABL1/AGTR2/MAGED1/FOXP1/FGF7/PRICKLE1/PFN1/SEC24B/SMO/AP2A2/CTNNB1/FZD2/STAT1/RNF207/AP2B1/CXCL10/PRICKLE2/DAAM1/ZNRF3/TBX2/GPC3/ARHGEF19/NTN4/VEGFA/TGFB1/ARRB2/FZD4/RAC1/SFRP2/MTOR/PARD6A/SIX2/MIR221/BMP7/ANKRD6/RSPO3/FGFR2/DACT1/FZD3/WNT9B/ESR1/SAPCD2/FGF10/AR/DKK1/ROR1/LIF/SIX4/PDGFA/SIRT6/DV…	74
											BP	GO:0042130	negative regulation of T cell proliferation	35/7868	56/18493	0.00203956	0.0224669	0.0169858	PDE5A/VSIR/BMP4/ZBTB7B/IL10/LRRC32/CEBPB/TMEM131L/NDFIP1/CLEC4G/ARG2/PRNP/GPNMB/ERBB2/MARCH7/DLG1/PRKAR1A/CD274/TGFB1/DLG5/TNFRSF14/HAVCR2/LILRB2/SPN/TWSG1/ITCH/BTN2A2/IL2RA/PDCD1LG2/LILRB1/IDO1/PTPN6/IL20RB/RC3H1/CASP3	35
											BP	GO:0007519	skeletal muscle tissue development	87/7868	161/18493	0.00208865	0.0229302	0.0173361	TLL2/BCL9L/YBX3/NF1/GPCPD1/SELENON/ANKRD2/HIVEP3/KLHL41/DDX17/FLOT1/MEOX2/SGCE/ZBTB18/AKIRIN1/HDAC9/EGR1/HMG20B/FOXP2/DNER/ARNTL/FAM129B/NR1D2/SVIL/SMO/BVES/CTNNB1/MYL6/HEYL/CCNT2/HLF/POPDC2/POPDC3/BIN3/MEF2D/MEF2C/DLL1/EGR2/MYOM2/MSTN/LMOD3/TGFB1/NR2F2/GTF3C5/CDON/MED20/XK/KCNAB1/EP300/NOTCH1/KLHL40/SCX/MSC/CASQ1/USP19/CFL2/COL19A1/VAMP5/IGSF8/SRPK3/ANKRD33/SAP30/EOMES/S100B/SKI/EMD/FOXL2/MYF5/C…	87
											BP	GO:0050670	regulation of lymphocyte proliferation	108/7868	205/18493	0.00208882	0.0229302	0.0173361	PDE5A/BCL6/ATM/VSIR/BMP4/ZBTB7B/EFNB1/CD38/CCL5/HLA-DPB1/IL10/LRRC32/TGFBR2/PKN1/CD276/BLM/CEBPB/TMEM131L/FADD/CD46/SELENOK/CD74/NDFIP1/PNP/CLEC4G/RIPK2/ARG2/PRNP/HLA-DMB/BST1/ADA/GPNMB/IL6R/CTNNB1/ERBB2/CLCF1/NCKAP1L/MARCH7/HLA-DPA1/DLG1/PRKAR1A/MEF2C/EBI3/TLR4/CD274/SASH3/TGFB1/NCK2/CD3E/TNFRSF13C/DLG5/IRS2/IL6ST/TNFRSF14/HAVCR2/VCAM1/LILRB2/GAL/CD24/CORO1A/CD55/SOS1/CTLA4/CCR2/SPN/CLC/LYN/SPTA…	108
											BP	GO:0099173	postsynapse organization	86/7868	159/18493	0.00212916	0.0233328	0.0176404	PTN/MYH10/SEMA3F/EGLN1/CAPRIN1/MAGI2/DNM3/CFL1/ITGA3/NLGN2/ARHGEF9/LRRK2/FRMPD4/LRP4/ACTB/ZNF365/DLG2/LRRC4/LZTS3/PRNP/ITPKA/SIPA1L1/NRP1/BHLHB9/CRIPT/VPS35/OPHN1/DLG1/OPA1/NTNG2/PICK1/FYN/ARHGAP33/NRP2/NLGN3/COLQ/RER1/PPP1R9A/GLRB/CNKSR2/ABHD17B/KALRN/LILRB2/EFNA1/DGKB/ARF6/NRCAM/CBLN1/TANC1/EPHA7/SLC7A11/DLG3/IGF1R/CHRNA7/DOCK10/NLGN4Y/NLGN4X/CUX2/SHANK3/NDRG1/GRID2/HDAC6/CEL/ARC/PAFAH1B1/CHMP2…	86
											BP	GO:0051147	regulation of muscle cell differentiation	97/7868	182/18493	0.00214688	0.0234866	0.0177567	RBPMS2/SOX6/BMP4/BOC/FZD7/ZEB1/ANKRD2/GSK3A/FRS2/FLOT1/EHD1/DNMT1/KIT/MIR26A1/MIR208A/RGS4/AKAP13/DMPK/SRF/NRG1/NEK5/HDAC9/CD53/ABL1/PTBP1/BHLHE41/G6PD/FAM129B/NKX2-5/CTDP1/PDCD4/CTNNB1/PARP2/TARBP2/IL4R/CXCL9/PAK1/CTNNA1/CXCL10/TCF3/MEF2C/DLL1/EHD2/MEF2A/MIR222/CTH/RGS2/LMOD3/TGFB1/ARRB2/EIF5A/CDON/PPARA/PDGFB/MTOR/NOV/ENG/PIN1/NOTCH1/EDN1/AKAP6/FOXF1/MIR221/XBP1/TRIM32/MIR125B1/KAT2A/FGFR2/HAMP…	97
											BP	GO:0043280	positive regulation of cysteine-type endopeptidase activity involved in apoptotic process	70/7868	126/18493	0.00215097	0.0234909	0.01776	MTCH1/BID/SNCA/F3/CASC2/S100A9/HIP1R/BCL2L13/CASP12/HSF1/JAK2/FADD/NGFR/NGF/BEX3/CASP1/S100A8/GSN/DDX3X/REST/IFI27L2/F2R/BCL2L11/PDCD2/ROBO1/BAX/FAM162A/SOX7/SMAD3/NKX3-1/PDCD5/NLRP3/BAK1/MYC/APOPT1/ARRB1/HTRA2/ANP32B/TNFSF10/RACK1/RPS27L/NLRC4/WDR35/CTGF/CASP8AP2/GRAMD4/BLID/PYCARD/MIR15A/DAPK1/BAD/CRADD/AIFM1/SIRT1/ST20/FOXL2/APAF1/PPARG/RIPK1/MAPT/TNFRSF10B/GPER1/CASP8/DLC1/NDUFA13/CASP3/TNFSF…	70
											BP	GO:0034248	regulation of cellular amide metabolic process	223/7868	453/18493	0.00217572	0.0237206	0.0179336	EIF4G1/LARP6/TPR/STAT3/YBX3/SNCA/RPS6KB2/ORMDL2/GSK3A/EIF2AK2/METTL14/DIO2/CCL5/TCOF1/IGF2BP2/ATP13A2/PIWIL4/EIF4EBP1/CAPRIN1/APP/MPV17L2/EIF2B4/EIF3B/IMPACT/MIR208A/FMR1/AGO2/FXR2/DPH3/ZNF706/RXRA/PPP1CA/KHDRBS1/BCL3/SHMT2/TNFRSF1A/NSMAF/IGFBP5/CLU/CPEB3/SMPD2/PPP1R15A/LARP4B/DPH2/PLA2G6/CTIF/SEPSECS/NANOS1/PTCD3/ETF1/SORL1/PDK1/ILF3/PRKCD/PTAFR/TIGAR/PDK3/LTN1/MKNK2/DNAJC1/PUM1/RBM4B/MIRLET7A2/…	223
											BP	GO:0019080	viral gene expression	38/7868	62/18493	0.00222981	0.0242273	0.0183167	FURIN/TRIM8/IFITM3/MDFIC/EIF2D/CCL5/EIF3B/JUN/CCNT1/PTBP1/SMARCA4/INPP5K/TAF11/REST/CTDP1/TARBP2/EIF3L/CCNT2/ZNF639/GTF2B/LEF1/CCL4/RRP1B/USF1/EIF3F/EP300/CCL3/TRIM62/CHD1/TRIM32/TRIM14/SMARCB1/PSMC3/TRIM11/CDK9/TRIM21/TRIM31/EIF2AK4	38
											BP	GO:0036498	IRE1-mediated unfolded protein response	38/7868	62/18493	0.00222981	0.0242273	0.0183167	GSK3A/CUL7/TSPYL2/HDGF/HYOU1/PPP2R5B/GOSR2/YIF1A/EXTL1/BCL2L11/BAX/MYDGF/GFPT1/TLN1/BAK1/ACADVL/DNAJB11/EDEM1/PTPN1/SYVN1/CTDSP2/SHC1/XBP1/KDELR3/ADD1/ZBTB17/DAB2IP/WFS1/LMNA/ERN1/BFAR/PREB/FICD/WIPI1/ARFGAP1/CXXC1/ASNA1/PDIA5	38
											BP	GO:0022612	gland morphogenesis	67/7868	120/18493	0.00223624	0.0242558	0.0183383	PTN/BMP4/SULF1/TGM2/CAPN1/SFRP1/FRS2/TGFBR2/RXRA/LAMA5/IGFBP5/CEBPB/TP63/CCL11/DAG1/FGF7/AREG/TBX3/NRP1/BAX/LIMS2/PLXNA1/NKX3-1/RPS6KA1/VDR/LRP5/ELF3/TBX2/SRC/SCRIB/LRP6/EPHA2/NTN4/TGFB1/TNFAIP3/LAMA1/NOTCH1/TNC/CEACAM1/CUL3/XBP1/CSF1/MSN/BMP7/EDA/RARG/CRIP1/TGFB2/FGFR2/TWSG1/NFIB/FEM1B/ESR1/KDM5B/HOXB13/FGF10/AR/CYP7B1/GLI3/LRP5L/CSF1R/PDGFA/CDC42/HOXD13/NTN1/STAT6/MED1	67
											BP	GO:0042129	regulation of T cell proliferation	83/7868	153/18493	0.00225326	0.0243988	0.0184464	PDE5A/VSIR/BMP4/ZBTB7B/EFNB1/CCL5/HLA-DPB1/IL10/LRRC32/TGFBR2/CD276/BLM/CEBPB/TMEM131L/FADD/CD46/SELENOK/NDFIP1/PNP/CLEC4G/RIPK2/ARG2/PRNP/HLA-DMB/GPNMB/IL6R/CTNNB1/ERBB2/NCKAP1L/MARCH7/HLA-DPA1/DLG1/PRKAR1A/EBI3/CD274/SASH3/TGFB1/NCK2/CD3E/TNFRSF13C/DLG5/IL6ST/TNFRSF14/HAVCR2/VCAM1/LILRB2/CD24/CORO1A/CD55/SOS1/CCR2/SPN/CLC/SPTA1/TWSG1/PYCARD/PRKCQ/ZAP70/JAK3/ITCH/TNFSF13B/SH3RF1/BTN2A2/IGF1/IL2R…	83
											BP	GO:0006486	protein glycosylation	129/7868	250/18493	0.00228743	0.0246848	0.0186626	ST6GALNAC3/EXT1/ALG3/GALNT11/ST3GAL1/TRAK1/RAMP1/SLC35C1/B4GALT3/MPDU1/OGA/GFPT2/GBGT1/COG7/GALNT15/TET1/DPM1/ST3GAL2/UBE2J1/A4GALT/RPN1/POGLUT1/TMEM115/TMEM165/POMT2/B4GALT5/NPC1/LARGE1/PMM2/TRIP11/B3GNT7/ST3GAL5/EXTL1/MFNG/PLOD3/NUS1/GXYLT2/DPY19L2P1/DPM2/DOLPP1/MPI/GGTA1P/ST3GAL4/GFPT1/DPY19L2P2/GALNT14/RXYLT1/MGAT5/DPAGT1/GALNT17/TET3/DPY19L1/B3GAT3/COG3/MUC1/TRAK2/DPY19L2/TMEM258/MOGS/GALNT5…	129
											BP	GO:0043413	macromolecule glycosylation	129/7868	250/18493	0.00228743	0.0246848	0.0186626	ST6GALNAC3/EXT1/ALG3/GALNT11/ST3GAL1/TRAK1/RAMP1/SLC35C1/B4GALT3/MPDU1/OGA/GFPT2/GBGT1/COG7/GALNT15/TET1/DPM1/ST3GAL2/UBE2J1/A4GALT/RPN1/POGLUT1/TMEM115/TMEM165/POMT2/B4GALT5/NPC1/LARGE1/PMM2/TRIP11/B3GNT7/ST3GAL5/EXTL1/MFNG/PLOD3/NUS1/GXYLT2/DPY19L2P1/DPM2/DOLPP1/MPI/GGTA1P/ST3GAL4/GFPT1/DPY19L2P2/GALNT14/RXYLT1/MGAT5/DPAGT1/GALNT17/TET3/DPY19L1/B3GAT3/COG3/MUC1/TRAK2/DPY19L2/TMEM258/MOGS/GALNT5…	129
											BP	GO:0051654	establishment of mitochondrion localization	17/7868	23/18493	0.00230727	0.0248304	0.0187727	NECTIN2/TRAK1/HIF1A/WASF1/UCHL1/UXT/MAP1S/MYO19/KIF1B/OPA1/TRAK2/LRPPRC/UBB/MAP1B/MGARP/MAPT/RHOT2	17
											BP	GO:0019216	regulation of lipid metabolic process	193/7868	388/18493	0.00230872	0.0248304	0.0187727	SERPINA3/ATP1A1/C1QTNF2/RORA/EPHX2/SNCA/ATG14/MID1IP1/POR/CARM1/ORMDL2/BBS4/PIK3IP1/PLIN2/SCAP/FGF1/TXNRD1/PDGFRB/KIT/CTDNEP1/PRKCE/ZBTB20/NCOA2/NPAS2/ERLIN2/RXRA/GNB3/ADGRF5/ZMPSTE24/BRCA1/TNFRSF1A/NSMAF/SMPD2/LONP2/EGR1/SOCS2/CCDC3/TM7SF2/PLA2G6/ABHD5/BMP6/PDK1/SREBF1/PRKCD/NFYC/PDE3B/HTR2A/TEK/PDK3/NR1H2/ABCB4/NR1D2/ORMDL3/ADIPOR1/HTR2B/REST/HMGCS2/OPA3/ARV1/FGR/APOD/LSR/TM6SF2/GPLD1/PIK3R3/FG…	193
											BP	GO:0032606	type I interferon production	64/7868	114/18493	0.0023157	0.0248635	0.0187977	UBA7/HERC5/DDX58/IRAK1/MAVS/TLR3/FLOT1/CHUK/IL10/HMGB2/ZBTB20/RELA/CD14/TLR2/MYD88/NPLOC4/RIPK2/IFIH1/DDX3X/CTNNB1/RNF26/STAT1/DHX58/PLCG2/DTX4/TLR4/TNFAIP3/NLRC5/HAVCR2/TLR8/EP300/POLR3C/CACTIN/PIN1/UFD1/TRIM32/PQBP1/TRAF3IP1/YY1/TMEM173/TBK1/POLR3D/PYCARD/UBE2L6/RIOK3/TICAM1/ITCH/SETD2/NLRX1/TLR7/NLRC3/TRAF3/IFI16/LILRB1/RNF125/RELB/TRIM56/POLR3F/TRIM21/PPM1B/IRF1/RNF216/TRIM15/STAT6	64
											BP	GO:0071806	protein transmembrane transport	40/7868	66/18493	0.00232667	0.0249176	0.0188386	PEX1/PEX12/SEC61A1/CLU/LONP2/PEX7/TIMM9/TRAM2/TIMM50/TIMM44/TOMM40/C2CD5/TOMM20/SRP19/SEC61A2/TIMM10/TIMM17A/ZFAND2B/AZGP1/PEX5/PEX16/SRP72/RTN2/PEX10/SEC61B/PEX26/DNAJC19/AGK/TIMM13/SRP9/GRPEL1/TOMM40L/SEC63/SEC61G/TRAM1L1/TIMM29/MCL1/NDUFA13/PEX14/TIMM17B	40
											BP	GO:0043648	dicarboxylic acid metabolic process	63/7868	112/18493	0.00234048	0.0249176	0.0188386	GGT5/MDH1B/HAAO/SHMT2/ASPA/NMNAT3/ALDH5A1/MTHFD2/MTRR/GHR/ME3/OAT/SUCLG2/ACLY/GLUL/DGLUCY/HOGA1/DLST/GCLM/AADAT/NIT2/ASS1/ATIC/KYNU/OGDH/MTHFR/GCLC/ADHFE1/SLC1A3/MTHFD2L/DHFR2/ADSSL1/SDHA/PHYH/MTHFD1L/SLC25A32/MDH1/DLD/ACOT4/SLC19A1/FOLR1/L2HGDH/DDO/D2HGDH/SHMT1/SLC7A11/GRHPR/ALDH4A1/NAGS/GLS/MTHFD1/FH/ASL/AMDHD1/QPRT/ALDH18A1/GOT2/ALDH1L1/NMNAT2/NMNAT1/CPOX/TH/FPGS	63
											BP	GO:0035265	organ growth	103/7868	195/18493	0.00234065	0.0249176	0.0188386	MATN2/MYH6/YBX3/COL21A1/POR/CARM1/GSK3A/HEG1/PDGFRB/MEIS1/CACNA2D2/EVC/MIR208A/TGFBR2/SCARA3/RGS4/RXRA/AKAP13/THBS3/ZMPSTE24/PIM1/AGTR2/ANXA6/G6PD/SMAD1/COL12A1/NPPA/NPPC/FGF7/NKX2-5/RARA/SORBS2/SMO/CTDP1/PARP2/BCL2L11/BMPR1A/COL6A3/COL27A1/WWC1/TENM4/MAEL/PAK1/PRKAR1A/TBX2/MEF2C/GATA6/DLL1/MIR222/SASH3/PSAP/RGS2/DDR2/ANXA2P2/PPARA/MTOR/ANXA2/PIN1/NOTCH1/DUSP6/DIPK2A/MATN3/NDRG4/BNC2/EDN1/AKAP6/C…	103
											BP	GO:0030490	maturation of SSU-rRNA	28/7868	43/18493	0.00234495	0.0249176	0.0188386	RRP36/BYSL/DHX37/RRS1/NOP14/HEATR1/WDR46/LSM6/RPS21/TBL3/UTP20/NOB1/TSR3/UTP4/DCAF13/RPS19/NAT10/TSR2/RPS8/RIOK1/RPS14/RIOK3/SRFBP1/ABT1/MRPS9/NOL11/RCL1/RPS28	28
											BP	GO:0038084	vascular endothelial growth factor signaling pathway	28/7868	43/18493	0.00234495	0.0249176	0.0188386	SMOC2/PDGFRB/MIR26A1/ADGRA2/CD63/KDR/GAB1/VEGFC/JCAD/ROBO1/NRP1/NUS1/PGF/NRP2/DLL1/FLT1/VEGFA/FLT4/HSPB1/SEMA6A/SPRY2/MYO1C/DAB2IP/PRKD1/VEGFB/MIR26A2/CCBE1/FLT3	28
											BP	GO:1903573	negative regulation of response to endoplasmic reticulum stress	28/7868	43/18493	0.00234495	0.0249176	0.0188386	CREB3/UBE2J1/CREB3L1/CLU/LRRK2/PPP1R15A/HYOU1/ATF6B/OPA1/OS9/PRKN/ERLEC1/SVIP/NCK2/SELENOS/GRINA/RACK1/PPP1R15B/PTPN1/SYVN1/YOD1/XBP1/TXNDC12/HERPUD1/WFS1/BFAR/UBE2G2/DERL2	28
											BP	GO:0050878	regulation of body fluid levels	241/7868	493/18493	0.00234813	0.0249176	0.0188386	ITPK1/CCND1/C1QTNF1/CD59/AQP3/PAFAH2/SYTL2/WNK3/ZBTB7B/RAD51B/GATA2/F3/FCER1G/EDNRB/DOCK1/P2RY2/HIF1A/TSPAN32/F8/EHD1/JMJD1C/HEG1/GNA14/ADCY3/PRKCE/RAF1/NPR3/HBB/VPS45/PIK3CB/OAS2/P2RX6/ANXA7/JAK2/TFPI/SRF/ENPP4/EMP2/TP63/HMG20B/SOCS2/APLNR/MAFG/SERPINE1/F13A1/CLIC1/P2RX7/GNA12/NOS3/PAPSS2/PRKACB/ITPR3/ENTPD1/PRKCD/GPAT4/AXL/INPP5K/NR1H2/EHD3/VAMP8/SH2B2/GNA15/ACTB/FERMT3/PRKAR2A/PLAT/FAP/F10/ADA…	241
											BP	GO:1903037	regulation of leukocyte cell-cell adhesion	149/7868	293/18493	0.00236303	0.0249905	0.0188938	PDE5A/BCL6/VSIR/CD47/BMP4/ZBTB7B/EFNB1/AP3D1/CCL5/CXCL12/HLA-DPB1/IL10/LRRC32/TGFBR2/CD276/BLM/CEBPB/TMEM131L/FADD/CD46/SELENOK/CD74/NDFIP1/PNP/CLEC4G/FLOT2/MALT1/PTAFR/THY1/RIPK2/CD83/ARG2/PRNP/HLA-DMB/ADA/GPNMB/RARA/RASGRP1/IL6R/CCL2/HAS2/TESPA1/ERBB2/IL4R/NCKAP1L/HFE/ASS1/SART1/MARCH7/HLA-DPA1/DLG1/NOD2/PAK1/PRKAR1A/FYN/WNK1/SRC/PIK3R1/EBI3/ELANE/SOCS6/MIR222/CD274/SASH3/NLRP3/TGFB1/SOCS5/NCK2…	149
											BP	GO:0000041	transition metal ion transport	62/7868	110/18493	0.00236425	0.0249905	0.0188938	ARHGAP1/SLC39A1/STEAP3/NECTIN1/ATP6V0C/SLC11A1/SLC40A1/ATP6V1C2/TCN2/MCOLN1/ATP13A1/ATP2C1/SLC30A1/TRPC1/ATP6V0A2/STEAP4/FKBP4/SLC39A3/HEPH/STEAP2/SLC39A14/B2M/SLC31A1/ATP7B/SLC39A7/HFE/TRPC4/LMTK2/ATP7A/SLC31A2/CUTC/SCO1/SLC30A9/ATOX1/SLC30A2/SLC25A28/ATP6V0B/ATP6V1H/SLC39A11/MELTF/ATP6V1E2/TFR2/TTYH1/SFXN1/ATP6V0E2/REP15/FTL/COX17/ATP6V1F/ATP6V1C1/HAMP/TCIRG1/SLC25A37/SLC39A4/SLC39A13/SLC30A3/S…	62
											BP	GO:0050805	negative regulation of synaptic transmission	41/7868	68/18493	0.00236678	0.0249905	0.0188938	NF1/SNCA/SLC6A1/CD38/FMR1/SRF/RAP1A/SLC30A1/LRRK2/PLA2G6/HTR2A/DGKI/PICK1/S1PR2/BCHE/NLGN3/PTGS2/PRKN/PPP1R9A/SYT11/LILRB2/KCNB1/CBLN1/ABHD6/NLGN4X/ADNP/SHANK3/GRID2/PTK2B/SLC24A1/ARC/MAPT/STXBP1/ATAD1/ASIC1/MTMR2/GRIA1/PLK2/SLC6A4/IL1B/NPY5R	41
											BP	GO:0010921	regulation of phosphatase activity	92/7868	172/18493	0.00238714	0.0251638	0.0190248	PTN/SYTL2/CSRNP3/EIF2AK2/PPP6R1/PPP1R12A/PPP1R11/PDGFRB/MAGI2/DMPK/JAK2/CRY2/RBM26/PPP1R15A/CDK5RAP3/AGTR2/PPP1R3C/PPP1R9B/DLG2/PPP2R5B/PPP2R2B/CEP192/PPP1R37/ELL/GPLD1/PPP1R1A/PPP2R5A/NCKAP1L/PPP1R35/LMTK2/SMAD3/PPP1R16A/IGBP1/MGAT5/WNK1/FKBP1A/MEF2C/B3GAT3/CALM2/ANKLE2/CNST/WDR81/RCAN1/RRP1B/CD2BP2/PPP1R15B/TSC1/ARFGEF3/MTOR/CAMSAP3/AKAP6/PPP1R14A/SET/PPP2R5D/CHP1/TGFB2/CCDC8/PPP4R4/DLG3/PHACTR…	92
											BP	GO:0080009	mRNA methylation	11/7868	13/18493	0.00239939	0.0251918	0.0190459	ZC3H13/METTL14/VIRMA/CMTR1/TRMT61A/TRMT6/METTL16/METTL3/TRMT10C/TRMT61B/CMTR2	11
											BP	GO:1902894	negative regulation of pri-miRNA transcription by RNA polymerase II	11/7868	13/18493	0.00239939	0.0251918	0.0190459	BMP4/RELA/NFATC4/SRF/PPARD/PPARA/PDGFB/YY1/NFIB/LILRB4/HDAC4	11
											BP	GO:0030521	androgen receptor signaling pathway	42/7868	70/18493	0.00240167	0.0251918	0.0190459	SFRP1/PRMT2/DDX17/NCOA3/MED12/MED14/TAF1/ZBTB7A/BRCA1/ARID1A/FKBP4/SMARCA4/RWDD1/PIAS2/FOXP1/MED17/CCNE1/RNF6/CTNNB1/DAXX/HEYL/NCOR2/NKX3-1/NCOA4/ARRB2/MED16/KDM5D/EP300/RAN/TGFB1I1/NCOA1/SIRT1/GRIP1/TRIM68/HDAC6/AR/KAT5/MED13/NRIP1/PIAS1/PPARGC1A/MED1	42
											BP	GO:0043244	regulation of protein complex disassembly	60/7868	106/18493	0.00240829	0.0252197	0.019067	PLEKHH2/SPTAN1/MID1IP1/ADD3/UBQLN4/TBC1D25/WDR1/LIMA1/CLEC16A/CLASP2/PHF23/CFL1/CLASP1/ZMPSTE24/SPTBN1/TAOK1/ETF1/SPTB/GSN/ASPH/LMOD2/CALCOCO2/MID1/APC/SEMA5A/CAMSAP2/FYCO1/LMOD3/SLN/TMOD2/GLE1/TRIOBP/EIF5A/CAPZB/RUBCN/CAMSAP3/EPS8/TTBK2/SPTA1/CFL2/ADRB2/IRAK3/IGF1R/CIB1/ADD1/TWF1/KATNB1/HDAC6/NES/C16orf45/APC2/CARMIL2/PDXP/TMOD1/F2RL1/SPTBN5/CAPZA1/NAV3/CAMSAP1/LMOD1	60
											BP	GO:0001841	neural tube formation	59/7868	104/18493	0.00242832	0.0253473	0.0191635	TEAD2/BMP4/CC2D2A/SFRP1/BBS4/HIF1A/VASP/MED12/MKS1/CFL1/COBL/FZD1/ABL1/PRKACB/ARID1A/LIAS/IFT172/PRICKLE1/PFN1/RARA/SEC24B/RPS7/FZD2/LUZP1/SCRIB/LRP6/MTHFR/TGFB1/ZEB2/SFRP2/TSC1/TCTN1/LMO4/IFT52/MTHFD1L/BMP7/FOLR1/RARG/TGFB2/KAT2A/FZD3/GRHL2/STK3/PHACTR4/SKI/SETD2/APAF1/MTHFD1/ST14/DEAF1/ADM/SALL4/ARHGAP35/DVL2/DLC1/TRAF6/LHX2/IFT122/FZD6	59
											BP	GO:0090114	COPII-coated vesicle budding	43/7868	72/18493	0.00243159	0.0253473	0.0191635	CD59/MCFD2/PPP6R1/F8/TRAPPC3/CTSC/SEC23A/TRAPPC6B/AREG/GOSR2/SEC24B/RAB1B/TRAPPC5/SEC16A/KLHL12/SEC31B/SERPINA1/SEC24C/ANKRD28/SEC23IP/CSNK1D/GORASP1/SEC13/SEC23B/SAR1A/CUL3/PEF1/FOLR1/LMAN1/STX5/SEC24A/BET1/NSF/GRIA1/PREB/SEC24D/SCFD1/TRAPPC6A/RAB1A/NAPA/CNIH3/TRAPPC2L/TRAPPC2	43
											BP	GO:0060538	skeletal muscle organ development	91/7868	170/18493	0.00243761	0.0253473	0.0191635	TLL2/BCL9L/YBX3/NF1/GPCPD1/SELENON/ANKRD2/HIVEP3/KLHL41/DDX17/FLOT1/MEOX2/SGCE/ZBTB18/AKIRIN1/HDAC9/EGR1/HMG20B/FOXP2/DNER/LARGE1/ARNTL/FAM129B/NR1D2/SVIL/SMO/FGFRL1/BVES/CTNNB1/MYL6/HEYL/CCNT2/ASS1/HLF/POPDC2/POPDC3/BIN3/MEF2D/MEF2C/DLL1/EGR2/MYOM2/MSTN/LMOD3/TGFB1/NR2F2/GTF3C5/CDON/MED20/XK/KCNAB1/EP300/NOTCH1/KLHL40/SCX/MSC/CASQ1/USP19/CFL2/COL19A1/VAMP5/IGSF8/SRPK3/ANKRD33/SAP30/EOMES/S100B/S…	91
											BP	GO:1902749	regulation of cell cycle G2/M phase transition	91/7868	170/18493	0.00243761	0.0253473	0.0191635	CCND1/CDK2/ATM/CEP290/RAD51B/CEP57/BRD4/VPS4A/PCNT/CETN2/ALMS1/TUBB4B/APP/TUBG1/CLASP1/BLM/BRCA1/HSPA2/NBN/CDK5RAP3/TAOK1/SDCCAG8/DONSON/SYF2/MIIP/MRNIP/CDC25B/FBXO5/PLK4/SSNA1/CEP192/CHMP4C/ACTR1A/ABRAXAS1/TUBB4A/DBF4B/PRKAR2B/USP47/PINX1/TUBA4A/CNTRL/TUBB/DCTN2/CDC7/H2AFY/HAUS4/AURKA/DYRK3/DYNC1H1/MSH6/CSNK1D/BABAM2/HSP90AA1/FZR1/TAOK2/RCC2/PCM1/CEP78/HAUS2/MTA3/NOP53/FOXO4/CHEK1/TP53/ORC1/OFD1…	91
											BP	GO:0006096	glycolytic process	44/7868	74/18493	0.0024568	0.0253473	0.0191635	STAT3/ECD/GALK1/OGDHL/HIF1A/ZBTB20/ZBTB7A/P2RX7/DHTKD1/LDHA/HTR2A/TIGAR/HK3/CBFA2T3/ENO1/OGDH/HK2/PPARA/PRKAG3/OGT/PGM1/ENO2/PFKFB2/PFKFB1/GCKR/EIF6/PFKM/PGM2L1/ENTPD5/JMJD8/FBP1/PFKL/IGF1/PRKAG1/GPI/BPGM/PRKAA2/ENO4/ACTN3/SIRT6/HK1/HDAC4/PPARGC1A/PGK1	44
											BP	GO:0032006	regulation of TOR signaling	57/7868	100/18493	0.00246377	0.0253473	0.0191635	ATM/RICTOR/SESN3/GSK3A/ARAF/HIF1A/MIOS/UBR1/TBCK/CLEC16A/AKT1S1/ZMPSTE24/GOLPH3/GPAT3/RRAGB/GNA12/ARNTL/SEH1L/FNIP1/UBR2/TMEM127/FAM83D/RHEB/HDAC3/WDR59/MLST8/DYRK3/TSC1/SH3BP4/PIH1D1/SEC13/SESN1/STK11/LAMTOR1/CASTOR3/SESN2/LAMTOR3/PIK3CA/MIRLET7F1/FBXO9/NPRL2/NIM1K/SIRT1/WDR24/TNFAIP8L1/TTI1/RNF152/KLHL22/CASTOR1/LARS/PRKAA2/CRYBA1/MTM1/SZT2/MINAR1/HTR6/DEPDC5	57
											BP	GO:0006356	regulation of transcription by RNA polymerase I	22/7868	32/18493	0.00246626	0.0253473	0.0191635	TAF1/ZMPSTE24/SMARCA4/HEATR1/ERBB2/POLR2K/H2AFY/MARS/MTOR/PIH1D1/UTP15/SMARCB1/WDR43/PHF8/NOP53/IPPK/H2AFY2/POLR2L/NOL11/ATF4/TAF1C/MED1	22
											BP	GO:0031572	G2 DNA damage checkpoint	22/7868	32/18493	0.00246626	0.0253473	0.0191635	ATM/BLM/BRCA1/NBN/CDK5RAP3/TAOK1/DONSON/SYF2/MRNIP/ABRAXAS1/MSH6/BABAM2/FZR1/TAOK2/NOP53/FOXO4/CHEK1/CDC14B/BABAM1/RINT1/BRSK1/UIMC1	22
											BP	GO:0051567	histone H3-K9 methylation	22/7868	32/18493	0.00246626	0.0253473	0.0191635	PRDM5/DNMT1/BRCA1/KDM4A/EHMT2/BEND3/DNMT3B/ARID4A/PIH1D1/ATRX/SUV39H1/SMARCB1/ARID4B/KDM4D/SETDB2/SIRT1/ZNF304/LMNA/ZNF274/HIST1H1B/RIF1/SETD7	22
											BP	GO:0009185	ribonucleoside diphosphate metabolic process	56/7868	98/18493	0.0024789	0.0253473	0.0191635	STAT3/ECD/GALK1/OGDHL/HIF1A/ZBTB20/AK5/ZBTB7A/AK2/NUDT5/P2RX7/DHTKD1/LDHA/HTR2A/TIGAR/DLG2/HK3/CBFA2T3/DLG1/ENO1/OGDH/HK2/PPARA/PRKAG3/OGT/PGM1/ENO2/PFKFB2/PFKFB1/GCKR/EIF6/BAD/PFKM/PGM2L1/ENTPD5/JMJD8/TJP2/FBP1/PFKL/AK4/AK9/IGF1/PRKAG1/MPP1/GPI/BPGM/PRKAA2/ENO4/ACTN3/SIRT6/CASK/HK1/HDAC4/PPARGC1A/PGK1/MAGI3	56
											BP	GO:0006418	tRNA aminoacylation for protein translation	29/7868	45/18493	0.00248983	0.0253473	0.0191635	VARS/YARS/FARSA/WARS2/TARS2/DALRD3/CARS/RARS2/WARS/AIMP2/PPA1/FARSB/MARS/AARS/GARS/HARS2/DARS/TARSL2/NARS2/NARS/MARS2/DARS2/AARS2/FARS2/PARS2/LARS/EARS2/IARS2/EPRS	29
											BP	GO:0010463	mesenchymal cell proliferation	29/7868	45/18493	0.00248983	0.0253473	0.0191635	PTN/BMP4/ZEB1/TGFBR2/FOXP2/PRRX1/FGF7/DCHS1/SMO/CTNNB1/BMPR1A/STAT1/CTNNBIP1/LRP5/GPC3/VEGFA/MYC/IRS2/FAT4/SIX2/FOXF1/BMP7/FGFR2/NFIB/FGF9/PHF14/LMNA/OSR1/PDGFA	29
											BP	GO:0009135	purine nucleoside diphosphate metabolic process	55/7868	96/18493	0.0024921	0.0253473	0.0191635	STAT3/ECD/GALK1/OGDHL/HIF1A/ZBTB20/AK5/ZBTB7A/AK2/P2RX7/DHTKD1/LDHA/HTR2A/TIGAR/DLG2/HK3/CBFA2T3/DLG1/ENO1/OGDH/HK2/PPARA/PRKAG3/OGT/PGM1/ENO2/PFKFB2/PFKFB1/GCKR/EIF6/BAD/PFKM/PGM2L1/ENTPD5/JMJD8/TJP2/FBP1/PFKL/AK4/AK9/IGF1/PRKAG1/MPP1/GPI/BPGM/PRKAA2/ENO4/ACTN3/SIRT6/CASK/HK1/HDAC4/PPARGC1A/PGK1/MAGI3	55
											BP	GO:0009179	purine ribonucleoside diphosphate metabolic process	55/7868	96/18493	0.0024921	0.0253473	0.0191635	STAT3/ECD/GALK1/OGDHL/HIF1A/ZBTB20/AK5/ZBTB7A/AK2/P2RX7/DHTKD1/LDHA/HTR2A/TIGAR/DLG2/HK3/CBFA2T3/DLG1/ENO1/OGDH/HK2/PPARA/PRKAG3/OGT/PGM1/ENO2/PFKFB2/PFKFB1/GCKR/EIF6/BAD/PFKM/PGM2L1/ENTPD5/JMJD8/TJP2/FBP1/PFKL/AK4/AK9/IGF1/PRKAG1/MPP1/GPI/BPGM/PRKAA2/ENO4/ACTN3/SIRT6/CASK/HK1/HDAC4/PPARGC1A/PGK1/MAGI3	55
											BP	GO:0031100	animal organ regeneration	46/7868	78/18493	0.0024941	0.0253473	0.0191635	CCND1/PTPRU/SRSF5/CXCL12/IL10/TGFBR2/RAP1A/CEBPB/AXL/CDKN1A/NNMT/HFE/C5AR1/ANXA3/PGF/ATIC/LCP1/BAK1/TGFB1/AURKA/HMOX1/PTPN3/NOTCH1/GSTP1/CSNK2A2/WDR35/PFKFB1/LPIN1/HAMP/TGFBR3/CLDN1/CSNK2B/EZH2/RGN/PPARG/GLI3/ADM/APOA1/CAD/TYMS/VTN/ANGPT2/PRMT5/FPGS/MED1/FLT3	46
											BP	GO:0042866	pyruvate biosynthetic process	46/7868	78/18493	0.0024941	0.0253473	0.0191635	STAT3/ECD/GALK1/OGDHL/HIF1A/ZBTB20/ZBTB7A/SRR/P2RX7/DHTKD1/LDHA/HTR2A/TIGAR/HOGA1/HK3/CBFA2T3/ENO1/OGDH/HK2/PPARA/PRKAG3/OGT/PGM1/ENO2/PFKFB2/PFKFB1/GCKR/EIF6/PFKM/PGM2L1/ENTPD5/JMJD8/FBP1/PFKL/IGF1/PRKAG1/GPI/BPGM/PRKAA2/ENO4/ACTN3/SIRT6/HK1/HDAC4/PPARGC1A/PGK1	46
											BP	GO:0032092	positive regulation of protein binding	54/7868	94/18493	0.0025032	0.0253473	0.0191635	ACE/MARK3/BMP4/CRBN/HIP1R/FLOT1/APP/TAF1/DERL1/HSF1/HIPK2/LRRK2/ABL1/SYAP1/RIPK2/B2M/MFNG/NRP1/HFE/AMFR/MEN1/RAPGEF2/EPB41/FKBP1A/MEF2C/PRKN/PPP2CB/TCF7L2/ARRB1/ANXA2P2/SPPL3/ANXA2/EP300/PIN1/RAN/LFNG/SPTA1/USP33/TMEM173/DACT1/STK3/ADD1/EPB41L5/TICAM1/MMP9/TRAF4/HERPUD1/HSP90AB1/PLK2/EPHA4/AKTIP/VTN/TIAM1/TERT	54
											BP	GO:0046939	nucleotide phosphorylation	54/7868	94/18493	0.0025032	0.0253473	0.0191635	STAT3/ECD/GALK1/OGDHL/NME2/HIF1A/NME5/ZBTB20/AK5/ZBTB7A/P2RX7/DHTKD1/LDHA/HTR2A/TIGAR/HK3/CBFA2T3/ENO1/OGDH/HK2/PPARA/NME4/PRKAG3/OGT/PGM1/ENO2/PFKFB2/PNKP/PFKFB1/GCKR/EIF6/PFKM/PGM2L1/ENTPD5/JMJD8/FBP1/PFKL/AK4/AK9/IGF1/PRKAG1/GPI/BPGM/PRKAA2/ENO4/CMPK2/ACTN3/CMPK1/AK8/SIRT6/HK1/HDAC4/PPARGC1A/PGK1	54
											BP	GO:1905269	positive regulation of chromatin organization	54/7868	94/18493	0.0025032	0.0253473	0.0191635	BCL6/TPR/ATM/ZBTB7B/BRD4/KMT2A/DNMT1/FMR1/TET1/NAP1L2/RNF20/BRD7/AKAP8/BRCA1/LRRK2/RPS6KA4/SREBF1/WBP2/CTNNB1/NSD3/RTF1/KAT7/JDP2/TRIM28/RNF40/VEGFA/MUC1/TGFB1/ARRB1/DNMT3B/RUVBL2/OGT/TADA2B/SART3/ING2/PIH1D1/SMARCB1/NOS1/KAT2A/NIPBL/KMT2E/SIRT1/ZNF304/LMNA/LIF/KDM1A/HIST1H1B/CDK9/IL1B/RIF1/PRKD1/SIRT6/PIWIL2/PPARGC1A	54
											BP	GO:0009127	purine nucleoside monophosphate biosynthetic process	77/7868	141/18493	0.00251095	0.0253473	0.0191635	STAT3/ECD/GALK1/OGDHL/HIF1A/SLC25A13/IMPDH1/ZBTB20/AK5/ZBTB7A/AK2/PID1/P2RX7/DHTKD1/LDHA/HTR2A/TIGAR/ADA/HK3/CBFA2T3/ENO1/LHPP/ATIC/ADSL/APRT/OGDH/HK2/TGFB1/STOML2/PPARA/AMPD2/PRKAG3/OGT/PGM1/ENO2/HPRT1/DMAC2L/ADSSL1/PFKFB2/PFKFB1/GCKR/IMPDH2/NIPSNAP2/ATP5F1A/EIF6/GART/PFAS/UQCC3/PFKM/PGM2L1/ENTPD5/JMJD8/FBP1/PFKL/AK4/ATP5PD/COX5B/AK9/IGF1/PRKAG1/GMPS/GPI/BPGM/PAICS/PRKAA2/ENO4/ACTN3/ATP5PB/VPS9D…	77
											BP	GO:0009168	purine ribonucleoside monophosphate biosynthetic process	77/7868	141/18493	0.00251095	0.0253473	0.0191635	STAT3/ECD/GALK1/OGDHL/HIF1A/SLC25A13/IMPDH1/ZBTB20/AK5/ZBTB7A/AK2/PID1/P2RX7/DHTKD1/LDHA/HTR2A/TIGAR/ADA/HK3/CBFA2T3/ENO1/LHPP/ATIC/ADSL/APRT/OGDH/HK2/TGFB1/STOML2/PPARA/AMPD2/PRKAG3/OGT/PGM1/ENO2/HPRT1/DMAC2L/ADSSL1/PFKFB2/PFKFB1/GCKR/IMPDH2/NIPSNAP2/ATP5F1A/EIF6/GART/PFAS/UQCC3/PFKM/PGM2L1/ENTPD5/JMJD8/FBP1/PFKL/AK4/ATP5PD/COX5B/AK9/IGF1/PRKAG1/GMPS/GPI/BPGM/PAICS/PRKAA2/ENO4/ACTN3/ATP5PB/VPS9D…	77
											BP	GO:0006165	nucleoside diphosphate phosphorylation	53/7868	92/18493	0.00251204	0.0253473	0.0191635	STAT3/ECD/GALK1/OGDHL/NME2/HIF1A/NME5/ZBTB20/AK5/ZBTB7A/P2RX7/DHTKD1/LDHA/HTR2A/TIGAR/HK3/CBFA2T3/ENO1/OGDH/HK2/PPARA/NME4/PRKAG3/OGT/PGM1/ENO2/PFKFB2/PFKFB1/GCKR/EIF6/PFKM/PGM2L1/ENTPD5/JMJD8/FBP1/PFKL/AK4/AK9/IGF1/PRKAG1/GPI/BPGM/PRKAA2/ENO4/CMPK2/ACTN3/CMPK1/AK8/SIRT6/HK1/HDAC4/PPARGC1A/PGK1	53
											BP	GO:0036503	ERAD pathway	53/7868	92/18493	0.00251204	0.0253473	0.0191635	TMUB1/EDEM2/RHBDD1/ERLIN2/DNAJB12/UBE2J1/DERL1/AUP1/POMT2/ATXN3/NPLOC4/HM13/UBE2J2/RNF139/AMFR/BAG6/UBXN6/OS9/PRKN/ERLEC1/SVIP/SELENOS/ECPAS/EDEM1/SYVN1/SEC13/STUB1/SGTB/MAN1B1/YOD1/UFD1/BRSK2/UGGT1/NFE2L2/SEC61B/FOXRED2/CCDC47/USP19/SDF2L1/EDEM3/TMEM67/UBQLN2/UBXN4/HERPUD1/WFS1/SEL1L/MARCH6/UBE2G2/DERL2/TOR1A/UBQLN1/ERLIN1/BCAP31	53
											BP	GO:0030004	cellular monovalent inorganic cation homeostasis	52/7868	90/18493	0.00251842	0.0253569	0.0191707	ATP1A1/SLC4A2/SLC11A1/SLC4A4/ATP1B2/ATP1B3/KCTD7/TMEM165/LRRK2/ATP6V0A2/MAFG/AGTR2/SLC9B1/ATP1B1/CCDC115/DMXL1/CLIC4/SLC9A8/TMEM175/CA2/SLC9A6/SLC4A7/NEDD4L/AVPR1A/CLN3/SLC9A7/CFTR/ATP6V1H/SLC9C1/SLC4A8/SLC4A3/PPT1/ATP6V0E2/CHP1/SLC8A1/RAB39A/TCIRG1/MAPK1/ATP1A3/RAB7A/SLC26A6/RAB38/KCNJ2/ATP1A4/DMXL2/SLC9A4/SLC9A9/SNAPIN/CA7/CLN5/KCNMA1/RAB20	52
											BP	GO:0046031	ADP metabolic process	49/7868	84/18493	0.00252096	0.0253569	0.0191707	STAT3/ECD/GALK1/OGDHL/HIF1A/ZBTB20/AK5/ZBTB7A/AK2/P2RX7/DHTKD1/LDHA/HTR2A/TIGAR/HK3/CBFA2T3/ENO1/OGDH/HK2/PPARA/PRKAG3/OGT/PGM1/ENO2/PFKFB2/PFKFB1/GCKR/EIF6/BAD/PFKM/PGM2L1/ENTPD5/JMJD8/FBP1/PFKL/AK4/AK9/IGF1/PRKAG1/GPI/BPGM/PRKAA2/ENO4/ACTN3/SIRT6/HK1/HDAC4/PPARGC1A/PGK1	49
											BP	GO:0071219	cellular response to molecule of bacterial origin	108/7868	206/18493	0.00257165	0.025826	0.0195254	TNIP2/EDNRB/CCL5/FZD5/IRAK1/CX3CR1/IL10/HMGB2/PRKCE/RELA/NFKBIB/CHMP5/CD14/HSF1/AKAP8/TFPI/ADAM9/CEBPB/TLR2/SERPINE1/ABL1/BMP6/MAPK8/HCK/NOS3/SBNO2/CASP1/MALT1/PTAFR/CX3CL1/AXL/NR1H2/RIPK2/PLSCR4/CD180/RARA/MRC1/PDCD4/CTSG/CCL2/ASS1/CXCL9/LBP/NOD2/CXCL10/MEF2C/SRC/TLR4/ADAMTS13/NFKBIA/PPARD/CD274/SGMS1/NLRP3/TGFB1/TNFAIP3/CDC73/SELENOS/MTDH/HAVCR2/SCARB1/LILRB2/TNFRSF1B/CACTIN/CCL3/CD55/GSTP1/XBP…	108
											BP	GO:0061298	retina vasculature development in camera-type eye	14/7868	18/18493	0.00259517	0.0259803	0.019642	ACVRL1/HIF1A/PDGFRB/NRP1/COL4A1/CLIC4/LRP5/BMPR2/NDP/FZD4/LAMA1/ROM1/LRP5L/ARHGEF15	14
											BP	GO:1903392	negative regulation of adherens junction organization	14/7868	18/18493	0.00259517	0.0259803	0.019642	ACVRL1/CLASP2/PHLDB2/FAM107A/APOD/BCAS3/THBS1/SRC/ITGB1BP1/CORO1C/RCC2/DUSP22/ARHGAP6/DLC1	14
											BP	GO:0050890	cognition	145/7868	285/18493	0.00261699	0.0261466	0.0197677	PTN/NPTX2/NF1/TTC8/SLC6A1/BBS4/GATM/HIF1A/KRAS/CRHBP/APP/ADCY3/KIT/CX3CR1/MDK/JUN/ATP8A1/ITGA5/ITGA3/SRF/PLCB1/CPEB3/CEBPB/MEIS2/ATXN1/TLR2/KMT2B/PLA2G6/DDHD2/NGF/FOXP2/VDAC3/NTRK2/ITPR3/HTR2A/PJA2/CHL1/PRNP/FAM107A/RIC8A/CIC/DGKI/PRKAR2B/PAIP2/BHLHB9/ABCA7/ITGA8/FOSL1/AMFR/ST3GAL4/AAAS/PDE1B/LDLR/C12orf57/FYN/CLN8/IFT20/MEF2C/BCHE/NLGN3/PTGS2/EGR2/BRINP1/PRKN/TMOD2/CYFIP1/CLN3/GRIN2A/NTF3/GLP1R/…	145
											BP	GO:0002762	negative regulation of myeloid leukocyte differentiation	30/7868	47/18493	0.0026241	0.0261466	0.0197677	NF1/LRRC17/GATA2/SFRP1/NME2/TLR3/C1QC/RARA/CTNNB1/UBASH3B/TMEM178A/TOB2/PIK3R1/TLR4/MYC/INHBA/ZBTB46/MAFB/CCL3/CEACAM1/FBN1/INHA/LYN/ZNF675/LILRB4/FSTL3/LILRB1/CUL4A/ZFPM1/CARTPT	30
											BP	GO:0090199	regulation of release of cytochrome c from mitochondria	30/7868	47/18493	0.0026241	0.0261466	0.0197677	BID/BCL2L1/MOAP1/CLU/PLA2G6/TRIAP1/PRELID1/BCL2L11/BAX/FAM162A/OPA1/PDCD5/PRKN/BAK1/APOPT1/ARRB2/TNFSF10/PLAUR/WDR35/HRK/CIDEB/PYCARD/BAD/AKT1/TP53/MMP9/IGF1/LMNA/PSMD10/GPER1	30
											BP	GO:0009612	response to mechanical stimulus	107/7868	204/18493	0.00263271	0.0261914	0.0198016	ATP1A1/MBD2/TLR3/SLC2A1/CXCL12/PKD2/KIT/PPL/RAF1/JUN/TGFBR2/RELA/LTBR/SLC38A2/TNFRSF1A/SMPD2/MEIS2/FADD/PKD1L2/STRBP/DAG1/BMP6/MAPK8/MYD88/FOXP2/P2RX7/SUN1/CASP1/HTR2A/GADD45A/KCNA5/NPPA/XPC/ABHD12/STAT1/POSTN/FOSL1/CHI3L1/FYN/CXCL10/PDE2A/MAP3K14/SRC/LRP11/TLR4/PTGS2/NFKBIA/MKKS/BAK1/TGFB1/BAG3/GCLC/SLC1A3/RAC1/P2RX3/TLR8/ENG/CNTNAP2/TNC/FOSB/EDN1/CYBA/SCX/SLC8A1/COL1A1/CASP8AP2/ENDOG/BAD/CRADD/…	107
											BP	GO:0150063	visual system development	176/7868	352/18493	0.00264939	0.0263162	0.019896	PTN/ZDHHC16/ACVRL1/MYH10/NF2/STAT3/NF1/TENT2/BMP4/CC2D2A/NECTIN1/CEP290/ZEB1/BBS4/PRDM1/HIF1A/FZD5/FRS2/CPAMD8/PDGFRB/MEIS1/ALDH1A2/JUN/TENM3/TGFBR2/SH3PXD2B/RXRA/PROM1/JMJD6/SRF/HIPK2/TBC1D32/MEIS2/RDH10/BMP6/CHRDL1/FOXP2/NTRK2/ARID1A/NAGLU/SMARCA4/THY1/CRYAB/LAMB2/GDF11/ZNF513/RARA/WDPCP/CTNNB1/COL8A1/XRN2/B9D1/NRP1/NECTIN3/WNT9A/BAX/PTPRM/DLG1/COL4A1/CLIC4/OPA1/SMAD3/RCN1/C12orf57/LRP5/CLN8/TB…	176
											BP	GO:0002237	response to molecule of bacterial origin	169/7868	337/18493	0.00271871	0.0269626	0.0203847	SNCA/TNIP2/MAPKAPK2/EDNRB/SLC11A1/CCL5/FZD5/IRAK1/CHUK/TIMP4/SSC5D/CX3CR1/IL10/HMGB2/PRKCE/MGST1/JUN/RELA/NFKBIB/CHMP5/CD14/HSF1/JAK2/AKAP8/TFPI/PENK/ADH5/ADAM9/KCNJ8/SRR/ALPL/CEBPB/TLR2/SERPINE1/ABL1/BMP6/MAPK8/P2RX7/HCK/NOS3/SBNO2/CASP1/S100A8/LIAS/MALT1/PTAFR/CX3CL1/AXL/NR1H2/FOXP1/RIPK2/B2M/PLSCR4/CD180/RARA/F2R/MRC1/PDCD4/CTSG/CCL2/ATP2A2/PLCG2/ASS1/C5AR1/CXCL9/PTGER2/LBP/NOD2/FMO1/CXCL10/AP…	169
											BP	GO:1901652	response to peptide	235/7868	481/18493	0.00273376	0.0269842	0.020401	RANGAP1/STAT3/ZBTB7B/POR/EDNRB/NAMPT/SESN3/GSK3A/ATP6V0C/NME2/CYP11A1/SRSF5/CACNB1/SCAP/SLC2A1/CXCL12/TIMP4/CRHBP/EIF4EBP1/SOGA1/GRB14/APP/KLF3/ESRRA/ADCY3/EIF2B4/IL10/SLC2A8/PIK3C2A/TIMP1/ATP6V1C2/RELA/CHMP5/HSF1/JAK2/MBD5/IGFBP5/PID1/CCND3/TLR2/HDAC9/ATP6V0A2/EGR1/GHR/SOCS2/NGFR/CACNA2D1/SYAP1/DAG1/AGTR2/PRKACB/SREBF1/PRKCD/KLF10/QDPR/PDE3B/TEK/INPP5K/NPPA/GAB1/SH2B2/RIPK2/PRKAR2A/AREG/PRNP/CPE…	235
											BP	GO:0001881	receptor recycling	23/7868	34/18493	0.00273783	0.0269842	0.020401	SNCA/CHMP5/ECE1/NSG1/EHD3/BVES/PLEKHJ1/LMTK2/VAMP3/SCRIB/PHETA2/ANXA2P2/TRAT1/ANXA2/LAMTOR1/PHETA1/REP15/EPS15/TBC1D16/NSF/RAMP3/ARAP1/OPTN	23
											BP	GO:0030262	apoptotic nuclear changes	23/7868	34/18493	0.00273783	0.0269842	0.020401	HMGB2/HSF1/CDK5RAP3/H1F0/BAX/KPNA1/DEDD2/CECR2/SHARPIN/KPNB1/DNASE1L3/ENDOG/AIFM1/ST20/FOXL2/APAF1/FEN1/CIDEA/BLCAP/NMNAT1/GPER1/DNASE2B/CASP3	23
											BP	GO:0042558	pteridine-containing compound metabolic process	23/7868	34/18493	0.00273783	0.0269842	0.020401	SHMT2/PTS/MTHFD2/MTRR/QDPR/PCBD2/MTR/ATIC/MTHFR/MTHFD2L/DHFR2/MTHFD1L/SLC25A32/SLC19A1/FOLR1/SHMT1/GART/PCBD1/GGH/MTHFD1/TYMS/ALDH1L1/FPGS	23
											BP	GO:0032648	regulation of interferon-beta production	31/7868	49/18493	0.00274771	0.0270397	0.020443	DDX58/MAVS/TLR3/FLOT1/HMGB2/ZBTB20/TLR2/RIPK2/IFIH1/DDX3X/TLR4/TLR8/POLR3C/CACTIN/TRAF3IP1/YY1/TBK1/POLR3D/PYCARD/RIOK3/TICAM1/NLRX1/TLR7/NLRC3/TRAF3/LILRB1/RELB/POLR3F/PPM1B/IRF1/RNF216	31
											BP	GO:0002507	tolerance induction	18/7868	25/18493	0.00277326	0.0271652	0.0205378	TGFBR2/MARCH7/CD274/CCR4/TGFB1/TNFAIP3/CD3E/HAVCR2/LILRB2/CLC/LYN/IRAK3/PDCD1/ITCH/IL2RA/IDO1/PHLPP1/ICOS	18
											BP	GO:0006309	apoptotic DNA fragmentation	18/7868	25/18493	0.00277326	0.0271652	0.0205378	HMGB2/HSF1/H1F0/BAX/KPNA1/CECR2/KPNB1/DNASE1L3/ENDOG/AIFM1/ST20/FOXL2/APAF1/FEN1/CIDEA/NMNAT1/DNASE2B/CASP3	18
											BP	GO:0061842	microtubule organizing center localization	18/7868	25/18493	0.00277326	0.0271652	0.0205378	SUN2/NIN/GPSM2/DYNC1LI2/SUN1/DLG1/IFT20/KIF5B/AURKA/PLXNA2/EZR/SPOUT1/INTS13/PAFAH1B1/AKAP9/BICD2/ASPM/ARPC5	18
											BP	GO:1990253	cellular response to leucine starvation	9/7868	10/18493	0.00281251	0.0275073	0.0207965	SESN3/IMPACT/RRAGB/MTOR/SESN1/SESN2/LARS/GCN1/EIF2AK4	9
											BP	GO:0002886	regulation of myeloid leukocyte mediated immunity	32/7868	51/18493	0.00286076	0.0278935	0.0210885	GATA2/FCER1G/DDX58/MAVS/DDX21/FES/STXBP2/PTAFR/NPPA/VAMP8/FGR/CD177/IL4R/GAB2/ITGB2/C3/HMOX1/DNASE1/VAMP7/SNX4/FOXF1/DNASE1L3/ITGAM/CCR2/LYN/C12orf4/TICAM1/ADGRE2/UNC13D/STX4/STXBP1/F2RL1	32
											BP	GO:0051496	positive regulation of stress fiber assembly	32/7868	51/18493	0.00286076	0.0278935	0.0210885	NF2/CD47/EVL/TESK1/SFRP1/ARHGEF10L/SH3PXD2B/ABL1/MYOC/SERPINF2/NRP1/SMAD3/PAK1/RHOC/LIMCH1/RAC1/LIMK1/TSC1/MTOR/ITGB1BP1/PPM1E/CTGF/NOX4/TAC1/RGCC/GPR65/SORBS3/APOA1/S100A10/PXN/CDC42/ARHGEF15	32
											BP	GO:0007611	learning or memory	127/7868	247/18493	0.00289433	0.0281776	0.0213033	PTN/NPTX2/NF1/SLC6A1/GATM/HIF1A/KRAS/CRHBP/APP/ADCY3/KIT/CX3CR1/MDK/JUN/ATP8A1/ITGA5/ITGA3/SRF/PLCB1/CPEB3/CEBPB/MEIS2/ATXN1/TLR2/KMT2B/PLA2G6/DDHD2/NGF/FOXP2/VDAC3/NTRK2/ITPR3/HTR2A/PJA2/PRNP/RIC8A/CIC/DGKI/PRKAR2B/PAIP2/BHLHB9/ABCA7/ITGA8/FOSL1/AMFR/AAAS/PDE1B/LDLR/FYN/CLN8/IFT20/MEF2C/BCHE/NLGN3/PTGS2/EGR2/BRINP1/PRKN/TMOD2/CLN3/GRIN2A/NTF3/GLP1R/HRH2/KALRN/KCNAB1/MTOR/LILRB2/CNTNAP2/ADGRB3/GA…	127
											BP	GO:0043954	cellular component maintenance	33/7868	53/18493	0.00296347	0.0288067	0.0217789	ITGA3/NLGN2/DLG2/PRNP/ITPKA/F2R/CD177/VPS35/OPHN1/DLG1/PICK1/FYN/MTHFR/RASSF8/ABHD17B/PARD6A/CAMSAP3/ADGRB3/ARF6/TANC1/PCLO/TPRN/DLG3/PRTN3/IGF1R/RAB3A/SUPV3L1/MTMR2/ERC2/F2RL1/CSF1R/CTBP2/WHRN	33
											BP	GO:0048284	organelle fusion	66/7868	119/18493	0.00299144	0.0290343	0.021951	PRRT2/SAMD9L/OMA1/USP30/VPS4A/ANKRD27/VPS41/SPG11/RAB7B/STXBP6/PID1/VPS8/GDAP1/STX7/MIGA1/SAMD9/STX2/DYSF/GOSR2/EEA1/LRMP/VPS11/C2CD5/SNAP23/CLTRN/BAX/VPS39/STX10/OPA1/TAPBP/TMEM175/VAMP3/STX17/KIF5B/VTI1B/PRKN/STX12/BAK1/SYT7/STOML2/ANXA2P2/TGFBRAP1/ANXA2/CORO1A/VAMP7/GOSR1/RAB39A/STX5/NKD2/GRIK5/RAB7A/RAB3A/STX4/CHMP2B/GNAI3/TSNARE1/AFG3L2/STXBP1/CPLANE2/VCPIP1/MIGA2/RCC1L/VAMP4/SNAPIN/MUL1/RAB…	66
											BP	GO:1901988	negative regulation of cell cycle phase transition	110/7868	211/18493	0.00300204	0.0290928	0.0219952	CCND1/TPR/CDK2/ATM/CARM1/E2F4/PRMT2/VPS4A/PKD2/CDK2AP2/NACC2/MIR26A1/CTDSP1/MAD2L2/CDKN1B/BRD7/BLM/BRCA1/NBN/CDK5RAP3/TAOK1/DONSON/SYF2/MIIP/PCBP4/MRNIP/TRIAP1/GADD45A/E2F8/MDM4/FBXO5/CDKN1A/GPNMB/FAM107A/CHMP4C/DCUN1D3/ABRAXAS1/CCL2/KANK2/USP47/PINX1/BAX/APC/TFDP2/MEN1/GIGYF2/H2AFY/MUC1/CTDSPL/AURKA/CDC73/WEE1/MSH6/JADE1/TNKS1BP1/BABAM2/EP300/CNOT4/NDC80/CTDSP2/FZR1/ARID3A/RPS27L/TAOK2/CDKN2D/ZN…	110
											BP	GO:0006893	Golgi to plasma membrane transport	34/7868	55/18493	0.00305611	0.0295493	0.0223404	KIF13A/VPS35L/BBS2/GOPC/PKDCC/GOLPH3/STXBP6/SPTBN1/EXOC6B/BLZF1/STEAP2/COMMD1/VAMP3/EXOC4/EXOC2/CCDC93/CNST/RACK1/CSK/VAMP7/AMN/EXOC1/LYPLA1/KRT18/VAMP5/TRIM23/GOLGA4/MACF1/OSBPL5/GOLPH3L/VAMP2/NSF/LLGL1/OPTN	34
											BP	GO:0050708	regulation of protein secretion	215/7868	438/18493	0.00305843	0.0295493	0.0223404	IL1RL1/MYH10/RHBDF2/C2CD2L/SFRP1/RSAD2/HIF1A/CD38/CCL5/KCNJ11/DDX58/FZD5/JAGN1/CDK16/TM7SF3/IL17RA/MAVS/SLC2A1/CHUK/PPP1R11/ATP13A2/APBB1/WLS/SSC5D/IL17RB/IL10/LRRC32/CACNA2D2/PRKCE/DPH3/ANXA4/SCAMP5/IL1R2/CD14/NLGN2/JAK2/ADAM9/RAP1A/GOLPH3/PIM3/ANO1/LRRK2/SPTBN1/TLR2/UNC13B/SELENOK/PLA2G6/ABL1/BMP6/P2RX7/FERMT1/AGTR2/SREBF1/ITPR3/CASP1/NDUFAF2/ARFIP1/KCNA5/CX3CL1/DNAJC1/NR1H2/ARNTL/FOXP1/NADK/GL…	215
											BP	GO:0006401	RNA catabolic process	170/7868	340/18493	0.00309418	0.0298454	0.0225642	CSDC2/RNASE2/EIF4G1/YBX3/ATM/TENT2/MAPKAPK2/METTL14/SLC11A1/IGF2BP2/ANP32A/PNRC2/DDX6/RPS2/SLFN13/FMR1/AGO2/FXR2/GSPT1/OAS2/RPLP0/CPEB3/TTC37/TRIR/CTIF/NANOS1/MYD88/ETF1/PCBP4/PRKCD/TBRG4/MAGOHB/PUM1/MIRLET7A2/NT5C3B/RNPS1/PARN/RNASET2/CIRBP/FXR1/AXIN2/ZPR1/MYEF2/RPS7/MRTO4/XRN2/XRN1/PAN2/PATL1/RPLP1/LSM6/SND1/EXOSC4/RNASE3/RPL13/RPL18A/CARHSP1/RPL7A/KHSRP/GIGYF2/DEDD2/RNASEL/RPS21/DCP2/POLR2D/RP…	170
											BP	GO:1901654	response to ketone	100/7868	190/18493	0.00309926	0.0298454	0.0225642	PTN/CCND1/ELK1/BCL2L1/NR3C1/SFRP1/ADAM15/CD38/KCNJ11/EIF4EBP1/ADCY3/PRKCE/RELA/NCOA2/HSF1/AKAP8/TLR2/FOXP2/AGTR2/SLIT3/SREBF1/SLIT2/PTAFR/RWDD1/ABCB4/CDKN1A/SMYD3/WBP2/FECH/CYBB/FBXO32/KIF1B/SPP1/XRN1/P2RY6/FOSL1/ASS1/THBS1/PTGER2/OPA1/NKX3-1/GNG2/PCK2/GABRB1/SRC/MAOB/MSTN/NASP/ADCY5/TGFB1/AVPR1A/DNMT3B/CFTR/SOX10/TNC/GNAI1/FOSB/RAMP2/EDN1/CYBA/ABHD2/MSN/YAP1/FIBIN/EIF4E/TGFB2/FDX1/PTGFR/TGFBR3/C…	100
											BP	GO:0006661	phosphatidylinositol biosynthetic process	79/7868	146/18493	0.00310314	0.0298454	0.0225642	PITPNM1/ATM/SBF1/FRS2/FGF1/PLEKHA2/PIK3C2A/DPM1/PIP5K1C/PIK3CB/PITPNM2/PIGA/OCRL/INPP4B/SH3YL1/PTPN13/HTR2A/INPP5K/GAB1/FGF7/PIGH/PIGN/HTR2B/PIGS/PIGW/PIK3R3/FGFR4/PIGK/DPM2/GAB2/PLCG2/PIP4K2B/PIK3R4/PLEKHA4/PIK3R1/SLC27A1/INPPL1/FGF5/IRS2/GRB2/PIGP/INPP4A/FIG4/PIGM/PDGFB/PIGL/MTMR1/PI4KA/MPPE1/DPM3/MTMR3/PIK3C3/FGFR2/PIK3CA/FPR2/FGF9/PIK3C2B/PIGF/SYNJ1/PGAP1/FGF10/PI4K2A/FGF20/FLT3LG/PI4K2B/BMX/…	79
											BP	GO:0030218	erythrocyte differentiation	62/7868	111/18493	0.00315504	0.0302532	0.0228725	BCL6/STAT3/SOX6/BMP4/GATA2/HIF1A/MFHAS1/KIT/HMGB2/ATP5IF1/ADGRF5/ZBTB7A/JMJD6/JAK2/SRF/HIPK2/KLF13/CEBPG/G6PD/LDB1/B2M/STAT1/NCKAP1L/HCLS1/SPI1/TMEM14C/ANKRD54/P4HTM/ALAS2/MIR222/VEGFA/ARID4A/DYRK3/EPAS1/INHBA/MAFB/SFXN1/ACVR2A/ACVR1B/RPS19/MIR221/RHAG/INHA/LYN/NFE2L1/SMAP1/TGFBR3/KMT2E/ADD1/RPS14/JAK3/RPS6/ERCC2/RHEX/RBFOX2/BPGM/SLC25A38/MAPK14/ZFPM1/CASP3/HBZ/MED1	62
											BP	GO:1904375	regulation of protein localization to cell periphery	62/7868	111/18493	0.00315504	0.0302532	0.0228725	BCL2L1/WNK3/EPHA3/VPS4A/KCNJ11/GOPC/PRKCE/RHOG/PKDCC/EPB41L2/ITGA3/GPC6/RAP1A/PID1/SPTBN1/GPSM2/STX7/DAG1/VAMP8/ACTB/STAC2/PRNP/HRAS/PPP2R5A/DLG1/EFCAB7/EPB41/PIK3R1/RER1/KIF5B/VTI1B/EPHA2/TGFB1/PRKCI/CNST/RACK1/CSK/LYPD1/TMBIM1/SQSTM1/EZR/GNAI1/ARF6/LYPLA1/ITGB1/PPFIA1/CIB1/NKD2/AKT1/CNPY4/SAPCD2/AR/STX4/ARHGEF16/PRKCZ/RAMP3/GPER1/APPL1/RANGRF/GPC4/ARHGAP44/IQSEC2	62
											BP	GO:0001654	eye development	175/7868	351/18493	0.00316573	0.0302979	0.0229063	PTN/ZDHHC16/ACVRL1/MYH10/NF2/STAT3/NF1/TENT2/BMP4/CC2D2A/NECTIN1/CEP290/ZEB1/BBS4/PRDM1/HIF1A/FZD5/FRS2/CPAMD8/PDGFRB/MEIS1/ALDH1A2/JUN/TENM3/TGFBR2/SH3PXD2B/RXRA/PROM1/JMJD6/SRF/HIPK2/TBC1D32/MEIS2/RDH10/BMP6/CHRDL1/FOXP2/NTRK2/ARID1A/NAGLU/SMARCA4/THY1/CRYAB/LAMB2/GDF11/ZNF513/RARA/WDPCP/CTNNB1/COL8A1/XRN2/B9D1/NRP1/NECTIN3/WNT9A/BAX/PTPRM/DLG1/COL4A1/CLIC4/OPA1/SMAD3/RCN1/C12orf57/LRP5/CLN8/TB…	175
											BP	GO:0022407	regulation of cell-cell adhesion	192/7868	388/18493	0.00316921	0.0302979	0.0229063	PDE5A/BCL6/C1QTNF1/NF2/PTPRU/VSIR/CD47/BMP4/ZBTB7B/EFNB1/AP3D1/CCL5/FLOT1/CXCL12/HLA-DPB1/IL10/LRRC32/TENM3/TGFBR2/MYO10/MAD2L2/CD276/JAK2/BLM/CEBPB/TMEM131L/FADD/CD46/SELENOK/DENND6A/ABL1/CD74/NDFIP1/PNP/CLEC4G/FLOT2/PRKCD/MALT1/PTAFR/CX3CL1/LRFN3/THY1/RIPK2/FERMT3/CD83/ARG2/PRNP/HLA-DMB/ADA/GPNMB/RARA/RASGRP1/SERPINF2/IL6R/PODXL/CCL2/HAS2/TESPA1/ERBB2/IL4R/NCKAP1L/HFE/UBASH3B/ASS1/SART1/MARCH7/…	192
											BP	GO:0007018	microtubule-based movement	137/7868	269/18493	0.00321032	0.0305298	0.0230816	AP3M2/SUN2/KLC2/TRAK1/AP3D1/TTLL1/ICK/BBS4/CFAP20/KIF13A/IFT80/HIF1A/BBS2/IFT43/APP/KIF22/SPG11/NME5/WASF1/FMR1/RPGR/UCHL1/DYNC2LI1/UXT/WDR78/GAS8/BICD1/KIF3A/DYNC2H1/BBS12/DST/IFT27/DYNC1LI2/FLOT2/SUN1/MAP4/CLUAP1/IFT172/TRIP11/DLG2/CCSAP/SSNA1/MAP1S/RASGRP1/KIF1B/TTC21B/IFT22/DNAH1/SPA17/SFPQ/CFAP61/OPA1/KIF5C/IGBP1/FYCO1/WDR66/LRRC6/IFT20/TTC21A/TMEM201/KIF5B/IFT74/MKKS/TRAK2/HSPB11/KIF1C/CLN3…	137
											BP	GO:0010976	positive regulation of neuron projection development	137/7868	269/18493	0.00321032	0.0305298	0.0230816	PTN/AP2A1/PLXNB1/TRAK1/MAP2K1/EPHA3/PARP6/CDKL3/NME2/S100A9/DPYSL3/ANKRD27/CXCL12/APBB1/CAPRIN1/ARHGDIA/FMR1/NIN/TENM3/MAGI2/KIDINS220/C21orf91/CBFA2T2/SERPINI1/ITGA3/COBL/CUL7/SRF/FZD1/RAP1A/CPEB3/SYT17/FES/NGFR/NGF/FBXO38/NTRK2/RAPGEF1/SLIT2/CX3CL1/TMEM106B/PPP2R5B/ITPKA/FBXW8/PLXNC1/RUFY3/ROBO1/NRP1/CRABP2/STK25/BHLHB9/MAP6/SEMA5A/PLXNA1/OPA1/PAK1/RAPGEF2/FYN/IST1/BMPR2/NEDD4L/MIR222/VEGFA/PRK…	137
											BP	GO:0034113	heterotypic cell-cell adhesion	36/7868	59/18493	0.00321265	0.0305298	0.0230816	CD47/PARVA/FLOT1/ITGA7/IL10/ITGA5/THY1/ITGB2/NFASC/CD200/MAP2K5/WNK1/MAPK7/MBP/MYADM/DSC2/LILRB2/CD2/NRCAM/ITGB3/MIR221/BMP7/ITGB1/ITGB7/SKAP1/CTNNA3/JUP/CD200R1/ITGAX/APOA1/MADCAM1/DSG2/ITGA4/IL1B/IZUMO1/PERP	36
											BP	GO:0070059	intrinsic apoptotic signaling pathway in response to endoplasmic reticulum stress	36/7868	59/18493	0.00321265	0.0305298	0.0230816	CREB3/CREB3L1/CEBPB/LRRK2/PPP1R15A/SELENOK/HYOU1/ITPR1/BCL2L11/BAX/BAG6/OPA1/PRKN/BAK1/NCK2/SELENOS/GRINA/PTPN1/SYVN1/DDIT3/ERO1A/XBP1/BRSK2/TXNDC12/AIFM1/SIRT1/APAF1/UBE2K/DAB2IP/HERPUD1/WFS1/ERN1/ATF4/TNFRSF10B/SERINC3/ERP29	36
											BP	GO:0048732	gland development	213/7868	434/18493	0.00321884	0.030543	0.0230916	FRZB/PTN/CCND1/NF1/BMP4/ZBTB7B/MAP2K1/SULF1/GATA2/TGM2/CAPN1/SFRP1/PTCD2/HIF1A/KRAS/SRSF5/FRS2/PKD2/WLS/HMGCL/IL10/ALDH1A2/RAF1/MDK/JUN/TGFBR2/RELA/DBP/RXRA/CDKN1B/OAS2/LAMA5/JAK2/COBL/SRF/NRG1/ZMPSTE24/RAP1A/IGFBP5/CEBPB/TP63/FADD/SOCS2/CCL11/CEBPG/ABL1/DAG1/QDPR/FKBP4/GNPNAT1/GPAT4/E2F8/MPST/FGF7/NKX2-5/AREG/ALOX15B/ADA/RARA/TBX3/SMO/ATP7B/LSR/CTNNB1/BCL2L11/BMPR1A/ROBO1/NRP1/ORAI1/BAX/HFE/LIMS…	213
											BP	GO:0003148	outflow tract septum morphogenesis	19/7868	27/18493	0.00322556	0.0305512	0.0230978	BMP4/PARVA/TGFBR2/NKX2-5/RARA/BMPR1A/ROBO1/NRP1/TBX2/GATA6/NRP2/BMPR2/SMAD6/ENG/ZFPM2/TGFB2/FGFR2/ROBO2/RARB	19
											BP	GO:0019048	modulation by virus of host morphology or physiology	25/7868	38/18493	0.0032341	0.0305512	0.0230978	BCL2L1/KPNA2/EIF2AK2/KPNA5/RXRA/HIPK2/DAG1/CPSF4/BCL2L11/SMAD3/KPNA1/SCRIB/CCNK/MIR222/PRKN/TGFB1/KPNB1/MIR221/BAD/ZC3H12A/HYAL2/TYMS/KPNA3/CASP8/EIF2AK4	25
											BP	GO:0032570	response to progesterone	25/7868	38/18493	0.0032341	0.0305512	0.0230978	PTN/CD38/RELA/NCOA2/TLR2/SREBF1/WBP2/FOSL1/THBS1/PTGER2/GABRB1/SRC/TGFB1/SOX10/FOSB/RAMP2/ABHD2/YAP1/TGFB2/BAD/GPI/TYMS/DSG2/TXNIP/FOS	25
											BP	GO:2001252	positive regulation of chromosome organization	88/7868	165/18493	0.00326212	0.0307702	0.0232634	BCL6/TPR/ATM/CCT2/SLF2/ZBTB7B/BRD4/KMT2A/DNMT1/TNKS/FMR1/TET1/NAP1L2/RNF20/BRD7/AKAP8/BRCA1/LRRK2/NBN/RPS6KA4/CCT7/TCP1/SREBF1/CCT6A/ANAPC4/PARN/WBP2/ANAPC11/CTNNB1/NSD3/RTF1/SFPQ/CCT5/KAT7/JDP2/GNL3/TRIM28/H2AFY/ERCC1/CCT3/RNF40/VEGFA/MUC1/TGFB1/LIG4/ARRB1/DNMT3B/RUVBL2/OGT/TADA2B/SART3/ING2/PIH1D1/ATRX/CCT8/TNKS2/CUL3/PNKP/SMARCB1/NOS1/KAT2A/MAP2K7/NIPBL/KMT2E/NEK7/PRKCQ/MAPK1/SIRT1/BECN1/CCT4/…	88
											BP	GO:0034250	positive regulation of cellular amide metabolic process	76/7868	140/18493	0.00328482	0.0308928	0.0233561	LARP6/YBX3/RPS6KB2/GSK3A/CCL5/APP/MPV17L2/IMPACT/FMR1/FXR2/RXRA/KHDRBS1/BCL3/TNFRSF1A/NSMAF/CLU/CPEB3/SMPD2/PPP1R15A/LARP4B/PLA2G6/CTIF/PRKCD/PTAFR/CIRBP/FXR1/DDX3X/FAM129A/TARBP2/MRPS27/ERBB2/THBS1/UQCC1/YTHDF1/GSAP/GUF1/RPUSD3/POLR2D/NGRN/PAIP1/NCK2/PYM1/EIF5A/UHMK1/RACK1/MTOR/EFNA1/ELAVL1/EIF2B5/RPS27L/NFE2L2/EIF6/CHRNA7/MIF4GD/MAPK1/SMPD3/RBM3/EIF3E/VIM/METTL3/TRUB2/PTK2B/RBMS3/TRMT10C/PABPC1…	76
											BP	GO:0061008	hepaticobiliary system development	76/7868	140/18493	0.00328482	0.0308928	0.0233561	FRZB/PTN/CCND1/NF1/PTCD2/KRAS/SRSF5/PKD2/HMGCL/IL10/ALDH1A2/JUN/RELA/DBP/MKS1/COBL/ZMPSTE24/RAP1A/CEBPB/CEBPG/QDPR/GNPNAT1/E2F8/MPST/ADA/RARA/LSR/HFE/LIMS2/ASS1/ATP7A/SMAD3/RPS6KA1/PCK2/GATA6/TGFB1/TNFAIP3/AURKA/HMOX1/PTPN3/RPGRIP1L/NOTCH1/CEACAM1/CUL3/ARF6/ARID5B/CSNK2A2/XBP1/WDR35/HAMP/DUT/TGFBR3/PIK3CA/CLDN1/NIPBL/CSNK2B/EZH2/SEC63/RGN/AK4/MET/ACAT1/GLI3/CAD/ZIC3/TYMS/PHF2/HNF4A/TAF10/VTN/ACO2…	76
											BP	GO:0032091	negative regulation of protein binding	58/7868	103/18493	0.00330223	0.0310107	0.0234452	ACE/IFIT2/CARM1/ADAM15/IL10/NFATC4/PPP1CA/LRRK2/MAPK8/IFIT1/SORL1/PRKCD/ACTB/B2M/BAG2/ID1/XIRP1/BAX/HFE/NKX3-1/CTNNBIP1/LEF1/FRMD7/CFHR1/AURKA/ARRB2/RUVBL2/PPARA/GPSM1/PDGFB/ITGB1BP1/STUB1/EIF2S1/PIN1/TTBK2/LRPAP1/SYMPK/USP33/DACT1/ADRB2/GTF2F1/AKT1/EPB41L5/ADNP/CAMK1/NES/DKK1/MET/CFHR2/PTPRF/CARD16/KDM1A/FAM192A/TEX14/TDG/ITGA4/ZFPM1/PEX14	58
											BP	GO:0055002	striated muscle cell development	87/7868	163/18493	0.00333295	0.0310325	0.0234617	MYH6/MYH10/BMP4/SELENON/PTCD2/GSK3A/KLHL41/WDR1/MYOF/PDGFRB/CACNA2D2/MIR208A/UCHL1/RGS4/AKAP13/SRF/ZMPSTE24/HDAC9/AGTR2/DNER/LRRC10/G6PD/NPPA/FAM129B/FLNC/DYSF/NKX2-5/NKX2-6/SMYD3/TNNT1/SORBS2/TBX3/SMO/CTDP1/BVES/LMOD2/PARP2/PAK1/PRKAR1A/TNNT3/BIN3/MEF2C/MYH3/MYOM2/MEF2A/VEGFA/FHOD3/RGS2/LMOD3/TMOD2/PPARA/KRT8/XK/NEB/MTOR/PIN1/MYOZ1/KLHL40/EDN1/AKAP6/MYH11/SLC8A1/CASQ1/CFL2/ITGB1/HAMP/SKI/ATG5/MY…	87
											BP	GO:0032729	positive regulation of interferon-gamma production	38/7868	63/18493	0.00333363	0.0310325	0.0234617	IL18R1/SLC11A1/FZD5/TLR3/HLA-DPB1/CD276/CD14/BCL3/IL1R1/FADD/CEBPG/ABL1/RIPK2/RASGRP1/HRAS/IL6R/HLA-DPA1/EBI3/TLR4/SASH3/CD3E/TNFRSF13C/HAVCR2/TLR8/CD2/CCR2/PYCARD/SLAMF6/TLR7/IRF8/HMHB1/PDE4D/IL1B/ZFPM1/CD226/IL18/TXK/IL12RB1	38
											BP	GO:0043550	regulation of lipid kinase activity	38/7868	63/18493	0.00333363	0.0310325	0.0234617	ATG14/PIK3IP1/PDGFRB/KIT/SOCS2/TEK/FGR/PIK3R3/PPP2R5A/NOD2/PIK3R4/EEF1A2/SRC/PIK3R1/FLT1/SOCS6/TGFB1/SOCS5/PIK3R5/WDR81/RUBCN/PDGFB/SOCS3/P2RY12/WDR91/LYN/TNFAIP8L3/CD81/FPR2/EPHA8/PIK3R6/PTK2B/DAB2IP/CCL19/PRKD1/DGKZ/RBL1/FLT3	38
											BP	GO:0006144	purine nucleobase metabolic process	15/7868	20/18493	0.00334361	0.0310325	0.0234617	AOX1/ADA/APRT/GMPR/GMPR2/HPRT1/MTHFD1L/SHMT1/GART/ACPP/MTHFD1/GMPS/PAICS/KDM1A/GDA	15
											BP	GO:0034643	establishment of mitochondrion localization, microtubule-mediated	15/7868	20/18493	0.00334361	0.0310325	0.0234617	TRAK1/HIF1A/WASF1/UCHL1/UXT/MAP1S/KIF1B/OPA1/TRAK2/LRPPRC/UBB/MAP1B/MGARP/MAPT/RHOT2	15
											BP	GO:0047497	mitochondrion transport along microtubule	15/7868	20/18493	0.00334361	0.0310325	0.0234617	TRAK1/HIF1A/WASF1/UCHL1/UXT/MAP1S/KIF1B/OPA1/TRAK2/LRPPRC/UBB/MAP1B/MGARP/MAPT/RHOT2	15
											BP	GO:0051195	negative regulation of cofactor metabolic process	15/7868	20/18493	0.00334361	0.0310325	0.0234617	STAT3/TIGAR/CBFA2T3/FYN/PPARA/PFKFB1/CTNS/FBP1/HDAC6/HP/ACTN3/SIRT6/HDAC4/PPARGC1A/MPV17L	15
											BP	GO:0071322	cellular response to carbohydrate stimulus	75/7868	138/18493	0.00334644	0.0310325	0.0234617	C2CD2L/NME2/HIF1A/KCNJ11/JAGN1/CDK16/CMA1/PRKCE/ZBTB20/RAF1/POLG/SRF/RAP1A/PIM3/ANO1/UNC13B/PLA2G6/NDUFAF2/SMARCA4/TWNK/PDK3/NADK/GCLM/GPLD1/CLTRN/RAB11FIP5/MEN1/OPA1/OXCT1/CLEC7A/PCK2/LRP5/KIF5B/ADCY5/ARRB1/GCLC/CFTR/IRS2/HMGN3/GPR27/RACK1/VSNL1/PIH1D1/KCNB1/CYBA/XBP1/BRSK2/WDR35/MIRLET7G/SLC9B2/SMARCB1/PIK3CA/ENDOG/BAD/FKBP1B/NOX4/EPHA5/GRIK5/COLEC12/SLC26A6/SLC29A1/TRPM4/DYNLL1/STX4/ERN1/PRKAA…	75
											BP	GO:0002791	regulation of peptide secretion	227/7868	465/18493	0.00334841	0.0310325	0.0234617	IL1RL1/MYH10/RHBDF2/C2CD2L/SFRP1/RSAD2/HIF1A/CD38/CCL5/KCNJ11/DDX58/FZD5/JAGN1/CDK16/TM7SF3/IL17RA/MAVS/SLC2A1/CHUK/CRHBP/PPP1R11/ATP13A2/APBB1/WLS/SSC5D/IL17RB/IL10/LRRC32/CACNA2D2/PRKCE/DPH3/ANXA4/SCAMP5/IL1R2/CD14/NLGN2/JAK2/ADAM9/RAP1A/GOLPH3/PIM3/ANO1/LRRK2/SPTBN1/TLR2/UNC13B/SELENOK/PLA2G6/ABL1/BMP6/CD74/P2RX7/FERMT1/AGTR2/SREBF1/ITPR3/CASP1/NDUFAF2/S100A8/ARFIP1/KCNA5/CX3CL1/DNAJC1/NR1H2/A…	227
											BP	GO:0014823	response to activity	39/7868	65/18493	0.00338188	0.0312354	0.0236151	PTN/SELENON/HIF1A/MTFP1/IL10/HSF1/BMP6/GCLM/POSTN/COL4A2/TOMM20/OPA1/OXCT1/TNS2/ADSL/MSTN/PPARD/GCLC/DNMT3B/PRKAG3/MTOR/ADSSL1/HADH/EDN1/CYBA/UCP3/HDAC5/CAT/PRKAA2/PEBP1/GOT2/TPH2/SRD5A1/ANGPT2/PERM1/TH/PPARGC1A/SLC25A25/METRNL	39
											BP	GO:0033627	cell adhesion mediated by integrin	39/7868	65/18493	0.00338188	0.0312354	0.0236151	CCL5/ITGBL1/ITGA5/ADAM9/SERPINE1/FERMT1/COL16A1/PDE3B/FERMT3/ADA/PODXL/NCKAP1L/ITGB2/LPXN/WNK1/EPHA2/IFT74/MUC1/CD3E/ITGB6/SFRP2/NOV/ITGB1BP1/EFNA1/ITGB3/FBN1/P2RY12/LYN/ITGB1/TGFB2/CIB1/NPNT/ITGB7/EPHA8/SKAP1/FYB2/PLAU/PTPN6/VTN	39
											BP	GO:1901215	negative regulation of neuron death	105/7868	201/18493	0.00338502	0.0312354	0.0236151	EIF4G1/STAT3/BCL2L1/SNCA/HIF1A/KRAS/MSH2/ATP13A2/CX3CR1/IL10/MDK/JUN/CHMP4B/HSF1/JAK2/FZD1/HIPK2/CEBPB/LRRK2/CRLF1/RETREG1/NGF/SORL1/NTRK2/RASA1/TIGAR/CX3CL1/AXL/CHL1/NRBP2/HYOU1/IKBKG/GPNMB/HRAS/F2R/GCLM/ZPR1/CCL2/CTNNB1/PARP2/NRP1/CLCF1/BAX/BHLHB9/VPS35/C5AR1/AP2B1/CD200/FYN/DNAJC5/MEF2C/PRKN/AARS/LIG4/ARRB1/CLN3/HTRA2/PRKCI/NTF3/ARRB2/GCLC/ERBB3/HMOX1/RACK1/PPARA/VSTM2L/TSC1/CORO1A/ANGPT1/PIN1…	105
											BP	GO:0030032	lamellipodium assembly	40/7868	67/18493	0.00342257	0.0315362	0.0238425	PARVB/RHOD/NCKAP1/KIT/GOLPH3/AKIRIN1/ARFIP2/SLIT2/WHAMM/ARHGEF6/VCL/ATP7A/FSCN1/BIN3/ABLIM3/NUP85/FRMD7/ARHGEF4/MSTN/EPHA2/SPATA13/CYFIP1/NCK2/CAPZB/RAC1/SSH2/MTOR/CCDC88A/P2RY12/ITGB1/WAS/TWF1/CARMIL2/WASF2/MIR196A1/WASF3/BRK1/CDC42/HDAC4/SRGAP2	40
											BP	GO:0042593	glucose homeostasis	120/7868	233/18493	0.00344916	0.0317353	0.023993	STAT3/C2CD2L/SESN3/NME2/HIF1A/KCNJ11/JAGN1/CDK16/OAS1/CMA1/PRKCE/ZBTB20/RAF1/ADGRF5/POLG/SRF/CRY2/MBD5/RAP1A/IGFBP5/PIM3/ANO1/UNC13B/NGFR/PLA2G6/NDUFAF2/SMARCA4/TWNK/PDK3/INPP5K/CRTC2/NADK/ADIPOR1/GCLM/CRY1/GPLD1/HK3/CLTRN/FGFR4/RAB11FIP5/SLC8B1/MEN1/OPA1/OXCT1/PCK2/LRP5/PIK3R1/KIF5B/PRCP/ADCY5/HK2/MIR103A2/TCF7L2/ARRB1/GCLC/CFTR/IRS2/HMGN3/GPR27/ASPSCR1/RACK1/USF1/VSNL1/PIH1D1/ADRA1B/KCNB1/ERO1B…	120
											BP	GO:0048286	lung alveolus development	26/7868	40/18493	0.00345659	0.0317577	0.02401	HS6ST1/BMP4/STK40/SELENON/PKDCC/IGFBP5/ATXN1/FOXP2/ADA/CIC/EDN2/ATP7A/GATA6/BMPR2/ASXL1/FLT4/FOXF1/FGFR2/SLC7A11/TNS3/PHF14/FGF10/ERRFI1/LIF/RC3H2/PDGFA	26
											BP	GO:0031333	negative regulation of protein complex assembly	73/7868	134/18493	0.003471	0.031817	0.0240548	SPTAN1/PRRT2/SNCA/ADD3/BBS4/CRBN/ANKRD27/HIP1R/IMPACT/RAF1/PFN4/CLU/SPTBN1/TMSB4Y/SORL1/PRKCD/SLIT2/FKBP4/CRYAB/SPTB/GSN/DDX3X/PFN1/MEFV/LMOD2/TUBB4A/VPS35/CPTP/CTNNBIP1/SRC/TMSB10/MKKS/FHOD3/ZNF451/SVIP/SMAD6/LMOD3/TMOD2/TRIOBP/CAPZB/MYADM/EP300/KANK1/LMO4/EPS8/PEX5/TRAF3IP1/SPTA1/DACT1/ADD1/RIOK3/NOP53/EML2/TWF1/PATL2/DKK1/ARFGEF1/NLRC3/STXBP1/PRKCZ/CARMIL2/TMOD1/SPTBN5/CAPZA1/CDC42/PPM1A/TBCD/…	73
											BP	GO:0006611	protein export from nucleus	95/7868	180/18493	0.00347747	0.031817	0.0240548	THOC5/TPR/RANGAP1/AGFG1/XPO4/SRSF5/THOC6/DDX39A/RANBP17/NOL6/NUTF2/YTHDC1/NUP205/ZNF593/FIP1L1/RRS1/NUP88/MAGOHB/DUSP16/RNPS1/NUP188/CPSF4/SEH1L/XPO5/ZC3H3/U2AF1L4/NUP210/LTV1/ABCE1/AAAS/PA2G4/RBM15B/NUP85/SRSF7/EGR2/DHX38/POLR2D/TCF7L2/TGFB1/GLE1/CPSF3/BAG3/RANBP3/ANP32B/EIF5A/SRSF6/NUP37/UHMK1/RANBP3L/SMG5/TSC1/XPO7/FYTTD1/RAN/NXT1/DDX19B/CHP1/NCBP1/SYMPK/RBMX2/EIF4E/XPOT/EIF6/MDM2/SRSF9/SLU7/S…	95
											BP	GO:0007584	response to nutrient	112/7868	216/18493	0.00348003	0.031817	0.0240548	PTN/CCND1/AQP3/SLC27A4/POR/SFRP1/UFL1/P2RY2/KCNJ11/RYR3/HMGCL/ALDH1A2/TNKS/TGFBR2/RELA/TAF1/HSF1/P2RX6/SRF/PENK/ALPL/CUBN/PIM1/GDAP1/P2RX7/LDHA/AHCY/GSN/ADA/CYBB/RARA/GCLM/PANX1/NQO1/NNT/KANK2/LIPG/STAT1/SPP1/POSTN/ASS1/OPA1/OXCT1/NOD2/MGMT/VDR/FYN/CXCL10/PEMT/BCHE/ADSL/ERCC1/PTGS2/KYNU/SELL/MTHFR/PPARD/TGFB1/CD3E/GCLC/DNMT3B/HMOX1/USF1/VCAM1/P2RX3/BCL11A/OGT/SFRP2/MTOR/TNC/GSTP1/CYBA/CDKN2D/XBP1…	112
											BP	GO:0007004	telomere maintenance via telomerase	42/7868	71/18493	0.00348303	0.031817	0.0240548	ATM/CCT2/TNKS/TINF2/TERF2IP/CCT7/TCP1/CCT6A/NHP2/PARN/NOP10/CTNNB1/PINX1/XRN1/CCT5/RFC1/SRC/CCT3/WRAP53/DCP2/RPA1/SMG5/TNKS1BP1/HSP90AA1/CCT8/TNKS2/TERC/NAT10/PNKP/MAP2K7/NEK7/PRKCQ/MAPK1/SMG7/CCT4/STN1/HSP90AB1/MAP3K4/DKC1/RPA2/FBXO4/TERT	42
											BP	GO:0072401	signal transduction involved in DNA integrity checkpoint	43/7868	73/18493	0.00350366	0.0319138	0.024128	CDK2/ATM/CARM1/E2F4/CDKN1B/BRCA1/PCBP4/TRIAP1/GADD45A/E2F8/MDM4/CDKN1A/ABRAXAS1/BAX/TFDP2/MUC1/AURKA/PRPF19/TNKS1BP1/BABAM2/EP300/CNOT4/FZR1/ARID3A/ZNF385A/GEN1/MDM2/CRADD/CHEK1/TP53/CDC5L/CDC14B/GML/CHEK2/BABAM1/RGCC/CNOT11/TFDP1/RINT1/PLK2/CNOT2/UIMC1/CNOT8	43
											BP	GO:0072422	signal transduction involved in DNA damage checkpoint	43/7868	73/18493	0.00350366	0.0319138	0.024128	CDK2/ATM/CARM1/E2F4/CDKN1B/BRCA1/PCBP4/TRIAP1/GADD45A/E2F8/MDM4/CDKN1A/ABRAXAS1/BAX/TFDP2/MUC1/AURKA/PRPF19/TNKS1BP1/BABAM2/EP300/CNOT4/FZR1/ARID3A/ZNF385A/GEN1/MDM2/CRADD/CHEK1/TP53/CDC5L/CDC14B/GML/CHEK2/BABAM1/RGCC/CNOT11/TFDP1/RINT1/PLK2/CNOT2/UIMC1/CNOT8	43
											BP	GO:0070664	negative regulation of leukocyte proliferation	44/7868	75/18493	0.00351843	0.0319436	0.0241505	PDE5A/ATM/VSIR/BMP4/ZBTB7B/IL10/LRRC32/PKN1/CEBPB/TMEM131L/NDFIP1/CLEC4G/ARG2/PRNP/GPNMB/ERBB2/CCL8/MARCH7/DLG1/PRKAR1A/CD274/TGFB1/TNFAIP3/DLG5/TNFRSF14/HAVCR2/LILRB2/GAL/ENPP3/GSTP1/CTLA4/SPN/LYN/TWSG1/ITCH/BTN2A2/IL2RA/PDCD1LG2/LILRB1/IDO1/PTPN6/IL20RB/RC3H1/CASP3	44
											BP	GO:0034502	protein localization to chromosome	47/7868	81/18493	0.00353155	0.0319436	0.0241505	CCT2/SLF2/CARM1/MSH2/TNKS/TINF2/TERF2IP/CCT7/CENPA/TCP1/MRNIP/CCT6A/PARP3/LRWD1/PINX1/CCT5/GNL3/CHMP7/H2AFY/CCT3/WRAP53/MCM8/MAU2/RUVBL2/RPA1/PIH1D1/NDC80/ATRX/CCT8/RCC2/TNKS2/NIPBL/ESR1/BOD1/CCT4/H2AFY2/SETD2/EZH2/SPDL1/NABP2/SGF29/DKC1/HIST1H1B/MIS12/HDAC8/RPA2/TERT	47
											BP	GO:0050772	positive regulation of axonogenesis	47/7868	81/18493	0.00353155	0.0319436	0.0241505	PLXNB1/TRAK1/MAP2K1/CXCL12/ARHGDIA/NIN/SRF/NGFR/NGF/NTRK2/SLIT2/PLXNC1/RUFY3/ROBO1/NRP1/CRABP2/STK25/MAP6/SEMA5A/PLXNA1/PAK1/IST1/BMPR2/VEGFA/CYFIP1/PLXNA4/LIMK1/ZEB2/PLXNA2/STK11/GDI1/MAP1B/PLXNA3/LPAR3/L1CAM/MAP3K13/GOLGA4/WNT3/ADNP/MACF1/TRPV2/PAFAH1B1/MAPT/ROBO2/TIAM1/NTN1/SHTN1	47
											BP	GO:0033143	regulation of intracellular steroid hormone receptor signaling pathway	46/7868	79/18493	0.00353201	0.0319436	0.0241505	CARM1/SFRP1/PRMT2/UFL1/TAF1/ZBTB7A/BRCA1/CRY2/AXIN1/TP63/ZNF366/SMARCA4/RWDD1/ARNTL/PIAS2/FOXP1/WBP2/CRY1/RNF6/HEYL/KANK2/LMO3/NCOR2/PAK1/SRC/UFSP2/ARRB2/KDM5D/EP300/CBFB/LBH/YAP1/ESR1/SKP2/SIRT1/PPP5C/TRIM68/HDAC6/AR/CYP7B1/DDRGK1/KMT2D/CNOT2/LATS1/CRIPAK/MED1	46
											BP	GO:1901879	regulation of protein depolymerization	46/7868	79/18493	0.00353201	0.0319436	0.0241505	PLEKHH2/SPTAN1/MID1IP1/ADD3/WDR1/LIMA1/CLASP2/CFL1/CLASP1/SPTBN1/TAOK1/SPTB/GSN/ASPH/LMOD2/MID1/APC/SEMA5A/CAMSAP2/LMOD3/SLN/TMOD2/TRIOBP/CAPZB/CAMSAP3/EPS8/TTBK2/SPTA1/CFL2/CIB1/ADD1/TWF1/KATNB1/HDAC6/NES/C16orf45/APC2/CARMIL2/PDXP/TMOD1/F2RL1/SPTBN5/CAPZA1/NAV3/CAMSAP1/LMOD1	46
											BP	GO:0071346	cellular response to interferon-gamma	94/7868	178/18493	0.0035579	0.0321322	0.0242931	JAK1/CD47/TRIM22/CDC42EP4/TRIM8/EVL/ZYX/CCL5/TLR3/HLA-DPB1/OAS1/OAS3/GBP4/OAS2/JAK2/RAB7B/IFI30/TLR2/CCL11/CDC42EP2/STXBP2/GBP5/HCK/CASP1/PRKCD/HLA-F/PTAFR/CX3CL1/NR1H2/B2M/GSN/MRC1/PARP14/CCL2/HLA-DQA1/STAT1/MID1/CCL8/ASS1/HLA-DPA1/VAMP3/NCAM1/VPS26B/MT2A/TLR4/KIF5B/ADAMTS13/PDE12/CCL4/ACTR3/NLRC5/VCAM1/RAB12/IFNGR1/CCL3/SOCS3/EDN1/TRIM62/CAMK2G/CLDN1/DAPK1/WAS/OASL/AQP4/IRF6/CIITA/VIM/SLC26A6/T…	94
											BP	GO:0001921	positive regulation of receptor recycling	12/7868	15/18493	0.0036004	0.0323782	0.0244791	SNCA/ECE1/NSG1/BVES/VAMP3/SCRIB/ANXA2P2/ANXA2/EPS15/NSF/RAMP3/ARAP1	12
											BP	GO:0010273	detoxification of copper ion	12/7868	15/18493	0.0036004	0.0323782	0.0244791	MT1X/MT1A/ATP7A/MT2A/MT1B/MT1HL1/MT1G/MT1M/MT1DP/MT1H/MT4/MT1F	12
											BP	GO:1990169	stress response to copper ion	12/7868	15/18493	0.0036004	0.0323782	0.0244791	MT1X/MT1A/ATP7A/MT2A/MT1B/MT1HL1/MT1G/MT1M/MT1DP/MT1H/MT4/MT1F	12
											BP	GO:0070085	glycosylation	132/7868	259/18493	0.00364815	0.0326499	0.0246845	ST6GALNAC3/EXT1/ALG3/GALNT11/ST3GAL1/TRAK1/RAMP1/COG6/SLC35C1/B4GALT3/MPDU1/OGA/GFPT2/GBGT1/COG7/GALNT15/TET1/DPM1/ST3GAL2/UBE2J1/A4GALT/RPN1/POGLUT1/TMEM115/TMEM165/POMT2/B4GALT5/NPC1/FUOM/LARGE1/PMM2/TRIP11/B3GNT7/ST3GAL5/EXTL1/MFNG/PLOD3/NUS1/GXYLT2/DPY19L2P1/DPM2/DOLPP1/MPI/GGTA1P/ST3GAL4/GFPT1/DPY19L2P2/GALNT14/RXYLT1/MGAT5/DPAGT1/GALNT17/TET3/DPY19L1/B3GAT3/COG3/MUC1/TRAK2/DPY19L2/TMEM258/M…	132
											BP	GO:0060047	heart contraction	125/7868	244/18493	0.00365167	0.0326499	0.0246845	PDE5A/SCN2B/MYH6/ATP1A1/ACE/KCND3/GSK3A/RYR3/GRK2/MIR26A1/MIR208A/CACNA1H/GJA1/KCNK3/RGS4/GLRX3/DMPK/JAK2/ZMPSTE24/KCNJ8/TRPC1/CACNA2D1/FXYD1/AGTR2/RNLS/KCNH2/NOS3/SREBF1/ITPR3/KCNA5/SLC1A1/EHD3/NPPA/NPPC/NKX2-5/SCN4B/ADA/TNNT1/SGCG/ITPR1/CYP2J2/ASPH/ATP1B1/BVES/ANK2/KCNK15/ATP2A2/SCN10A/EDN2/HSPB7/SPX/DLG1/RNF207/POPDC2/CELF2/KCNG2/ADRB1/TNNT3/TRDN/DES/TBX2/MEF2A/NEDD4L/CALM2/RGS2/MIR30E/AVPR1A/…	125
											BP	GO:0030177	positive regulation of Wnt signaling pathway	70/7868	128/18493	0.00366032	0.0326499	0.0246845	SFRP4/SULF1/SFRP1/MBD2/ATP6V0C/CSNK1G2/WLS/CTDNEP1/TNKS/MLLT3/ATP6V1C2/SPIN1/AXIN1/LRRK2/RNF146/TLR2/RNF220/ABL1/SMARCA4/ARNTL/DDX3X/AXIN2/USP47/VPS35/DKK2/SEMA5A/LGR6/SMAD3/WNK1/SRC/GPC3/MIR222/TNFAIP3/DIXDC1/CDC73/CSNK1D/ZEB2/SFRP2/PRDM15/KANK1/DAAM2/PIN1/TNKS2/ANKRD6/COL1A1/EDA/YAP1/RSPO3/FGFR2/DACT1/USP34/WNT3/WNK2/FGF9/SKI/MACF1/JUP/FGF10/TRPM4/DKK1/NRARP/UBR5/AMER1/XIAP/ASPM/PPM1A/USP8/RUVB…	70
											BP	GO:0042177	negative regulation of protein catabolic process	70/7868	128/18493	0.00366032	0.0326499	0.0246845	FURIN/SNCA/TIMP2/TIMP4/ATP13A2/IL10/TIMP1/CLEC16A/AZIN2/RELA/TAF1/AZIN1/MAD2L2/UBE2J1/NRG1/HIPK2/CDK5RAP3/MDM4/DYSF/GABARAPL2/RPS7/SNRNP70/MYCBP2/HFE/VPS35/USP7/OPHN1/MARCH7/BAG6/SMAD3/FYN/SCO1/OS9/FHIT/ERLEC1/SVIP/RIC1/CTSA/GRIN2A/ANXA2P2/OGT/PTPN3/ANXA2/EFNA1/PIN1/YOD1/KLHL40/CSNK2A2/TIMP3/USP19/LAPTM4B/IRAK3/NOP53/BANP/DAB2IP/LAMP3/ATRAID/LRIG2/HSP90AB1/MTM1/EPHA4/SERPINE2/FAM192A/DDRGK1/UBE2G…	70
											BP	GO:0042088	T-helper 1 type immune response	27/7868	42/18493	0.00366138	0.0326499	0.0246845	IL1RL1/IL18R1/SLC11A1/BCL3/IL1R1/RIPK2/HRAS/IL6R/IL33/IL4R/EBI3/TLR4/LEF1/SOCS5/HAVCR2/MTOR/CCR2/SPN/JAK3/RELB/CCL19/IL18BP/IL1B/IL18/TRAF6/IL12RB1/STAT6	27
											BP	GO:0043300	regulation of leukocyte degranulation	27/7868	42/18493	0.00366138	0.0326499	0.0246845	GATA2/FCER1G/FES/STXBP2/PTAFR/NPPA/VAMP8/FGR/CD177/IL4R/GAB2/ITGB2/HMOX1/VAMP7/CEACAM1/SNX4/FOXF1/ITGAM/CCR2/LYN/C12orf4/ADGRE2/UNC13D/STX4/STXBP1/AP1G1/F2RL1	27
											BP	GO:0048762	mesenchymal cell differentiation	109/7868	210/18493	0.0037461	0.0333586	0.0252203	FRZB/SEMA4B/BCL9L/SEMA6B/BMP4/EFNB1/SEMA3F/EPHA3/SFRP1/EDNRB/HNRNPAB/ADAM15/HIF1A/DDX17/TCOF1/STRAP/ALDH1A2/MCRIP1/TGFBR2/CLASP2/MAD2L2/CFL1/CLASP1/LAMA5/SEMA3D/PHLDB2/VASN/CUL7/NRG1/EDNRA/NRTN/RDH10/DAG1/ANXA6/PBLD/ADIPOR1/AXIN2/HTR2B/SMO/PDCD4/HAS2/CTNNB1/BMPR1A/NRP1/HEYL/STAT1/SEMA5A/SMAD3/FAM83D/SEMA5B/TRIM28/MEF2C/NRP2/KLHL12/SEMA6D/LEF1/LRP6/MIR222/TAPT1/TGFB1/ZNF703/DLG5/RANBP3L/SDHAF2/ZEB…	109
											BP	GO:0030111	regulation of Wnt signaling pathway	156/7868	311/18493	0.00380667	0.0338506	0.0255923	FRZB/SFRP4/PTPRU/FZD7/SULF1/SFRP1/MBD2/GSK3A/MDFIC/ATP6V0C/IFT80/CSNK1G2/WLS/APP/CTDNEP1/TNKS/MED12/MLLT3/ATP6V1C2/MKS1/MAD2L2/NFATC4/PPP1CA/ITGA3/IGFBP4/FZD1/SPIN1/AXIN1/LRRK2/RNF146/TMEM131L/BICC1/TLR2/EGR1/RNF220/HMGXB4/ABL1/LRP4/FERMT1/MCC/RAPGEF1/SMARCA4/TLE2/CBY1/ARNTL/NKX2-5/RECK/PRICKLE1/DDX3X/AXIN2/TMEM88/LZTS2/CTNNB1/USP47/VPS35/APC/DKK2/NXN/SEMA5A/SOX7/LGR6/SMAD3/CTNNBIP1/WNK1/IFT20/ZN…	156
											BP	GO:0000096	sulfur amino acid metabolic process	28/7868	44/18493	0.00384851	0.0341274	0.0258016	GGT5/GNMT/MRI1/MTRR/PCYOX1L/MPST/AHCY/GCLM/PCYOX1/MTR/MTHFR/CTH/TST/GCLC/MTHFD2L/CDO1/SLC7A11/NOX4/BHMT2/MTHFD1/ENOPH1/ADO/COMT/NFS1/SMS/BLMH/MUT/MSRA	28
											BP	GO:0070316	regulation of G0 to G1 transition	28/7868	44/18493	0.00384851	0.0341274	0.0258016	EPC1/RHNO1/UXT/BRCA1/PPP2R5B/PCGF2/MGA/TFDP2/CDC7/RBBP7/EHMT2/RBBP4/MAX/CTGF/FOXO4/CBX5/CHEK1/EZH2/APAF1/CBX3/DAB2IP/MIR503/TFDP1/E2F6/SOX15/PHC1/MED1/RBBP8	28
											BP	GO:0048659	smooth muscle cell proliferation	90/7868	170/18493	0.0038963	0.0345031	0.0260856	OGN/RBPMS2/BMP4/CNN1/TGM2/NAMPT/CCL5/IRAK1/PDGFRB/DNMT1/IL10/MIR26A1/MIR208A/FOXJ2/NPR3/JUN/TGFBR2/CDKN1B/JAK2/IGFBP5/PDGFD/PDE1A/PTAFR/CX3CL1/FOXP1/NPPC/CDKN1A/IRAK4/SERPINF2/IL6R/PDCD4/APOD/CTNNB1/BMPR1A/MNAT1/STAT1/VIPR2/P2RY6/THBS1/PAK1/CTNNBIP1/MEF2D/MEF2C/ELANE/PTGS2/MIR222/PPARD/TCF7L2/TNFAIP3/HMOX1/PDGFB/MTOR/NOV/GSTP1/NDRG4/EDN1/SF1/CYBA/MIR221/FGFR2/MDM2/MIR124-1/NDRG2/MIR15A/AKT1/FGF9/…	90
											BP	GO:0048660	regulation of smooth muscle cell proliferation	89/7868	168/18493	0.00398516	0.035241	0.0266435	OGN/RBPMS2/BMP4/CNN1/TGM2/NAMPT/CCL5/IRAK1/PDGFRB/DNMT1/IL10/MIR26A1/MIR208A/FOXJ2/NPR3/JUN/TGFBR2/CDKN1B/JAK2/IGFBP5/PDGFD/PDE1A/PTAFR/CX3CL1/FOXP1/NPPC/CDKN1A/IRAK4/SERPINF2/IL6R/PDCD4/APOD/CTNNB1/BMPR1A/MNAT1/STAT1/VIPR2/P2RY6/THBS1/PAK1/CTNNBIP1/MEF2D/MEF2C/ELANE/PTGS2/MIR222/PPARD/TCF7L2/TNFAIP3/HMOX1/PDGFB/MTOR/GSTP1/NDRG4/EDN1/SF1/CYBA/MIR221/FGFR2/MDM2/MIR124-1/NDRG2/MIR15A/AKT1/FGF9/SKP2…	89
											BP	GO:0031952	regulation of protein autophosphorylation	29/7868	46/18493	0.00401827	0.0353375	0.0267164	ACE/TESK1/PDGFC/IMPACT/JUN/NBN/PDGFD/MVP/VEGFC/PPP2R5B/GPNMB/PPP2R5A/SRC/VEGFA/CALM2/PDGFB/TNKS1BP1/ENG/RASSF2/TAOK2/EPHA7/PPP2R5D/CHP1/PPP2R5E/ERRFI1/TOM1L1/RAP2A/PDGFA/MOB1B	29
											BP	GO:0043631	RNA polyadenylation	29/7868	46/18493	0.00401827	0.0353375	0.0267164	TENT2/APP/RNF20/HSF1/CPEB3/CCNT1/VIRMA/FIP1L1/PAPOLA/CPEB1/SCAF8/ZC3H3/CPSF6/NUDT21/RNF40/CPSF3/CDC73/PAPOLG/LEO1/CLP1/ZC3H14/SYMPK/CSTF3/AHCYL1/PABPC1/CSTF2/TENT4A/CDK9/SSU72	29
											BP	GO:0045023	G0 to G1 transition	29/7868	46/18493	0.00401827	0.0353375	0.0267164	EPC1/RHNO1/UXT/BRCA1/MDM4/PPP2R5B/PCGF2/MGA/TFDP2/CDC7/RBBP7/EHMT2/RBBP4/MAX/CTGF/FOXO4/CBX5/CHEK1/EZH2/APAF1/CBX3/DAB2IP/MIR503/TFDP1/E2F6/SOX15/PHC1/MED1/RBBP8	29
											BP	GO:0060443	mammary gland morphogenesis	29/7868	46/18493	0.00401827	0.0353375	0.0267164	BMP4/CAPN1/TGFBR2/IGFBP5/CCL11/AREG/TBX3/BAX/VDR/LRP5/ELF3/TBX2/SRC/SCRIB/LRP6/EPHA2/TGFB1/CSF1/FGFR2/ESR1/KDM5B/FGF10/AR/GLI3/LRP5L/CSF1R/NTN1/STAT6/MED1	29
											BP	GO:0007272	ensheathment of neurons	64/7868	116/18493	0.00404066	0.0353877	0.0267544	RNF10/NF1/ADAM22/PARD3/ZSCAN26/EIF2B4/JAM3/ASPA/NRG1/CLU/TLR2/DAG1/NTRK2/MYOC/CMTM8/CXCR4/RARA/SERINC5/ZPR1/ANK2/CTNNB1/ERBB2/NAB1/NFASC/DLG1/TENM4/EGR2/SH3TC2/PPARD/NAB2/TGFB1/PLLP/MBP/ZNF24/FIG4/XK/SOX10/TSC1/ABCD1/MTOR/EIF2B5/RARG/CNTNAP1/ABCD2/AKT1/S100B/SKI/NDRG1/FAM126A/EIF2B2/ERCC2/FA2H/AFG3L2/MAG/KEL/MTMR2/SBF2/GNPAT/WASF3/HES5/GPC1/RARB/LGI4/SOD1	64
[truncated: 303 more rows]
