# Supplementary material for: Identification of MYH6 as the potential gene for human ischaemic cardiomyopathy
Source: J Cell Mol Med. 2021 Oct 26;25(22):10736–46. doi: 10.1111/jcmm.17015 (PMC8581323; doi:10.1111/jcmm.17015)
Supplement: Supplementary file 3 — Table S2 [file JCMM-25-10736-s004.xlsx]

## Sheet: KEGG analysis for two datasets
GSE5406										GSE57338
ID	Description	GeneRatio	BgRatio	pvalue	p.adjust	qvalue	geneID	Count		ID	Description	GeneRatio	BgRatio	pvalue	p.adjust	qvalue	geneID	Count
hsa05205	Proteoglycans in cancer	39/657	201/7847	4.53216e-07	0.000139137	0.00011068	LUM/MAP2K1/FLNC/CDKN1A/THBS1/ITGA5/STAT3/PRKACB/TIMP3/ITGB5/MYC/COL21A1/FZD7/ESR1/FZD1/MMP2/ANK1/ITPR1/PPP1CA/PLCE1/PPP1R12B/PIK3R3/CAMK2G/MAPK1/RPS6/CAV1/ANK2/PLCG2/HSPB2/WNT8B/SOS1/SDC4/PXN/RRAS2/MTOR/EZR/CD63/ARAF/RAF1	39		hsa04010	MAPK signaling pathway	171/3571	295/7847	8.11358e-06	0.00153409	0.00109706	ELK1/MAP3K6/NF1/PPP3CC/MAP2K1/RPS6KA2/MAPKAPK2/ARAF/PLA2G4C/KRAS/DUSP7/IRAK1/CACNB1/MAPK10/CHUK/FGF1/PDGFC/PDGFRB/KIT/CACNA2D2/RAF1/CACNA1H/JUN/TGFBR2/RELA/CD14/SRF/ATF2/RAP1A/TNFRSF1A/TAB2/IL1R1/HSPA2/RPS6KA4/TAOK1/PDGFD/NGFR/CACNA2D1/CACNB4/NGF/MAPK8/MYD88/GNA12/NTRK2/PRKACB/RASA1/KDR/TEK/GADD45A/DUSP16/MKNK2/CDC25B/EFNA4/FLNC/FGF7/VEGFC/MAP3K7/AREG/IRAK4/IKBKG/RASGRP1/HRAS/DAXX/ERBB2/FGFR4/MAP…	171
hsa04141	Protein processing in endoplasmic reticulum	31/657	165/7847	1.36908e-05	0.00210155	0.00167172	HSP90AA1/ATF4/SSR3/DERL1/DNAJB1/SEC61A1/UBE2D3/EIF2AK3/HSPH1/DNAJC3/CRYAB/BAG2/HYOU1/CUL1/SEC61G/UBE2G2/HSP90AB1/OS9/SEC23A/SEC31A/HSP90B1/HSPA2/MAN1C1/WFS1/XBP1/HSPA6/DERL2/DNAJB2/PLAA/DNAJA1/SSR1	31		hsa04919	Thyroid hormone signaling pathway	76/3571	116/7847	9.74022e-06	0.00153409	0.00109706	CCND1/MYH6/ATP1A1/BMP4/MAP2K1/PLCE1/HIF1A/KRAS/DIO2/NCOA3/PLCB4/SLC2A1/ATP1B2/ATP1B3/MED12/RAF1/MED14/NCOA2/RXRG/RXRA/PIK3CB/PLCB1/PRKACB/PLCD3/ATP1B4/MED12L/ACTB/MED17/HRAS/ATP1B1/CTNNB1/ATP2A2/PIK3R3/RXRB/STAT1/MAP2K2/SLC16A2/PLCG2/RHEB/SRC/PIK3R1/PLCD4/HDAC3/PLCZ1/MYC/RCAN1/MED16/MTOR/EP300/NOTCH2/NOTCH1/ITGB3/PFKFB2/PLCB3/KAT2A/MDM2/NCOA1/PIK3CA/PRKCA/BAD/ESR1/AKT1/MAPK1/ATP1A3/TP53/THRB/ATP1…	76
hsa04540	Gap junction	20/657	88/7847	2.85048e-05	0.002917	0.00232039	MAP2K1/PDGFD/PRKACB/TUBB4B/TUBB6/TUBA1A/PDGFC/GJA1/TUBB3/ITPR1/GUCY1B1/MAPK1/PLCB4/TJP1/ADCY1/TUBA4A/SOS1/GRM1/PLCB2/RAF1	20		hsa04141	Protein processing in endoplasmic reticulum	102/3571	165/7847	1.52805e-05	0.00160446	0.00114738	SSR3/NGLY1/CAPN1/UBQLN4/EIF2AK2/MAPK10/EDEM2/SEC61A1/CASP12/DNAJB12/UBE2J1/DERL1/RPN1/HSPA2/PPP1R15A/MAPK8/ATXN3/SEC23A/NPLOC4/DNAJC1/CRYAB/HYOU1/BAG2/ATF6B/UBE2J2/SEC24B/RAD23A/SEC62/BAX/AMFR/UBXN6/DNAJC5/HSPA4L/UBE2D2/BAG1/OS9/SEC31B/PRKN/ERLEC1/SVIP/PRKCSH/BAK1/MOGS/SEC24C/SELENOS/SEC61A2/DNAJB11/DNAJA2/EDEM1/SYVN1/UBE2D1/HSP90AA1/SEC13/STUB1/EIF2S1/MAN1B1/SEC23B/YOD1/DDIT3/ERO1A/ERO1B/UFD1/SA…	102
hsa01521	EGFR tyrosine kinase inhibitor resistance	18/657	79/7847	6.85649e-05	0.00526235	0.00418607	MAP2K1/BCL2L1/PDGFD/STAT3/PDGFC/EIF4EBP1/IL6R/EIF4E/JAK1/PIK3R3/SHC1/MAPK1/RPS6/PLCG2/SOS1/MTOR/ARAF/RAF1	18		hsa04210	Apoptosis	86/3571	136/7847	2.06598e-05	0.00162696	0.00116347	TUBA3E/BID/BCL2L1/ATM/SPTAN1/CTSK/MAP2K1/CAPN1/KRAS/MAPK10/CHUK/CTSF/TUBA1C/RAF1/TUBA3C/JUN/RELA/CASP12/PIK3CB/CTSC/TNFRSF1A/PTPN13/FADD/NGF/MAPK8/ITPR3/CTSO/GADD45A/LMNB2/PARP3/ACTB/TUBAL3/IKBKG/ITPR1/HRAS/PARP2/BCL2L11/PIK3R3/DAXX/PRF1/MAP2K2/BAX/CTSW/TUBA4A/CTSB/MAP3K14/PIK3R1/NFKBIA/BAK1/HTRA2/GADD45B/TNFSF10/GZMB/EIF2S1/DDIT3/IL3RA/HRK/SPTA1/PIK3CA/ENDOG/BAD/AKT1/MAPK1/AIFM1/TP53/TUBA8/APAF1…	86
hsa04145	Phagosome	27/657	152/7847	0.000132643	0.0070786	0.00563084	THBS1/ITGA5/THBS4/TUBB4B/SEC61A1/TUBB6/TUBA1A/TUBB3/COLEC11/ITGB5/VAMP3/HLA-DPB1/RAB5A/HLA-DPA1/HLA-A/HLA-E/COLEC12/SEC61G/HLA-DMB/THBS2/HGS/DYNC1I2/TUBA4A/ATP6V0E2/M6PR/RAB7A/ATP6V0B	27		hsa05162	Measles	85/3571	138/7847	9.25868e-05	0.00583297	0.00417128	CCND1/BID/STAT3/CDK2/BCL2L1/JAK1/CCND2/EIF2AK2/DDX58/MX1/IRAK1/MAVS/MAPK10/CHUK/OAS1/JUN/RELA/NFKBIB/OAS3/CDKN1B/PIK3CB/OAS2/TAB2/HSPA2/CCND3/TLR2/FADD/CD46/CD3G/MAPK8/MYD88/IL2RB/MAP3K7/IRAK4/IKBKG/IFIH1/CCNE1/STAT2/PIK3R3/STAT1/BAX/RAB9A/TYK2/PIK3R1/TLR4/NFKBIA/BAK1/TNFAIP3/CD3E/CBLB/RACK1/EIF2S1/CSNK2A2/MSN/IL2RG/TBK1/PIK3CA/CD3D/BAD/AKT1/TP53/JAK3/CSNK2B/APAF1/TLR7/TRAF3/IL2RA/ADAR/RAB9B/IRF9…	85
hsa05220	Chronic myeloid leukemia	17/657	76/7847	0.000138344	0.0070786	0.00563084	MAP2K1/CDKN1A/BCL2L1/MYC/BCR/GADD45B/TGFBR2/PIK3R3/SHC1/DDB2/MAPK1/SOS1/CHUK/ABL1/GAB2/ARAF/RAF1	17		hsa04933	AGE-RAGE signaling pathway in diabetic complications	64/3571	100/7847	0.000138155	0.00715269	0.00511504	CCND1/STAT3/F3/PLCE1/KRAS/PLCB4/MAPK10/PRKCE/JUN/TGFBR2/RELA/CDKN1B/PIK3CB/JAK2/PLCB1/PIM1/EGR1/SERPINE1/MAPK8/NOS3/PRKCD/COL4A5/PLCD3/VEGFC/CYBB/HRAS/CCL2/PIK3R3/STAT1/BAX/COL4A2/PLCG2/COL4A1/SMAD3/PIK3R1/DIAPH1/PLCD4/VEGFA/TGFB1/COL1A2/RAC1/VCAM1/COL4A6/EDN1/COL1A1/PLCB3/TGFB2/PIK3CA/PRKCA/THBD/NOX4/AKT1/MAPK1/PRKCZ/MAPK14/PLCG1/IL1B/COL3A1/VEGFB/MAPK12/CDC42/CASP3/MAPK9/PLCD1	64
hsa04720	Long-term potentiation	15/657	67/7847	0.0003346	0.0139065	0.0110623	MAP2K1/ATF4/PPP3CC/PRKACB/RPS6KA2/ITPR1/PPP1CA/CAMK2G/MAPK1/PLCB4/ADCY1/GRM1/PLCB2/ARAF/RAF1	15		hsa00310	Lysine degradation	41/3571	59/7847	0.000161335	0.00715269	0.00511504	CAMKMT/ALDH9A1/KMT2A/COLGALT2/EHHADH/ALDH7A1/SETMAR/PLOD1/SETD1A/DOT1L/AASS/KMT2B/DHTKD1/EZH1/KMT5A/DLST/HYKK/AADAT/ALDH2/NSD3/PLOD3/SETD1B/TMLHE/COLGALT1/EHMT2/ACAT2/KMT5B/HADH/DLD/SUV39H1/ECHS1/PLOD2/KMT2E/SETDB2/HADHA/SETD2/EZH2/ALDH3A2/ACAT1/KMT2D/SETD7	41
hsa05215	Prostate cancer	19/657	97/7847	0.000362385	0.0139065	0.0110623	HSP90AA1/MAP2K1/ATF4/CDKN1A/PDGFD/NKX3-1/PDGFC/CREB3/HSP90AB1/PIK3R3/TCF7L1/HSP90B1/MAPK1/SOS1/CHUK/CDK2/MTOR/ARAF/RAF1	19		hsa05132	Salmonella infection	56/3571	86/7847	0.000181656	0.00715269	0.00511504	MYH10/KLC2/PLEKHM2/MAPK10/WASF1/JUN/PFN4/RELA/RHOG/PKN3/PKN1/CD14/RAB7B/PKN2/DYNC2H1/ARPC5L/MAPK8/MYD88/ARPC1B/KLC4/DYNC1LI2/CASP1/ACTB/FLNC/PFN1/TJP1/ARPC3/LBP/TLR4/CCL4/RAC1/DYNC1H1/IFNGR1/CCL3/MYH9/NLRC4/PYCARD/WAS/MAPK1/RAB7A/ACTG1/MAPK14/KLC1/WASF2/ARPC1A/CXCL2/IL1B/MAPK12/FOS/KLC3/IL18/CDC42/RILP/WASL/ARPC5/MAPK9	56
hsa04915	Estrogen signaling pathway	24/657	138/7847	0.000427358	0.0145777	0.0115961	FKBP5/HSP90AA1/MAP2K1/ATF4/FKBP4/PRKACB/NOS3/CREB3/ESR1/MMP2/ITPR1/HSP90AB1/PIK3R3/SHC1/HSP90B1/MAPK1/HSPA2/PLCB4/ADCY1/SOS1/HSPA6/GRM1/PLCB2/RAF1	24		hsa04926	Relaxin signaling pathway	79/3571	130/7847	0.000301716	0.00979824	0.00700693	CREB5/MAP2K1/EDNRB/KRAS/PLCB4/MAPK10/ADCY3/RAF1/JUN/TGFBR2/RELA/CREB3/GNB3/PIK3CB/ATF2/CREB3L1/PLCB1/GNB2/MAPK8/NOS3/PRKACB/COL4A5/GNA15/VEGFC/ATF6B/HRAS/PIK3R3/ADCY9/MAP2K2/COL4A2/COL4A1/SMAD3/GNG2/GNAS/SRC/PIK3R1/NFKBIA/VEGFA/ADCY5/TGFB1/ARRB1/COL1A2/ARRB2/GRB2/GNG11/COL4A6/GNAI1/EDN1/SHC1/SOS1/COL1A1/SHC4/GNG5/PLCB3/NOS1/MAP2K7/PIK3CA/PRKCA/GNG12/AKT1/MAPK1/MMP9/GNB5/GNAI3/RXFP3/PRKCZ/MAPK14/A…	79
hsa04066	HIF-1 signaling pathway	19/657	100/7847	0.000541175	0.0159447	0.0126836	MAP2K1/CDKN1A/NPPA/STAT3/EGLN1/NOS3/SERPINE1/HK2/EIF4EBP1/IL6R/EIF4E/PIK3R3/CAMK2G/MAPK1/RPS6/TIMP1/PLCG2/MTOR/MKNK2	19		hsa04151	PI3K-Akt signaling pathway	193/3571	354/7847	0.000311055	0.00979824	0.00700693	CCND1/LAMA4/CREB5/LPAR4/CDK2/BCL2L1/JAK1/CCND2/MAP2K1/OSMR/RPS6KB2/KRAS/CHUK/FGF1/PDGFC/EIF4EBP1/PDGFRB/ITGA7/KIT/RAF1/RELA/CREB3/MAGI2/RXRA/PKN3/GNB3/PKN1/ITGA5/CDKN1B/PIK3CB/LAMA5/ITGA3/JAK2/THBS3/ATF2/CREB3L1/BRCA1/PKN2/GNB2/CCND3/TLR2/THBS4/GHR/PDGFD/NGFR/NGF/IL2RB/NTRK2/NOS3/KDR/TEK/COL4A5/EFNA4/CRTC2/CDKN1A/FGF7/LAMB2/VEGFC/PPP2R5B/AREG/PPP2R2B/ATF6B/IKBKG/HRAS/F2R/CCNE1/IL6R/YWHAH/BCL2L11/…	193
hsa05226	Gastric cancer	25/657	149/7847	0.000571308	0.0159447	0.0126836	MAP2K1/CDKN1A/FGF1/MYC/FZD7/RXRB/GADD45B/FZD1/TGFBR2/FGF22/PIK3R3/SHC1/DDB2/TCF7L1/MAPK1/ABCB1/WNT8B/SOS1/CDK2/FGF7/MTOR/DVL1/ARAF/CTNNA1/RAF1	25		hsa05131	Shigellosis	43/3571	65/7847	0.000607193	0.0173878	0.0124344	DOCK1/MAPK10/CHUK/WASF1/PFN4/RELA/NFKBIB/RHOG/MAD2L2/ITGA5/ARPC5L/ABL1/MAPK8/ARPC1B/ACTB/RIPK2/IKBKG/PFN1/VCL/U2AF1L4/HCLS1/ARPC3/NOD2/UBE2D2/SRC/DIAPH1/NFKBIA/CRKL/RAC1/ELMO1/ITGB1/WAS/MAPK1/ATG5/ACTG1/MAPK14/WASF2/ARPC1A/MAPK12/CDC42/WASL/ARPC5/MAPK9	43
hsa05221	Acute myeloid leukemia	14/657	66/7847	0.000930162	0.0237966	0.0189296	MAP2K1/STAT3/KIT/MYC/EIF4EBP1/PIK3R3/TCF7L1/MAPK1/PIM1/SOS1/CHUK/MTOR/ARAF/RAF1	14		hsa04668	TNF signaling pathway	67/3571	110/7847	0.000772582	0.0174807	0.0125008	CREB5/IL18R1/MAP2K1/CCL5/MAPK10/CHUK/JUN/RELA/CREB3/PIK3CB/BCL3/ATF2/CREB3L1/TNFRSF1A/TAB2/CEBPB/RPS6KA4/FADD/MAPK8/CX3CL1/VEGFC/MAP3K7/ATF6B/IKBKG/CCL2/PIK3R3/NOD2/CXCL10/MAP3K14/PIK3R1/PTGS2/NFKBIA/PGAM5/TNFAIP3/TRAF5/VCAM1/TNFRSF1B/SOCS3/EDN1/CSF1/MAP2K7/PIK3CA/AKT1/MAPK1/MMP9/ITCH/MLKL/TRAF3/DAB2IP/TRAF1/RIPK1/MAPK14/LIF/ATF4/CXCL2/IL1B/IRF1/CASP8/CASP7/MAPK12/MAP3K8/FOS/CREB3L4/RIPK3/CASP3/I…	67
hsa04926	Relaxin signaling pathway	22/657	130/7847	0.00106693	0.0238539	0.0189752	MAP2K1/ATF4/COL1A2/PRKACB/NOS3/EDNRB/COL1A1/GNB5/CREB3/MMP2/TGFBR2/PIK3R3/COL3A1/GNB1/SHC1/MAPK1/PLCB4/ADCY1/SOS1/PLCB2/COL4A5/RAF1	22		hsa05168	Herpes simplex virus 1 infection	258/3571	492/7847	0.000857918	0.0174807	0.0125008	BID/BCL2L1/JAK1/ZNF84/NECTIN1/ZFP90/ZNF780B/ZNF610/ZNF25/ZNF85/EIF2AK2/SRSF5/CCL5/DDX58/IRAK1/ZNF83/MAVS/TLR3/ZNF528/CHUK/ZFP14/HLA-DPB1/EIF4EBP1/ZNF273/ZNF627/ZNF577/PPP1CC/OAS1/EIF2B4/ZNF717/ZNF135/ZNF546/HCFC1/RELA/ZNF426/HLA-DOA/ZNF404/ZNF14/OAS3/ITGA5/ZNF737/PIK3CB/OAS2/PPP1CA/ZNF398/JAK2/ZNF596/ZNF676/TNFRSF1A/TAB2/ZNF471/TLR2/FADD/HKR1/ZNF160/ZFP82/ZNF283/ZNF793/CD74/MYD88/ZNF254/ZNF415/ZN…	258
hsa05224	Breast cancer	24/657	147/7847	0.0010878	0.0238539	0.0189752	MAP2K1/CDKN1A/FGF1/KIT/MYC/FZD7/GADD45B/ESR1/FZD1/FGF22/PIK3R3/SHC1/NOTCH2/DDB2/TCF7L1/MAPK1/WNT8B/SOS1/HEY1/FGF7/MTOR/DVL1/ARAF/RAF1	24		hsa04540	Gap junction	55/3571	88/7847	0.000938112	0.0174807	0.0125008	TUBA3E/MAP2K1/KRAS/PLCB4/PDGFC/TUBB4B/ADCY3/PDGFRB/TUBA1C/RAF1/TUBA3C/GJA1/PLCB1/PDGFD/TUBB2A/PRKACB/ITPR3/HTR2A/TUBAL3/ITPR1/HTR2B/HRAS/TUBB4A/TJP1/GNA11/ADCY9/MAP2K2/TUBA4A/GRM1/GNAS/ADRB1/TUBB/MAP2K5/GUCY1A1/SRC/ADCY5/MAPK7/GRB2/CSNK1D/PDGFB/TUBB6/GNAI1/SOS1/PLCB3/TUBB1/PRKCA/MAPK1/TUBA8/GUCY1A2/TUBA1B/GNAI3/ADCY2/ITPR2/PDGFA/PRKACG	55
hsa04072	Phospholipase D signaling pathway	24/657	148/7847	0.00119864	0.0245322	0.0195148	MAP2K1/PDGFD/PLA2G4C/PDGFC/KIT/DNM1/PIK3R3/SHC1/DGKD/MAPK1/PLCB4/PLCG2/ADCY1/SOS1/GRM1/PLCB2/RRAS2/FYN/MTOR/F2R/GAB2/FCER1A/DNM2/RAF1	24		hsa05142	Chagas disease (American trypanosomiasis)	63/3571	103/7847	0.000939672	0.0174807	0.0125008	ACE/CCL5/PLCB4/IRAK1/MAPK10/CHUK/GNA14/IL10/JUN/TGFBR2/RELA/PIK3CB/TNFRSF1A/PLCB1/C1QB/TLR2/FADD/SERPINE1/CD3G/MAPK8/MYD88/C1QC/GNA15/PPP2R2B/IRAK4/IKBKG/CD247/CCL2/GNA11/PIK3R3/SMAD3/GNAS/C3/PIK3R1/TLR4/NFKBIA/PPP2CB/TGFB1/CD3E/IFNGR1/CCL3/GNAI1/PLCB3/TGFB2/PIK3CA/CD3D/AKT1/MAPK1/TICAM1/GNAI3/GNAL/MAPK14/PPP2R1A/IL1B/PPP2R2C/PPP2R1B/CASP8/MAPK12/FOS/TRAF6/IFNB1/C1QA/MAPK9	63
hsa04919	Thyroid hormone signaling pathway	20/657	116/7847	0.0014013	0.0268874	0.0213883	ATP1A1/MAP2K1/PRKACB/MYH6/MYC/ATP2A2/SLC16A2/RXRB/ESR1/PLCE1/PIK3R3/RCAN1/NOTCH2/MAPK1/PLCB4/ATP1B3/PLCG2/PLCB2/MTOR/RAF1	20		hsa00280	Valine, leucine and isoleucine degradation	33/3571	48/7847	0.000943404	0.0174807	0.0125008	PCCB/ALDH9A1/HMGCL/EHHADH/IVD/ACAD8/ALDH7A1/AOX1/ACADSB/HMGCLL1/AUH/HMGCS2/ALDH2/HIBCH/ACADM/OXCT1/BCAT1/ABAT/MCCC1/HADHB/ACAT2/BCKDHA/PCCA/HADH/HIBADH/DLD/ECHS1/HADHA/HSD17B10/ALDH3A2/ACAT1/ALDH6A1/MUT	33
hsa04612	Antigen processing and presentation	15/657	77/7847	0.00155719	0.0279892	0.0222647	HSP90AA1/TAPBP/HLA-DPB1/HLA-DPA1/HLA-A/HLA-E/NFYC/HLA-DMB/CD8A/HSP90AB1/RFX5/CD74/HSPA2/PSME3/HSPA6	15		hsa00520	Amino sugar and nucleotide sugar metabolism	33/3571	48/7847	0.000943404	0.0174807	0.0125008	GALK1/GFPT2/HEXA/NANS/UAP1/NANP/GNPNAT1/PMM2/TSTA3/HK3/UGP2/MPI/GALE/GFPT1/CYB5R2/NAGK/CMAS/HK2/GNE/UXS1/PGM1/GMPPB/GNPDA1/GMDS/GALT/GMPPA/GPI/CYB5RL/CYB5R4/PGM2/PMM1/HK1/CYB5R1	33
hsa04151	PI3K-Akt signaling pathway	46/657	354/7847	0.00164106	0.0279892	0.0222647	LAMA4/HSP90AA1/MAP2K1/ATF4/CDKN1A/AREG/THBS1/BCL2L1/FGF1/PDGFD/ITGA5/THBS4/COL1A2/NOS3/OSMR/PDGFC/ITGB5/KIT/MYC/LAMB2/EIF4EBP1/IL6R/COL1A1/EIF4E/GNB5/CREB3/JAK1/FGF22/MCL1/HSP90AB1/THBS2/PIK3R3/EPHA2/GNB1/IL2RB/HSP90B1/MAPK1/RPS6/SOS1/CHUK/CDK2/FGF7/MTOR/F2R/COL4A5/RAF1	46		hsa01521	EGFR tyrosine kinase inhibitor resistance	50/3571	79/7847	0.00105092	0.0178061	0.0127336	STAT3/BCL2L1/JAK1/NF1/MAP2K1/RPS6KB2/ARAF/KRAS/PDGFC/EIF4EBP1/PDGFRB/RAF1/PIK3CB/JAK2/NRG1/PDGFD/KDR/AXL/GAB1/HRAS/IL6R/BCL2L11/PIK3R3/ERBB2/MAP2K2/BAX/PLCG2/SRC/PIK3R1/VEGFA/GRB2/ERBB3/PDGFB/MTOR/SHC1/SOS1/SHC4/EIF4E/FGFR2/PIK3CA/PRKCA/BAD/IGF1R/AKT1/MAPK1/RPS6/MET/IGF1/PLCG1/PDGFA	50
hsa05163	Human cytomegalovirus infection	32/657	225/7847	0.00198503	0.032074	0.025514	MAP2K1/ATF4/CDKN1A/PPP3CC/STAT3/PRKACB/CXCL12/TAPBP/MYC/EIF4EBP1/IL6R/GNB5/HLA-A/HLA-E/CREB3/JAK1/CCL5/ITPR1/PIK3R3/GNB1/MAPK1/PLCB4/ADCY1/SOS1/CHUK/IL1R1/PXN/RIPK1/PLCB2/MTOR/TRAF5/RAF1	32		hsa05110	Vibrio cholerae infection	34/3571	50/7847	0.00107402	0.0178061	0.0127336	ATP6V0C/ADCY3/SEC61A1/ATP6V1C2/ATP6V0A2/PRKACB/ACTB/TJP1/ADCY9/PLCG2/GNAS/ATP6V0B/CFTR/ATP6V1H/SEC61A2/ATP6V1E2/KCNQ1/KDELR1/ERO1A/ATP6V0E2/SEC61B/ATP6V1F/ATP6V1C1/TCIRG1/KDELR3/PDIA4/PRKCA/TJP2/KDELR2/SEC61G/SLC12A2/ACTG1/PLCG1/PRKACG	34
hsa05213	Endometrial cancer	12/657	58/7847	0.00264534	0.0406059	0.0323009	MAP2K1/CDKN1A/MYC/GADD45B/PIK3R3/DDB2/TCF7L1/MAPK1/SOS1/ARAF/CTNNA1/RAF1	12		hsa04722	Neurotrophin signaling pathway	71/3571	119/7847	0.00123538	0.0194572	0.0139143	MAP2K1/RPS6KA2/MAPKAPK2/KRAS/IRAK1/MAPK10/FRS2/ARHGDIA/RAF1/JUN/RELA/NFKBIB/KIDINS220/PIK3CB/RAP1A/NGFR/ABL1/NGF/MAPK8/NTRK2/BEX3/RAPGEF1/PRKCD/MAGED1/GAB1/SH2B2/RIPK2/PRDM4/IRAK4/HRAS/PIK3R3/MAP2K2/BAX/PLCG2/RPS6KA1/MAP2K5/PIK3R1/NFKBIA/CALM2/MAPK7/CRKL/NTF3/GRB2/RAC1/SH2B3/SHC1/SOS1/SHC4/MAP3K3/CAMK2G/SORT1/MAP2K7/PIK3CA/RPS6KA3/BAD/IRAK3/RPS6KA6/AKT1/MAPK1/TP53/MAPK14/ZNF274/PLCG1/CAMK4/ATF4/T…	71
hsa05416	Viral myocarditis	12/657	59/7847	0.00307436	0.043917	0.0349348	MYH6/HLA-DPB1/HLA-DPA1/EIF4G1/CD55/HLA-A/HLA-E/HLA-DMB/CAV1/FYN/ABL1/SGCG	12		hsa04666	Fc gamma R-mediated phagocytosis	56/3571	91/7847	0.00144298	0.0216448	0.0154786	MAP2K1/RPS6KB2/VASP/PRKCE/RAF1/WASF1/MYO10/PIP5K1C/CFL1/PIK3CB/MARCKS/PLA2G6/ARPC5L/ARPC1B/FCGR3A/HCK/PRKCD/GSN/ASAP2/ASAP3/FCGR2A/PIK3R3/SPHK1/GAB2/PLCG2/ARPC3/PAK1/PIK3R1/INPPL1/CRKL/RAC1/LIMK1/VAV1/PLD2/ARF6/SPHK2/LYN/CFL2/LAT/PIK3CA/PRKCA/WAS/AKT1/MAPK1/PLD1/MARCKSL1/PLA2G4F/PLPP3/PLCG1/PLA2G4E/WASF2/ARPC1A/WASF3/CDC42/WASL/ARPC5	56
hsa04659	Th17 cell differentiation	18/657	107/7847	0.00314715	0.043917	0.0349348	HSP90AA1/PPP3CC/STAT3/NFKBIB/HLA-DPB1/HLA-DPA1/IL6R/RXRB/JAK1/TGFBR2/HLA-DMB/HSP90AB1/IL2RB/MAPK1/IL6ST/CHUK/IL1R1/MTOR	18		hsa04070	Phosphatidylinositol signaling system	60/3571	99/7847	0.00169389	0.0231742	0.0165724	ITPK1/PLCE1/PLCB4/PIK3C2A/PPIP5K1/PIP5K1C/PIK3CB/IMPA2/OCRL/PLCB1/INPP4B/ITPR3/INPP5K/PLCD3/CDS2/ITPR1/ITPKA/DGKE/DGKI/PIK3R3/IP6K2/PLCG2/PIP4K2B/DGKD/PIK3R1/PLCD4/INPPL1/DGKA/PPIP5K2/CALM2/PLCZ1/INPP4A/DGKB/MTMR1/PI4KA/MTMR3/PLCB3/PIK3C3/PIK3CA/PRKCA/PIK3C2B/IPPK/ITPKC/SYNJ1/IP6K1/PI4K2A/IMPAD1/PI4K2B/INPP1/MTMR2/PLCG1/MTMR8/MTM1/PIP4K2A/INPP5A/ITPR2/IPMK/DGKZ/PIP4K2C/PLCD1	60
hsa05212	Pancreatic cancer	14/657	75/7847	0.00333959	0.0445763	0.0354593	MAP2K1/CDKN1A/BCL2L1/STAT3/GADD45B/JAK1/TGFBR2/PIK3R3/DDB2/MAPK1/CHUK/MTOR/ARAF/RAF1	14		hsa04380	Osteoclast differentiation	75/3571	128/7847	0.00185124	0.0231742	0.0165724	JAK1/CTSK/PPP3CC/MAP2K1/MAPK10/CHUK/JUN/TGFBR2/RELA/PIK3CB/TNFRSF1A/TAB2/IL1R1/MAPK8/FCGR3A/LILRA5/FOSL2/MAP3K7/IKBKG/FCGR2A/STAT2/PIK3R3/STAT1/GAB2/FOSL1/PLCG2/TYK2/SPI1/FYN/MAP3K14/PIK3R1/TNFRSF11A/NFKBIA/TGFB1/GRB2/LILRA6/NCF4/RAC1/SQSTM1/LILRB2/IFNGR1/SOCS3/FOSB/ITGB3/CYBA/CSF1/TGFB2/MAP2K7/PIK3CA/AKT1/MAPK1/LILRB4/PPP3R1/PPARG/TEC/LILRB1/LILRB5/LILRA2/MAPK14/CAMK4/RELB/TNFSF11/IRF9/IL1B/CSF1…	75
hsa04933	AGE-RAGE signaling pathway in diabetic complications	17/657	100/7847	0.00362088	0.046317	0.036844	STAT3/COL1A2/NOS3/SERPINE1/COL1A1/MMP2/TGFBR2/PLCE1/DIAPH1/PIK3R3/COL3A1/MAPK1/PLCB4/PIM1/PLCG2/PLCB2/COL4A5	17		hsa00760	Nicotinate and nicotinamide metabolism	22/3571	30/7847	0.00185177	0.0231742	0.0165724	NT5E/NAMPT/CD38/AOX1/NMNAT3/PNP/NT5C3B/NADK/BST1/NNT/NNMT/ENPP3/NT5C1A/NADK2/NMRK2/NADSYN1/QPRT/NT5C2/NT5C/NMNAT2/NMNAT1/NUDT12	22
										hsa05216	Thyroid cancer	26/3571	37/7847	0.0020019	0.0231742	0.0165724	CCND1/TPR/MAP2K1/KRAS/RXRG/RXRA/CCDC6/GADD45A/CDKN1A/POLK/HRAS/CTNNB1/RXRB/MAP2K2/BAX/NCOA4/LEF1/BAK1/MYC/TCF7L2/DDB2/TPM3/GADD45B/MAPK1/TP53/PPARG	26
										hsa04510	Focal adhesion	111/3571	199/7847	0.00206176	0.0231742	0.0165724	CCND1/LAMA4/ELK1/CCND2/MAP2K1/PARVB/DOCK1/PARVA/ZYX/PPP1R12A/MAPK10/VASP/PDGFC/PPP1CC/PDGFRB/ITGA7/RAF1/JUN/ITGA5/PIP5K1C/PIK3CB/PPP1CA/LAMA5/ITGA3/THBS3/RAP1A/CCND3/THBS4/PDGFD/MAPK8/RAPGEF1/KDR/COL4A5/ACTB/FLNC/LAMB2/VEGFC/HRAS/VCL/CTNNB1/PIK3R3/ERBB2/COL6A3/SPP1/COL4A2/ITGA8/THBS1/COL4A1/TLN1/PAK1/PGF/FYN/SRC/PIK3R1/DIAPH1/FLT1/VEGFA/BCAR1/COL1A2/CRKL/ITGB6/GRB2/RAC1/TLN2/PDGFB/VAV1/FLT4/LAMA1…	111
										hsa05169	Epstein-Barr virus infection	112/3571	201/7847	0.0020688	0.0231742	0.0165724	CCND1/BID/STAT3/CDK2/JAK1/CCND2/ADRM1/EIF2AK2/DDX58/IRAK1/MAVS/MAPK10/CHUK/HLA-DPB1/OAS1/JUN/RELA/NFKBIB/HLA-DOA/OAS3/CDKN1B/PIK3CB/OAS2/TAB2/CCND3/TLR2/FADD/CD3G/MAPK8/MYD88/ITGAL/ENTPD1/PSMD3/HLA-F/GADD45A/CDKN1A/MAP3K7/B2M/CIR1/HLA-DMA/IRAK4/IKBKG/HLA-DMB/POLK/CCNE1/CD247/PSMC5/BCL2L11/STAT2/PIK3R3/HLA-DQA1/STAT1/BAX/PLCG2/USP7/HLA-DPA1/NCOR2/TYK2/PSMD7/TAPBP/CXCL10/MAP3K14/PIK3R1/PSMD8/NFKBIA…	112
										hsa05165	Human papillomavirus infection	176/3571	330/7847	0.00215946	0.0231742	0.0165724	CCND1/LAMA4/CREB5/CDK2/JAK1/ATM/CCND2/FZD7/MAP2K1/RPS6KB2/ATP6V0C/EIF2AK2/KRAS/PARD3/MX1/FZD5/TLR3/CHUK/EIF4EBP1/TUBG1/PDGFRB/ITGA7/RAF1/ATP6V1C2/RELA/CREB3/ITGA5/CDKN1B/PIK3CB/LAMA5/ITGA3/THBS3/FZD1/CREB3L1/TNFRSF1A/AXIN1/CCND3/FADD/ATP6V0A2/THBS4/PRKACB/HLA-F/COL4A5/CDKN1A/LAMB2/DLG2/PPP2R5B/PPP2R2B/IKBKG/AXIN2/HRAS/CCNE1/MFNG/CTNNB1/STAT2/PIK3R3/HEYL/FZD2/COL6A3/STAT1/SPP1/WNT9A/MAP2K2/PPP2R5A…	176
										hsa05130	Pathogenic Escherichia coli infection	36/3571	55/7847	0.00220627	0.0231742	0.0165724	TUBA3E/TUBB4B/TUBA1C/TUBA3C/CD14/ARPC5L/ABL1/TUBB2A/ARPC1B/ACTB/TUBAL3/TUBB4A/CTNNB1/TUBA4A/HCLS1/ARPC3/FYN/TUBB/TLR4/NCK2/TUBB6/EZR/LY96/TUBB1/ITGB1/KRT18/PRKCA/CLDN1/WAS/TUBA8/TUBA1B/ACTG1/ARPC1A/CDC42/WASL/ARPC5	36
										hsa04390	Hippo signaling pathway	88/3571	154/7847	0.00225236	0.0231742	0.0165724	TEAD2/CCND1/TEAD4/NF2/AMOT/BMP4/CCND2/FZD7/PARD3/FZD5/FGF1/PPP1CC/TGFBR2/PPP1CA/FZD1/TEAD3/AXIN1/CCND3/SERPINE1/BMP6/SMAD1/ACTB/DLG2/AREG/PPP2R2B/TEAD1/AXIN2/CTNNB1/YWHAH/BMPR1A/ID1/FZD2/WNT9A/APC/PARD6G/WTIP/ITGB2/DLG1/WWC1/FRMD6/SMAD3/PARD6B/CTNNA1/SCRIB/FZD8/LEF1/BMPR2/PPP2CB/MYC/TCF7L2/TGFB1/PRKCI/FZD4/BMP8A/CSNK1D/PARD6A/BMP8B/BMP7/CRB1/CTGF/YAP1/TGFB2/FZD3/DLG3/WNT9B/STK3/WNT3/CTNNA3/PATJ/A…	88
										hsa04064	NF-kappa B signaling pathway	60/3571	100/7847	0.00237632	0.0231742	0.0165724	BCL2L1/ATM/DDX58/IRAK1/CXCL12/CHUK/EDA2R/RELA/LTBR/CD14/TNFRSF1A/TAB2/IL1R1/MYD88/MALT1/PIAS4/MAP3K7/IRAK4/IKBKG/PLCG2/LBP/MAP3K14/TNFRSF11A/TLR4/PTGS2/NFKBIA/TNFAIP3/CCL4/TRAF5/TNFRSF13C/GADD45B/VCAM1/CSNK2A2/LY96/EDA/LYN/LAT/PRKCQ/ZAP70/TICAM1/CSNK2B/CCL13/TNFSF13B/TRAF3/TRAF1/RIPK1/CD40LG/PLAU/PLCG1/RELB/TNFSF11/EDARADD/ERC1/CXCL2/CCL19/IL1B/TNFSF14/XIAP/TRAF6/BLNK	60
										hsa00514	Other types of O-glycan biosynthesis	17/3571	22/7847	0.0024607	0.0231742	0.0165724	B4GALT3/COLGALT2/POGLUT1/POMT2/MFNG/PLOD3/GXYLT2/COLGALT1/OGT/POFUT1/LFNG/POMT1/B3GLCT/POFUT2/B4GALT2/GXYLT1/ST6GAL2	17
										hsa04621	NOD-like receptor signaling pathway	100/3571	178/7847	0.00247913	0.0231742	0.0165724	BCL2L1/JAK1/ANTXR1/NAMPT/CCL5/PLCB4/MAVS/MAPK10/CHUK/OAS1/RNF31/JUN/RELA/NFKBIB/CASP12/OAS3/GBP4/OAS2/PLCB1/TAB2/FADD/GBP7/MAPK8/MYD88/P2RX7/GBP5/VDAC3/ITPR3/CASP1/PRKCD/ANTXR2/RIPK2/MAP3K7/IRAK4/IKBKG/CYBB/ITPR1/GABARAPL2/PANX1/MEFV/CCL2/TANK/STAT2/STAT1/TRPM7/CARD6/TYK2/NOD2/CTSB/RNASEL/TLR4/SHARPIN/NFKBIA/NLRP3/TNFAIP3/TRAF5/HSP90AA1/ERBIN/TRIP6/PSTPIP1/NLRC4/CYBA/PLCB3/TMEM173/TBK1/PYCARD/NEK…	100
										hsa04928	Parathyroid hormone synthesis, secretion and action	63/3571	106/7847	0.00258876	0.0231742	0.0165724	CREB5/MAP2K1/ARAF/PLCB4/MMP16/ADCY3/RAF1/CREB3/RXRG/RXRA/AKAP13/ATF2/CREB3L1/PLCB1/EGR1/GNA12/PRKACB/ITPR3/CDKN1A/ATF6B/ITPR1/PDE4A/GNA11/ADCY9/RXRB/NACA/RUNX2/GNAS/VDR/LRP5/MEF2D/MEF2C/LRP6/MEF2A/ADCY5/ARRB1/ARRB2/PLD2/MAFB/ARHGEF1/GNAI1/PLCB3/PRKCA/MAPK1/PLD1/GCM2/HBEGF/GCM1/GNA13/GNAI3/MMP15/ARHGEF11/PTHLH/ADCY2/ATF4/TNFSF11/PDE4D/ITPR2/FOS/CREB3L4/MMP17/PRKACG/PTH	63
										hsa04015	Rap1 signaling pathway	114/3571	206/7847	0.00259952	0.0231742	0.0165724	LPAR4/MAP2K1/PLCE1/KRAS/PLCB4/PARD3/FPR1/VASP/FGF1/PDGFC/ADCY3/PDGFRB/KIT/RAF1/PFN4/MAGI2/PIK3CB/RAP1A/PLCB1/PDGFD/NGFR/NGF/ITGAL/RAPGEF1/KDR/TEK/EFNA4/ACTB/FGF7/VEGFC/PFN1/HRAS/F2R/CTNNB1/SIPA1L1/PIK3R3/ID1/ADCY9/FGFR4/MAP2K2/PARD6G/KRIT1/ITGB2/THBS1/TLN1/RASGRP2/GNAS/RAPGEF2/PARD6B/PGF/SRC/PIK3R1/FLT1/EPHA2/VEGFA/BCAR1/CALM2/ADCY5/CRKL/FGF5/PRKCI/GRIN2A/LPAR5/RAC1/TLN2/PDGFB/EFNA1/FLT4/PARD6A/A…	114
										hsa04211	Longevity regulating pathway	54/3571	89/7847	0.00272911	0.0231742	0.0165724	CREB5/RPS6KB2/SESN3/KRAS/EIF4EBP1/ADCY3/RELA/CREB3/PIK3CB/AKT1S1/ATF2/CREB3L1/PRKACB/ATF6B/ADIPOR1/HRAS/PIK3R3/ADCY9/BAX/RHEB/PIK3R1/ADCY5/EHMT2/IRS2/PRKAG3/TSC1/MTOR/SESN1/ATG101/STK11/PRKAB2/EIF4E/SESN2/PIK3CA/IGF1R/AKT1/SIRT1/TP53/CAT/ATG5/PPARG/IGF1/PRKAG1/PRKAA2/ADCY2/CAMK4/ATF4/ADIPOR2/APPL1/PRKAB1/CREB3L4/PRKACG/PPARGC1A/SOD2	54
										hsa05100	Bacterial invasion of epithelial cells	46/3571	74/7847	0.00279562	0.0231742	0.0165724	CLTB/DOCK1/SEPT8/WASF1/RHOG/MAD2L2/DNM3/ITGA5/PIK3CB/SEPT11/ARPC5L/ARPC1B/GAB1/ACTB/SEPT2/VCL/CLTCL1/CTNNB1/PIK3R3/HCLS1/ARPC3/SEPT9/CTNNA1/SRC/PIK3R1/BCAR1/CRKL/SEPT6/RAC1/ELMO1/SHC1/SHC4/DNM1/ITGB1/PIK3CA/WAS/CTNNA3/MET/ACTG1/CD2AP/WASF2/ARPC1A/PXN/CDC42/WASL/ARPC5	46
										hsa05140	Leishmaniasis	46/3571	74/7847	0.00279562	0.0231742	0.0165724	ELK1/JAK1/IRAK1/HLA-DPB1/IL10/JUN/RELA/NFKBIB/HLA-DOA/JAK2/TAB2/TLR2/MYD88/FCGR3A/MAP3K7/HLA-DMA/IRAK4/HLA-DMB/CYBB/FCGR2A/HLA-DQA1/STAT1/HLA-DPA1/ITGB2/C3/TLR4/PTGS2/NFKBIA/TGFB1/CR1/NCF4/IFNGR1/CYBA/ITGAM/ITGB1/TGFB2/MAPK1/MARCKSL1/PTPN6/MAPK14/HLA-DQB1/ITGA4/IL1B/MAPK12/FOS/TRAF6	46
										hsa05161	Hepatitis B	92/3571	163/7847	0.00300506	0.0242717	0.0173572	CREB5/BID/ELK1/STAT3/CDK2/JAK1/MAP2K1/ARAF/KRAS/DDX58/IRAK1/MAVS/TLR3/MAPK10/CHUK/RAF1/JUN/TGFBR2/RELA/CREB3/NFATC4/CASP12/PIK3CB/JAK2/ATF2/CREB3L1/TAB2/STAT4/TLR2/FADD/MAPK8/MYD88/VDAC3/CDKN1A/MAP3K7/ATF6B/IRAK4/IKBKG/IFIH1/DDX3X/HRAS/CCNE1/STAT2/PIK3R3/STAT1/MAP2K2/BAX/TYK2/SMAD3/SRC/PIK3R1/TLR4/EGR2/NFKBIA/MYC/TGFB1/DDB2/GRB2/EP300/SOS1/TGFB2/TBK1/MAP2K7/PIK3CA/PRKCA/BAD/AKT1/MAPK1/E2F3/TICAM1…	92
										hsa05215	Prostate cancer	58/3571	97/7847	0.00311	0.0244913	0.0175142	CCND1/CREB5/CDK2/MAP2K1/ZEB1/ARAF/KRAS/CHUK/PDGFC/PDGFRB/RAF1/RELA/CREB3/IL1R2/CDKN1B/PIK3CB/CREB3L1/PDGFD/CDKN1A/PLAT/IKBKG/HRAS/CCNE1/CTNNB1/PIK3R3/ERBB2/MAP2K2/NKX3-1/PIK3R1/ERG/LEF1/NFKBIA/TCF7L2/GRB2/PDGFB/MTOR/HSP90AA1/EP300/GSTP1/SOS1/FGFR2/MDM2/PIK3CA/BAD/IGF1R/AKT1/MAPK1/E2F3/TP53/MMP9/AR/IGF1/HSP90AB1/PLAU/ATF4/PDGFA/CREB3L4/E2F2	58
										hsa05210	Colorectal cancer	52/3571	86/7847	0.00359415	0.0273617	0.0195669	CCND1/MSH3/MAP2K1/RPS6KB2/ARAF/KRAS/MSH2/MAPK10/RAF1/JUN/TGFBR2/PIK3CB/AXIN1/MAPK8/GADD45A/CDKN1A/AREG/AXIN2/POLK/HRAS/CTNNB1/BCL2L11/PIK3R3/MAP2K2/BAX/APC/SMAD3/PIK3R1/LEF1/BAK1/MYC/TCF7L2/TGFB1/DDB2/GADD45B/GRB2/RAC1/MSH6/MTOR/SOS1/TGFB2/PIK3CA/BAD/AKT1/MAPK1/EREG/TP53/APC2/APPL1/FOS/CASP3/MAPK9	52
										hsa01523	Antifolate resistance	22/3571	31/7847	0.00364822	0.0273617	0.0195669	ABCG2/CHUK/RELA/SHMT2/IKBKG/ABCC1/ABCC2/ATIC/MTHFR/DHFR2/ABCC3/SLC19A1/FOLR1/ALOX12/SHMT1/GART/ABCC4/GGH/TYMS/FOLR3/IL1B/FPGS	22
										hsa05225	Hepatocellular carcinoma	94/3571	168/7847	0.00386266	0.0282963	0.0202353	CCND1/ELK1/BCL2L1/SMARCA2/FZD7/MAP2K1/RPS6KB2/GSTM5/ARAF/KRAS/FZD5/TXNRD1/RAF1/GSTA4/MGST1/TGFBR2/PIK3CB/BRD7/FZD1/AXIN1/ARID1A/SMARCA4/GADD45A/GAB1/ACTB/KEAP1/CDKN1A/AXIN2/POLK/HRAS/NQO1/CTNNB1/PIK3R3/FZD2/WNT9A/MAP2K2/BAX/APC/PLCG2/SMAD3/LRP5/PIK3R1/FZD8/LEF1/LRP6/BAK1/MYC/TCF7L2/TGFB1/DDB2/FZD4/GADD45B/GRB2/HMOX1/MGST3/MTOR/GSTP1/SMARCE1/TERC/SHC1/SOS1/NFE2L2/SHC4/SMARCB1/TGFB2/FZD3/WNT9B/PIK3…	94
										hsa05167	Kaposi sarcoma-associated herpesvirus infection	103/3571	186/7847	0.00396755	0.0284041	0.0203123	CCND1/BID/STAT3/JAK1/PPP3CC/ATG14/MAP2K1/MAPKAPK2/EIF2AK2/HIF1A/PREX1/KRAS/TLR3/MAPK10/CHUK/CCR1/RAF1/JUN/RELA/GNB3/NFATC4/PIK3CB/JAK2/TNFRSF1A/GNB2/FADD/MAPK8/HCK/ITPR3/HLA-F/CDKN1A/IKBKG/ITPR1/HRAS/GABARAPL2/CTNNB1/STAT2/PIK3R3/STAT1/MAP2K2/BAX/PLCG2/TYK2/GNG2/C3/SRC/PIK3R1/PTGS2/NFKBIA/VEGFA/CALM2/CCR4/BAK1/MYC/PIK3R5/IL6ST/RCAN1/RAC1/PDGFB/MTOR/EP300/GNG11/IFNGR1/UBB/LYN/GNG5/PIK3C3/TBK1/MAP2…	103
										hsa04978	Mineral absorption	33/3571	51/7847	0.00437685	0.0300203	0.0214681	HMOX2/ATP1A1/SLC40A1/ATP1B2/ATP1B3/SLC30A1/CYBRD1/MT1X/HEPH/MT1A/ATP1B4/STEAP2/SLC31A1/ATP1B1/TRPM7/ATP7A/VDR/MT2A/MT1B/MT1HL1/ATOX1/MT1G/MT1M/HMOX1/SLC8A1/FTL/MT1H/SLC39A4/ATP1A3/SLC26A6/ATP1A4/MT1F/TF	33
										hsa04066	HIF-1 signaling pathway	59/3571	100/7847	0.00438392	0.0300203	0.0214681	STAT3/MAP2K1/RPS6KB2/EGLN1/HIF1A/SLC2A1/EIF4EBP1/TIMP1/RELA/LTBR/CDKN1B/PIK3CB/SERPINE1/PDK1/LDHA/NOS3/TEK/MKNK2/NPPA/CDKN1A/CYBB/IL6R/PIK3R3/HK3/ERBB2/ELOC/MAP2K2/PLCG2/ENO1/PIK3R1/TLR4/FLT1/VEGFA/HK2/HMOX1/MTOR/ENO2/EP300/IFNGR1/ANGPT1/EDN1/EIF4E/CAMK2G/PIK3CA/PRKCA/IGF1R/AKT1/MAPK1/RPS6/PFKL/IGF1/ENO4/PLCG1/PDHB/ANGPT2/HK1/TF/CAMK2B/PGK1	59
										hsa05226	Gastric cancer	84/3571	149/7847	0.00464906	0.0310123	0.0221775	CCND1/CDK2/FZD7/MAP2K1/RPS6KB2/ARAF/KRAS/FZD5/FGF1/RAF1/TGFBR2/RXRG/RXRA/CDKN1B/PIK3CB/FZD1/AXIN1/GADD45A/GAB1/CDKN1A/FGF7/AXIN2/POLK/HRAS/CCNE1/CTNNB1/PIK3R3/FZD2/ERBB2/RXRB/WNT9A/MAP2K2/BAX/APC/SMAD3/CTNNA1/LRP5/PIK3R1/FZD8/LEF1/LRP6/BAK1/MYC/TCF7L2/TGFB1/DDB2/FGF5/FZD4/GADD45B/GRB2/MTOR/TERC/SHC1/SOS1/SHC4/TGFB2/FGFR2/FZD3/WNT9B/PIK3CA/WNT3/AKT1/FGF9/MAPK1/E2F3/CDH17/TP53/CTNNA3/JUP/FGF10/FGF2…	84
										hsa05160	Hepatitis C	87/3571	155/7847	0.00473193	0.0310123	0.0221775	CCND1/BID/STAT3/CDK2/JAK1/MAP2K1/RSAD2/ARAF/EIF2AK2/KRAS/DDX58/MX1/MAVS/TLR3/CHUK/OAS1/RAF1/RELA/RXRA/OAS3/PIK3CB/OAS2/TNFRSF1A/FADD/IFIT1/CLDN9/PSME3/CDKN1A/PPP2R2B/IKBKG/HRAS/CTNNB1/YWHAH/STAT2/PIK3R3/STAT1/MAP2K2/BAX/TYK2/LDLR/CXCL10/PIK3R1/RNASEL/NFKBIA/PPP2CB/BAK1/MYC/GRB2/PPARA/SCARB1/EIF2S1/SOCS3/SOS1/TBK1/CD81/PIK3CA/CLDN1/BAD/AKT1/MAPK1/E2F3/TICAM1/TP53/EIF3E/APAF1/CLDN5/TRAF3/RIPK1/CLDN…	87
										hsa05205	Proteoglycans in cancer	110/3571	201/7847	0.00492189	0.0310123	0.0221775	LUM/CCND1/ELK1/STAT3/FZD7/MAP2K1/COL21A1/RPS6KB2/PLCE1/ARAF/HIF1A/KRAS/FZD5/PPP1R12A/FRS2/PPP1CC/RAF1/SDC2/ITGA5/PIK3CB/PPP1CA/CD63/FZD1/TLR2/PRKACB/ITPR3/KDR/GAB1/ACTB/FLNC/CDKN1A/ITPR1/HRAS/SMO/PDCD4/ANK2/CTNNB1/PIK3R3/FZD2/ERBB2/WNT9A/MAP2K2/PLCG2/THBS1/HCLS1/EIF4B/PAK1/SRC/GPC3/PIK3R1/TLR4/FZD8/VEGFA/MYC/TGFB1/FZD4/GRB2/ERBB3/RAC1/PLAUR/MTOR/EZR/ARHGEF1/ITGB3/MSN/SOS1/MRAS/TIMP3/HPSE/PPP1R12B…	110
										hsa04360	Axon guidance	100/3571	181/7847	0.00492259	0.0310123	0.0221775	SEMA4B/SEMA6B/PLXNB1/BOC/PPP3CC/EFNB1/SEMA3F/EPHA3/RGMA/KRAS/PARD3/CXCL12/RHOD/EPHB4/RAF1/NFATC4/CFL1/PIK3CB/SEMA3D/TRPC1/FES/ABL1/PDK1/RASA1/SLIT3/SLIT2/CXCR4/EFNA4/LRRC4/HRAS/SMO/PLXNC1/ROBO1/NRP1/PIK3R3/UNC5C/PARD6G/PLCG2/SRGAP3/SEMA5A/TRPC4/PLXNA1/PAK1/NTNG2/PARD6B/SEMA5B/FYN/ABLIM3/SRC/PIK3R1/SEMA6D/EPHA2/NTN4/BMPR2/NEO1/NCK2/PLXNA4/RAC1/LIMK1/SSH2/EFNA1/PARD6A/PLXNA2/GNAI1/SEMA6A/EPHA7/BMP7…	100
										hsa05166	Human T-cell leukemia virus 1 infection	118/3571	219/7847	0.00714849	0.0430969	0.0308195	CCND1/CREB5/ELK1/CDK2/BCL2L1/JAK1/ATM/CCND2/PPP3CC/MAP2K1/IL15RA/KRAS/CDC26/MAPK10/SLC2A1/CHUK/HLA-DPB1/ADCY3/JUN/TGFBR2/RELA/CREB3/HLA-DOA/LTBR/IL1R2/NFATC4/PIK3CB/SRF/ATF2/CREB3L1/TNFRSF1A/IL1R1/CCND3/EGR1/CD3G/MAPK8/IL2RB/ITGAL/VDAC3/PRKACB/HLA-F/ANAPC4/CRTC2/CDKN1A/B2M/ATF6B/HLA-DMA/IKBKG/HLA-DMB/HRAS/CCNE1/ANAPC11/NRP1/PIK3R3/ADCY9/HLA-DQA1/MAP2K2/BAX/FOSL1/HLA-DPA1/ITGB2/DLG1/TLN1/SMAD3/SPI…	118
										hsa04120	Ubiquitin mediated proteolysis	77/3571	137/7847	0.00725122	0.0430969	0.0308195	UBA7/KLHL13/CDC26/UBE2Q1/UBE2H/UBE2J1/CUL7/HERC4/RHOBTB1/BRCA1/BIRC6/UBE2S/HERC1/TRIM37/PIAS2/ANAPC4/KEAP1/PIAS4/RNF7/UBE2J2/RHOBTB2/UBE3C/WWP1/ANAPC11/FBXW8/ELOC/MID1/COP1/UBE2D2/UBE2L3/NEDD4L/PRKN/DDB2/NHLRC1/CDC16/CBLB/UBA3/PRPF19/MGRN1/SYVN1/UBE2D1/TRIP12/STUB1/CUL5/FZR1/SOCS3/CDC23/CUL3/TRIM32/UBE2E2/UBE2Q2/DET1/MDM2/HERC2/UBE2W/UBE2L6/SKP2/DDB1/UBE2D3/ITCH/UBE2K/FANCL/UBE2M/SKP1/UBE2R2/UBR5…	77
										hsa04910	Insulin signaling pathway	77/3571	137/7847	0.00725122	0.0430969	0.0308195	PHKG2/ELK1/MAP2K1/RPS6KB2/TRIP10/ARAF/KRAS/MAPK10/FLOT1/EIF4EBP1/PPP1CC/RAF1/PIK3CB/PPP1CA/SOCS2/MAPK8/RAPGEF1/FLOT2/PRKACB/PPP1R3C/SREBF1/PDE3B/MKNK2/INPP5K/SH2B2/PRKAR2A/HRAS/PIK3R3/HK3/PRKAR2B/MAP2K2/PPP1R3F/PHKA1/PYGB/PRKAR1A/RHEB/PCK2/PIK3R1/INPPL1/CALM2/HK2/CRKL/PHKB/PRKCI/CBLB/IRS2/GRB2/PRKAG3/PTPN1/TSC1/MTOR/SOCS3/SHC1/PRKAB2/SOS1/SHC4/EIF4E/FASN/PIK3CA/BAD/AKT1/MAPK1/FBP1/RPS6/SOCS4/PYGL…	77
										hsa05224	Breast cancer	82/3571	147/7847	0.00741731	0.0432676	0.0309416	CCND1/FZD7/MAP2K1/RPS6KB2/ARAF/KRAS/NCOA3/FZD5/FGF1/KIT/RAF1/JUN/PIK3CB/FZD1/BRCA1/AXIN1/GADD45A/CDKN1A/FGF7/JAG2/AXIN2/POLK/HRAS/CTNNB1/PIK3R3/HEYL/FZD2/ERBB2/WNT9A/MAP2K2/BAX/APC/LRP5/DLL1/PIK3R1/FZD8/LEF1/LRP6/BAK1/MYC/TCF7L2/DDB2/FGF5/FZD4/GADD45B/GRB2/MTOR/FLT4/NOTCH2/NOTCH1/SHC1/SOS1/SHC4/FZD3/WNT9B/NCOA1/PIK3CA/IGF1R/ESR1/WNT3/AKT1/FGF9/MAPK1/E2F3/TP53/HEY1/FGF10/FGF20/IGF1/APC2/WNT6/TNFSF…	82
										hsa01522	Endocrine resistance	57/3571	98/7847	0.00765636	0.0438501	0.0313581	CCND1/MAP2K1/CARM1/RPS6KB2/ARAF/KRAS/NCOA3/MAPK10/ADCY3/RAF1/JUN/CDKN1B/PIK3CB/MAPK8/PRKACB/CDKN1A/JAG2/HRAS/PIK3R3/ERBB2/ADCY9/MAP2K2/BAX/GNAS/SRC/DLL1/PIK3R1/ADCY5/GRB2/MTOR/NOTCH2/NOTCH1/SHC1/SOS1/SHC4/MDM2/PIK3CA/BAD/IGF1R/ESR1/AKT1/MAPK1/E2F3/TP53/MMP9/HBEGF/IGF1/CDKN2C/MAPK14/ADCY2/GPER1/MAPK12/FOS/PRKACG/MED1/MAPK9/E2F2	57
										hsa05213	Endometrial cancer	36/3571	58/7847	0.00803148	0.0451771	0.0323071	CCND1/ELK1/MAP2K1/ARAF/KRAS/RAF1/PIK3CB/AXIN1/GADD45A/CDKN1A/AXIN2/POLK/HRAS/CTNNB1/PIK3R3/ERBB2/MAP2K2/BAX/APC/CTNNA1/PIK3R1/LEF1/BAK1/MYC/TCF7L2/DDB2/GADD45B/GRB2/SOS1/PIK3CA/BAD/AKT1/MAPK1/TP53/CTNNA3/APC2	36
										hsa04014	Ras signaling pathway	124/3571	232/7847	0.00834534	0.046119	0.0329806	PLA2G2A/ELK1/BCL2L1/NF1/MAP2K1/PLCE1/PLA2G4C/KRAS/MAPK10/CHUK/FGF1/PDGFC/PDGFRB/KIT/RAF1/RELA/GNB3/PIK3CB/RAP1A/GNB2/PDGFD/NGFR/PLA2G6/ABL1/RAB5C/NGF/MAPK8/NTRK2/PRKACB/RASA1/KDR/TEK/EFNA4/GAB1/FGF7/VEGFC/IKBKG/RASGRP1/HRAS/PIK3R3/FGFR4/MAP2K2/RGL1/GAB2/PLCG2/RASGRP2/PAK1/GNG2/PGF/EXOC2/PIK3R1/FLT1/PLA2G16/EPHA2/VEGFA/CALM2/FGF5/GRIN2A/NTF3/GRB2/RASA2/RAC1/PDGFB/PLD2/EFNA1/FLT4/GNG11/ANGPT1/SHC1/…	124
										hsa05170	Human immunodeficiency virus 1 infection	114/3571	212/7847	0.00877137	0.0476376	0.0340667	BID/BCL2L1/ATM/PPP3CC/MAP2K1/RPS6KB2/KRAS/IRAK1/SAMHD1/MAPK10/CHUK/RAF1/JUN/RELA/GNB3/NFATC4/CFL1/PIK3CB/TNFRSF1A/TAB2/GNB2/TLR2/FADD/AP1B1/CD3G/MAPK8/MYD88/ITPR3/HLA-F/CXCR4/APOBEC3C/RNF7/MAP3K7/B2M/APOBEC3G/IRAK4/IKBKG/ITPR1/HRAS/AP1S2/CD247/GNA11/PIK3R3/ELOC/MAP2K2/BAX/PLCG2/PAK1/GNG2/TAPBP/DCAF1/PIK3R1/TLR4/NFKBIA/CALM2/AP1M1/BAK1/CRKL/APOBEC3D/CD3E/TRAF5/RAC1/WEE1/LIMK1/MTOR/TNFRSF1B/GNG11/C…	114
										hsa04012	ErbB signaling pathway	50/3571	85/7847	0.00901701	0.0481417	0.0344271	ELK1/MAP2K1/RPS6KB2/ARAF/KRAS/MAPK10/EIF4EBP1/RAF1/JUN/CDKN1B/PIK3CB/NRG1/ABL1/MAPK8/GAB1/CDKN1A/AREG/HRAS/PIK3R3/ERBB2/MAP2K2/PLCG2/PAK1/SRC/PIK3R1/MYC/NCK2/CRKL/CBLB/GRB2/ERBB3/MTOR/SHC1/SOS1/PAK2/SHC4/CAMK2G/MAP2K7/PIK3CA/PRKCA/BAD/AKT1/MAPK1/EREG/HBEGF/ERBB4/PLCG1/NRG4/CAMK2B/MAPK9	50
										hsa05221	Acute myeloid leukemia	40/3571	66/7847	0.00948521	0.0497973	0.0356111	CCND1/STAT3/MAP2K1/RPS6KB2/ARAF/KRAS/CHUK/EIF4EBP1/KIT/RAF1/RELA/CD14/PIK3CB/PIM1/IKBKG/RARA/HRAS/PIK3R3/MAP2K2/PER2/RUNX1T1/SPI1/PIK3R1/LEF1/PPARD/MYC/TCF7L2/GRB2/MTOR/DUSP6/SOS1/ITGAM/ZBTB16/PIK3CA/BAD/AKT1/MAPK1/JUP/CSF1R/FLT3	40
