# Supplementary material for: Identification of MYH6 as the potential gene for human ischaemic cardiomyopathy
Source: J Cell Mol Med. 2021 Oct 26;25(22):10736–46. doi: 10.1111/jcmm.17015 (PMC8581323; doi:10.1111/jcmm.17015)
Supplement: Supplementary file 4 — Table S3 [file JCMM-25-10736-s005.xlsx]

## Sheet: DO analysis for two datasets
GSE5406										GSE57338
ID	Description	GeneRatio	BgRatio	pvalue	p.adjust	qvalue	geneID	Count		ID	Description	GeneRatio	BgRatio	pvalue	p.adjust	qvalue	geneID	Count
DOID:4766	embryoma	51/699	352/8007	0.00018545	0.0534215	0.0481786	IL1RL1/HSP90AA1/ITIH5/PCNT/ATF4/CDKN1A/DDX39A/BCL2L1/PDGFD/PLA2G2A/CXCL12/SERPINE1/CBS/HSPE1/SFRP4/PTPRA/RASL11B/KIT/PDPN/XPC/MYC/HAMP/IL15RA/BLM/ACP1/CCNG1/JAK1/MMP2/MCL1/SMARCA4/KPNA2/BCAM/SHC1/IL2RB/RTN4/PLAGL1/ATF3/KCNA5/IL6ST/CAV1/HSPA9/ID1/SMYD3/SOS1/KRT8/PXN/PROM1/PLCB2/SKP2/CAT/HMG20B	51		DOID:201	connective tissue cancer	203/3586	370/8007	4.3212e-05	0.0221971	0.0191171	LUM/CCND1/BCL6/EXT1/KCMF1/BID/NF2/STAT3/BCL2L1/ATM/CTSK/EFNB1/TRIM22/PLXDC1/F3/MBD2/AVEN/HIF1A/NCOA3/CCL5/IGF2BP2/SLC2A1/CXCL12/PDGFC/PDGFRB/KIT/CMA1/TIMP1/JUN/RELA/UCHL1/SLC26A2/CDKN1B/CD14/PROM1/CREB3L1/CLU/CEBPB/TP63/DYRK1B/MVP/MAPK8/PTCD3/ENPP2/PRKCD/KDR/SLIT2/CLUAP1/GADD45A/ARFIP1/CXCR4/EFNA4/GAB1/CD33/CDKN1A/PIAS4/RECK/GAK/ADIPOR1/TUSC2/RARA/F2R/CCNE1/ACTR1A/SMO/APOD/HAS2/CTNNB1/FUS/ID1/ERB…	203
DOID:680	tauopathy	59/699	434/8007	0.00034169	0.0534215	0.0481786	HMOX2/SERPINA3/HTRA1/GLUL/HSP90AA1/MAP2K1/PRDX6/SLC30A1/FGF1/CYP46A1/PLA2G2A/NOS3/DHCR24/PRDX1/CBS/MEOX2/EIF2AK3/PNP/ITM2B/RAB5A/APLP2/A2M/CRYAB/HLA-A/P2RY2/ESR1/APBA3/TGFBR2/RCAN1/GSN/IREB2/CFH/CX3CR1/RTN4/VSNL1/MAPK1/ABCB1/GRN/TIMP1/FLOT1/COX15/CAV1/APEX1/MTRR/HSPB2/DLG4/FYN/ABL1/MTOR/RGS4/S100A9/LPL/RAB7A/KAT5/GAB2/DNM2/ARPP19/UCHL1/RAF1	59		DOID:0060100	musculoskeletal system cancer	236/3586	439/8007	6.47534e-05	0.0221971	0.0191171	LUM/CD163/CCND1/BCL6/EXT1/KCMF1/BID/NF2/STAT3/BCL2L1/ATM/CTSK/BMP4/MAP2K1/EFNB1/TRIM22/ANKRD2/EPHA3/CAPN1/PLXDC1/F3/MBD2/AVEN/HIF1A/KRAS/MSH2/NCOA3/CCL5/IGF2BP2/SLC2A1/CXCL12/PDGFC/PDGFRB/ITGA7/KIT/CMA1/FBLIM1/TFE3/TIMP1/JUN/RELA/UCHL1/SLC26A2/CDKN1B/CD14/PROM1/CREB3L1/BRCA1/CLU/CEBPB/TP63/DYRK1B/MVP/MAPK8/PTCD3/ENPP2/PRKCD/KDR/SLIT2/CLUAP1/SMARCA4/GADD45A/ARFIP1/CXCR4/EFNA4/GAB1/CD33/CDKN1A/PIAS…	236
DOID:688	embryonal cancer	52/699	373/8007	0.000419973	0.0534215	0.0481786	IL1RL1/HSP90AA1/ITIH5/PCNT/ATF4/CDKN1A/DDX39A/BCL2L1/PDGFD/PLA2G2A/CXCL12/SERPINE1/CBS/HSPE1/SFRP4/PTPRA/RASL11B/KIT/PDPN/XPC/MYC/HAMP/IL15RA/PRMT5/BLM/ACP1/CCNG1/JAK1/MMP2/MCL1/SMARCA4/KPNA2/BCAM/SHC1/IL2RB/RTN4/PLAGL1/ATF3/KCNA5/IL6ST/CAV1/HSPA9/ID1/SMYD3/SOS1/KRT8/PXN/PROM1/PLCB2/SKP2/CAT/HMG20B	52		DOID:3070	malignant glioma	120/3586	207/8007	7.76121e-05	0.0221971	0.0191171	FURIN/PTN/MATN2/CCND1/LAMA4/NF2/BCL2L1/ATM/NF1/SNCA/PRDX6/NAMPT/P2RY2/KRAS/CXCL12/ATP1B2/APP/ARHGDIA/KIT/RAF1/MDK/JUN/BEX1/ITGA5/CDKN1B/PROM1/LAMA5/ITGA3/IGFBP4/CEBPB/CCND3/MTRR/SERPINE1/XRCC4/KDR/IL13RA1/KCNA5/AXL/MDM4/CDKN1A/LRRC4/GPNMB/CCNE1/CCL2/SPHKAP/BCL2L11/ROBO1/NRP1/IL4R/BAX/NBEAL1/MEN1/MGMT/MTR/FSCN1/NRP2/PIK3R1/PTTG1IP/PTGS2/MIR222/MTHFR/KCNA3/MYC/LIG4/MBP/ERBB3/IL6ST/MTDH/RAC1/VSNL1/P…	120
DOID:2994	germ cell cancer	56/699	410/8007	0.000428942	0.0534215	0.0481786	IL1RL1/HSP90AA1/ITIH5/PCNT/ATF4/CDKN1A/DDX39A/BCL2L1/PDGFD/PLA2G2A/CXCL12/SERPINE1/CD59/CBS/HSPE1/GJA1/SFRP4/PTPRA/RASL11B/KIT/PDPN/XPC/MYC/HAMP/IL15RA/PRMT5/BLM/ACP1/CCNG1/JAK1/MMP2/MCL1/SMARCA4/XIST/KPNA2/BCAM/SHC1/IL2RB/RTN4/PLAGL1/ATF3/KCNA5/IL6ST/CAV1/HSPA9/ID1/SMYD3/SOS1/KRT8/PXN/PROM1/PLCB2/SKP2/MCFD2/CAT/HMG20B	56		DOID:3459	breast carcinoma	207/3586	383/8007	0.000120817	0.0259151	0.0223193	ITIH5/CCND1/EIF4G1/NF2/STAT3/ATM/PRDX6/E2F4/KPNA2/ADAM15/HIF1A/KRAS/MSH2/S100A9/SLC2A1/CXCL12/ING4/CYP4Z1/ADAMTS15/ESRRA/KIT/BRMS1/RBM5/RELA/ITGA5/CDKN1B/HSF1/SRF/ATF2/BRCA1/IGFBP5/CLU/EDNRA/ALPL/HTATIP2/NBN/TP63/DYRK1B/EGR1/SOCS2/SERPINE1/CSPG4/LZTS1/MRTFA/RAPGEF1/KDR/MAGED1/ARID1A/S100A8/TEK/GADD45A/HTR4/KIAA0100/CDC25B/CXCR4/FOXP1/CDKN1A/VEGFC/MAP3K7/RHOBTB2/WWP1/F2R/CCNE1/ATP7B/ADAMTS8/CCL2/C…	207
DOID:10652	Alzheimer's disease	58/699	430/8007	0.000469833	0.0534215	0.0481786	HMOX2/SERPINA3/HTRA1/GLUL/HSP90AA1/MAP2K1/PRDX6/SLC30A1/FGF1/CYP46A1/PLA2G2A/NOS3/DHCR24/PRDX1/CBS/MEOX2/EIF2AK3/PNP/ITM2B/RAB5A/APLP2/A2M/CRYAB/HLA-A/P2RY2/ESR1/APBA3/TGFBR2/RCAN1/GSN/IREB2/CFH/CX3CR1/RTN4/VSNL1/MAPK1/ABCB1/GRN/TIMP1/FLOT1/COX15/CAV1/APEX1/MTRR/DLG4/FYN/ABL1/MTOR/RGS4/S100A9/LPL/RAB7A/KAT5/GAB2/DNM2/ARPP19/UCHL1/RAF1	58		DOID:612	primary immunodeficiency disease	113/3586	196/8007	0.000169318	0.029055	0.0250235	PTN/CD163/ATM/SRSF5/CCL5/CXCL12/KMT2A/CX3CR1/IL10/MLLT3/AGO2/SNF8/PROM1/CD63/JAK2/CTSC/NBN/TLR2/CD46/NHEJ1/ABL1/NGF/PNP/CCNT1/FCGR3A/KDR/TEK/FKBP4/CX3CL1/CXCR4/APOBEC3G/HIF3A/IRAK4/IKBKG/ADA/DDX3X/CYBB/STAT1/PRF1/ABCE1/ITGB2/CELF2/ARHGAP4/PRKAR1A/C3/TAPBP/VDR/DCAF1/HEXIM1/PPP2CB/SERPINA1/MYC/TCF7L2/LIG4/CD3E/TNFRSF13C/DNMT3B/SRSF6/NCF4/SETBP1/VAV1/PLAUR/PPIA/TNFRSF1B/CD24/NOCT/GNAI1/CYBA/CTLA4/AP…	113
DOID:11723	Duchenne muscular dystrophy	8/699	23/8007	0.000485158	0.0534215	0.0481786	TGM2/PAMR1/HLA-A/MMP2/ITPR1/TIMP1/PROM1/SGCG	8		DOID:1272	telangiectasis	26/3586	35/8007	0.000375877	0.0431599	0.0371712	ACVRL1/STAT3/ATM/HIF1A/F8/PPP1CC/RHNO1/SOX18/NBN/FERMT1/CDKN1A/H2AFX/ZNF148/BAX/BMPR2/VEGFA/BAK1/MTOR/ENG/TERC/RPS6KA3/AKT1/E2F3/TP53/MAPK14/TERT	26
DOID:9884	muscular dystrophy	20/699	103/8007	0.000499887	0.0534215	0.0481786	MYOT/TGM2/BAG3/PAMR1/CELF1/CRYM/HLA-A/FHL1/MMP2/ITPR1/MBNL1/CFLAR/TIMP1/MTMR1/SSPN/CAVIN1/HNRNPA1/PROM1/DNAJA1/SGCG	20		DOID:263	kidney cancer	229/3586	437/8007	0.000609415	0.0431599	0.0371712	FRZB/HLTF/CCND1/XAF1/ACE/LAMA4/MME/NF2/STAT3/BCL2L1/JAK1/PLXNB1/MAPKAP1/GATA2/SFRP1/EDNRB/HIF1A/ALOX5/KRAS/MSH2/SLC4A4/PLIN2/TLR3/MAPK10/PRCC/SLC2A1/CXCL12/KIT/TFE3/TGFBR2/RELA/UCHL1/MAD2L2/ANXA4/RXRA/DMTF1/CD276/CDKN1B/KHDRBS1/FUBP3/IGFBP4/JAK2/IGFBP5/CLU/EDNRA/CCND3/NBN/TP63/FADD/EGR1/FES/RAB37/SERPINE1/DAG1/BMP6/UBE2S/XRCC4/PRKCD/KDR/ARID1A/TRIM37/AXL/CXCR4/KEAP1/CDKN1A/B2M/LNPEP/CACYBP/PFN1/F…	229
DOID:423	myopathy	54/699	398/8007	0.000637658	0.0534215	0.0481786	MYOT/TGM2/FLNC/CDKN1A/THBS1/NPPA/BAG3/PAMR1/MYH6/NOS3/HSPD1/SERPINE1/SYNCRIP/GJA1/TNFRSF11B/EDNRB/HLA-DPB1/ATP2A2/CELF1/PTX3/CRYM/CRYAB/HLA-A/FHL1/NOLC1/ESR1/MMP2/TGFBR2/ITPR1/SMARCA4/MBNL1/ISCU/CFLAR/GSN/TK2/CX3CR1/GARS/NEBL/SPTAN1/TIMP1/MTMR1/COX15/CAV1/SSPN/CAVIN1/HNRNPA1/PROM1/TNFRSF12A/LPIN1/RAB7A/DNAJA1/SGCG/DNM2/RAF1	54		DOID:1115	sarcoma	109/3586	193/8007	0.000635039	0.0431599	0.0371712	CCND1/KCMF1/LYVE1/EDNRB/HIF1A/MSH2/NCOA3/PATZ1/SLC2A1/ANPEP/PDGFRB/KMT2A/KIT/MDK/TFE3/CDKN1B/PROM1/NRG1/CREB3L1/EDNRA/FES/NGFR/SERPINE1/CSPG4/HDGF/SMARCA5/KDR/GADD45A/AXL/CXCR4/MDM4/GAB1/CD33/CDKN1A/VEGFC/PIAS4/HRAS/CCNE1/ALDH1A1/ALDH2/CTNNB1/TIA1/FUS/ID1/ERBB2/SPP1/APC/PTX3/THBS1/NCAM1/DRAM1/ELF3/ERG/PTGS2/VEGFA/MTHFR/MYC/AURKA/ANGPTL4/ERBB3/TNFSF10/ASPSCR1/RAC1/ACKR3/PDGFB/PLAUR/PLD2/MTOR/NOV/E…	109
DOID:66	muscle tissue disease	54/699	398/8007	0.000637658	0.0534215	0.0481786	MYOT/TGM2/FLNC/CDKN1A/THBS1/NPPA/BAG3/PAMR1/MYH6/NOS3/HSPD1/SERPINE1/SYNCRIP/GJA1/TNFRSF11B/EDNRB/HLA-DPB1/ATP2A2/CELF1/PTX3/CRYM/CRYAB/HLA-A/FHL1/NOLC1/ESR1/MMP2/TGFBR2/ITPR1/SMARCA4/MBNL1/ISCU/CFLAR/GSN/TK2/CX3CR1/GARS/NEBL/SPTAN1/TIMP1/MTMR1/COX15/CAV1/SSPN/CAVIN1/HNRNPA1/PROM1/TNFRSF12A/LPIN1/RAB7A/DNAJA1/SGCG/DNM2/RAF1	54		DOID:4451	renal carcinoma	201/3586	380/8007	0.000699833	0.0431599	0.0371712	FRZB/CCND1/XAF1/ACE/LAMA4/MME/NF2/STAT3/BCL2L1/JAK1/PLXNB1/MAPKAP1/SFRP1/EDNRB/HIF1A/ALOX5/KRAS/MSH2/SLC4A4/PLIN2/TLR3/MAPK10/PRCC/SLC2A1/CXCL12/KIT/TFE3/TGFBR2/RELA/UCHL1/MAD2L2/ANXA4/RXRA/CD276/CDKN1B/KHDRBS1/FUBP3/IGFBP4/JAK2/IGFBP5/CLU/EDNRA/CCND3/NBN/TP63/FADD/FES/RAB37/SERPINE1/DAG1/BMP6/UBE2S/XRCC4/PRKCD/KDR/ARID1A/AXL/CXCR4/KEAP1/CDKN1A/B2M/LNPEP/CACYBP/PFN1/FAM107A/KDM5C/CCL2/BCL2L11/NRP…	201
DOID:10534	stomach cancer	40/699	274/8007	0.000778288	0.0586829	0.0529236	CDKN1A/BCL6/HLTF/STAT3/COL1A2/PLA2G2A/CXCL12/SERPINE1/SELENOP/HSPB1/PTPRA/HK2/MYC/IL6R/PRMT5/BLM/MMP2/CCL5/PLCE1/MCL1/EPHA2/CFLAR/MALT1/PTPRG/PHB/MAPK1/CCNA2/KCNA5/PLCG2/APEX1/CBFB/WNT8B/ID1/RPL6/PROM1/MTOR/SKP2/F2R/UPF1/RAF1	40		DOID:5520	head and neck squamous cell carcinoma	99/3586	174/8007	0.000786158	0.0431599	0.0371712	CCND1/STAT3/SMARCA2/EGLN1/PLCE1/HIF1A/MSH2/TLR3/CXCL12/ANPEP/EPHB4/IL10/RAF1/CLPTM1L/MDK/TIMP1/RELA/CDKN1B/PTPN13/NBN/TP63/CSPG4/MAPK8/FCGR3A/CXCR4/CRYAB/CDKN1A/MRC2/F2R/CCNE1/ALDH1A1/ALDH2/CTNNB1/ATP2A2/ERBB2/FGFR4/STAT1/SPHK1/BAX/MGMT/CHI3L1/SERTAD1/RFC1/ENPEP/SRC/ERCC1/PTGS2/EPHA2/VEGFA/MYC/TGFB1/EBF3/DNMT3B/IL6ST/RAC1/NFYA/ING2/MTOR/PIN1/NOTCH1/GSTP1/SOCS3/STK11/CSF1/CYP2E1/HPSE/ITGB1/PIK3CA/…	99
										DOID:341	peripheral vascular disease	40/3586	61/8007	0.000825339	0.0431599	0.0371712	ACVRL1/ACE/STAT3/ATM/HIF1A/F8/PPP1CC/IL10/RHNO1/JAK2/SOX18/PLTP/NBN/SERPINE1/FERMT1/NOS3/CDKN1A/H2AFX/ZNF148/BAX/SCN9A/BMPR2/VEGFA/MTHFR/BAK1/VCAM1/MTOR/ENG/EDN1/TERC/AOC3/P2RY12/RPS6KA3/AKT1/E2F3/TP53/IGF1/ADM/MAPK14/TERT	40
										DOID:4450	renal cell carcinoma	182/3586	342/8007	0.000846285	0.0431599	0.0371712	CCND1/XAF1/ACE/LAMA4/MME/NF2/STAT3/BCL2L1/JAK1/PLXNB1/MAPKAP1/SFRP1/EDNRB/HIF1A/KRAS/MSH2/SLC4A4/TLR3/MAPK10/PRCC/SLC2A1/CXCL12/KIT/TFE3/TGFBR2/RELA/UCHL1/MAD2L2/ANXA4/RXRA/CD276/CDKN1B/KHDRBS1/IGFBP4/JAK2/IGFBP5/CLU/EDNRA/CCND3/NBN/TP63/FADD/RAB37/SERPINE1/DAG1/UBE2S/XRCC4/ARID1A/AXL/CXCR4/KEAP1/CDKN1A/B2M/LNPEP/CACYBP/PFN1/FAM107A/KDM5C/CCL2/BCL2L11/NRP1/CRABP2/PECAM1/NNMT/IL4R/SFPQ/STAT1/SPP1/…	182
										DOID:200	giant cell tumor	15/3586	18/8007	0.000927115	0.0431599	0.0371712	CCND1/UCHL1/CD14/CLU/CEBPB/TP63/CD33/CTNNB1/COL6A3/SRC/PTGS2/BSG/CSF1/TP53/MET	15
										DOID:768	retinoblastoma	69/3586	116/8007	0.000955261	0.0431599	0.0371712	CCND1/CDK2/ATM/BMP4/HIF1A/PPP1R12A/ANP32A/DEGS1/RAF1/TGFBR2/CDKN1B/GPC6/IGFBP5/NBN/NGFR/NTRK2/KCNH2/MDM4/CDKN1A/HRAS/CCNE1/KDM4A/BMPR1A/ID1/ERBB2/H2AFX/RUNX2/MGMT/MTR/ABCC1/BMPR2/VEGFA/MTHFR/MYC/KRT8/GTF2I/RBBP4/SLC19A1/HPSE/SMARCB1/AATF/MDM2/PIK3CA/DAPK1/AKT1/MAPK1/TACR1/E2F3/DEK/TP53/CHEK2/AR/IGF1/LMNA/MYCN/PTPN6/WT1/POU2F1/TYMS/TP73/IL1B/CHRM5/CASP8/AKAP12/CDKN1C/CASP3/RBL1/TERT/SRGAP2	69
										DOID:771	retinal cell cancer	69/3586	116/8007	0.000955261	0.0431599	0.0371712	CCND1/CDK2/ATM/BMP4/HIF1A/PPP1R12A/ANP32A/DEGS1/RAF1/TGFBR2/CDKN1B/GPC6/IGFBP5/NBN/NGFR/NTRK2/KCNH2/MDM4/CDKN1A/HRAS/CCNE1/KDM4A/BMPR1A/ID1/ERBB2/H2AFX/RUNX2/MGMT/MTR/ABCC1/BMPR2/VEGFA/MTHFR/MYC/KRT8/GTF2I/RBBP4/SLC19A1/HPSE/SMARCB1/AATF/MDM2/PIK3CA/DAPK1/AKT1/MAPK1/TACR1/E2F3/DEK/TP53/CHEK2/AR/IGF1/LMNA/MYCN/PTPN6/WT1/POU2F1/TYMS/TP73/IL1B/CHRM5/CASP8/AKAP12/CDKN1C/CASP3/RBL1/TERT/SRGAP2	69
										DOID:4645	retinal cancer	70/3586	118/8007	0.000977219	0.0431599	0.0371712	CCND1/CDK2/ATM/BMP4/HIF1A/PPP1R12A/ANP32A/DEGS1/RAF1/TGFBR2/CDKN1B/GPC6/IGFBP5/CLU/NBN/NGFR/NTRK2/KCNH2/MDM4/CDKN1A/HRAS/CCNE1/KDM4A/BMPR1A/ID1/ERBB2/H2AFX/RUNX2/MGMT/MTR/ABCC1/BMPR2/VEGFA/MTHFR/MYC/KRT8/GTF2I/RBBP4/SLC19A1/HPSE/SMARCB1/AATF/MDM2/PIK3CA/DAPK1/AKT1/MAPK1/TACR1/E2F3/DEK/TP53/CHEK2/AR/IGF1/LMNA/MYCN/PTPN6/WT1/POU2F1/TYMS/TP73/IL1B/CHRM5/CASP8/AKAP12/CDKN1C/CASP3/RBL1/TERT/SRGAP2	70
										DOID:10286	prostate carcinoma	72/3586	122/8007	0.00101903	0.0431599	0.0371712	SERPINA3/ATM/CARM1/F3/KRAS/MSH2/S100A9/FGF1/MMP16/RELA/SRPX/RXRA/CDKN1B/EGR1/PDGFD/MAPK8/FXYD3/S100A8/ALOX15B/ERBB2/SPP1/BAX/PAK1/SRC/ERCC1/PTGS2/EPHA2/FHIT/MIR222/VEGFA/MTHFR/MYC/TNFSF10/SQSTM1/STK26/GSTP1/MIR221/XBP1/ETV6/BMP7/COL1A1/PAK2/INHA/ITGB1/CYP19A1/IGF1R/ESR1/MAPK1/TP53/VIM/AKR1C3/EZH2/AR/PPARG/CRISP3/MET/IGF1/SIM2/DAB2IP/SUPT20H/MMP15/PLAU/COMT/ACO2/MXI1/CASP8/TXNIP/DLC1/MMP17/MAPK9/S…	72
										DOID:680	tauopathy	226/3586	434/8007	0.00103057	0.0431599	0.0371712	SERPINA3/HMOX2/HTRA1/ACE/MME/PLA2G2A/ELK1/SNCA/TIMP2/PRDX6/MAP2K1/ECE2/CAPN1/GSK3A/CYP46A1/EIF2AK2/P2RY2/ALOX5/S100A9/TFCP2/FLOT1/FGF1/APP/CX3CR1/IL10/RAF1/TIMP1/MEOX2/TGFBR2/UCHL1/TET1/RGS4/PRDX1/RXRA/GNB3/AGRN/APBA3/CDKN1B/COX15/NRG1/TNFRSF1A/SLC30A1/CLU/PLTP/LRRK2/RNF146/MTRR/NPC1/NGFR/APLP2/KCNIP3/ABL1/BMP6/MAPK8/PNP/SORL1/NOS3/HTR2A/ITM2B/NR1H2/TNFAIP1/CRYAB/GLUL/PRNP/GSN/CYBB/APOD/CCL2/ALDH…	226
										DOID:8398	osteoarthritis	105/3586	187/8007	0.00104199	0.0431599	0.0371712	FRZB/ASPN/HTRA1/ACE/BCL2L1/BMP4/TIMP2/SULF1/MAZ/NAMPT/ADAMTS4/ADAM15/HIF1A/DIO2/CCL5/FZD5/SLC2A1/CXCL12/TIMP4/ANP32A/EPHB4/IL10/TGFBR2/IL1R1/GHR/CD53/CCL11/KCNIP3/SERPINE1/PRKCD/CRYAB/B2M/FAP/EFEMP2/IL6R/CD247/LRCH1/TIA1/IL4R/SPP1/HFE/UNC5C/S100A11/ITGB2/SMAD3/CHI3L1/VDR/CTSB/LRP5/ELF3/APOB/BAG1/HHIP/VEGFA/CALM2/NLRP3/TGFB1/TNFAIP3/DDR2/HMOX1/EPAS1/WISP1/PTPN1/ADAMTS5/TNFRSF1B/ENG/ELAVL1/NOTCH1/M…	105
										DOID:10652	Alzheimer's disease	224/3586	430/8007	0.001056	0.0431599	0.0371712	SERPINA3/HMOX2/HTRA1/ACE/MME/PLA2G2A/ELK1/SNCA/TIMP2/PRDX6/MAP2K1/ECE2/CAPN1/GSK3A/CYP46A1/EIF2AK2/P2RY2/ALOX5/S100A9/TFCP2/FLOT1/FGF1/APP/CX3CR1/IL10/RAF1/TIMP1/MEOX2/TGFBR2/UCHL1/TET1/RGS4/PRDX1/RXRA/GNB3/AGRN/APBA3/CDKN1B/COX15/NRG1/TNFRSF1A/SLC30A1/CLU/PLTP/LRRK2/RNF146/MTRR/NPC1/NGFR/APLP2/KCNIP3/ABL1/BMP6/PNP/SORL1/NOS3/HTR2A/ITM2B/NR1H2/TNFAIP1/CRYAB/GLUL/PRNP/GSN/CYBB/APOD/CCL2/ALDH2/CTNN…	224
										DOID:3355	fibrosarcoma	24/3586	33/8007	0.00105636	0.0431599	0.0371712	BCL2L1/CTSK/F3/PDGFRB/KIT/CMA1/SLC26A2/CREB3L1/ENPP2/KDR/SLIT2/ARFIP1/RECK/APOD/FUS/PTGS2/PDGFB/COL1A1/TP53/MMP9/NES/SOX2/TFPI2/RARB	24
